# Supplementary material for: Integrated Transcriptome Analysis Reveals mRNA–miRNA Pathway Crosstalk in Roman Laying Hens’ Immune Organs Induced by AFB1
Source: Toxins (Basel). 2022 Nov 19;14(11):808. doi: 10.3390/toxins14110808 (PMC9693605; doi:10.3390/toxins14110808)
Supplement: Supplementary file 1 [file toxins-14-00808-s001.zip]

Archive with 6 entries (6 files):
- Table S1 DEGs of Spleen.xlsx
- Table S2 DEGs of Bursa.xlsx
- Table S3 TPM of miRNA in Spleen.xlsx
- Table S4 TPM of miRNA in bursa of Fabricius.xlsx
- Table S5 Target genes of differentially expressed miRNAs.xlsx
- Table S6  Primer sequences.xlsx
