# Supplementary material for: Integrated Transcriptome Analysis Reveals mRNA–miRNA Pathway Crosstalk in Roman Laying Hens’ Immune Organs Induced by AFB1
Source: Toxins (Basel). 2022 Nov 19;14(11):808. doi: 10.3390/toxins14110808 (PMC9693605; doi:10.3390/toxins14110808)
Supplement: Supplementary file 1 [file toxins-14-00808-s001.zip › Table S1 DEGs of Spleen.xlsx]

## Sheet: Sheet1
Supplementary Table 1 Differentially expressed genes of spleen
Gene ID	logFC	logCPM	LR	PValue	FDR
ENSGALG00000017926	-10.754	12.4669	1550.3	0	0	Down
ENSGALG00000044239	12.8328	10.4407	1407.89	4.05995e-308	4.15414e-304	Up
ENSGALG00000042870	15.8442	7.85388	1295.4	1.13134e-283	7.71722e-280	Up
ENSGALG00000032198	-9.76278	5.811	1164.78	2.75204e-255	1.40795e-251	Down
ENSGALG00000025650	-8.19868	6.54683	1065.74	9.22741e-234	3.77659e-230	Down
ENSGALG00000025653	-10.3417	4.94777	997.947	5.01896e-219	1.7118e-215	Down
ENSGALG00000035445	-7.46428	7.03296	972.064	2.12189e-213	6.2032e-210	Down
ENSGALG00000041398	-7.28098	5.90647	898.543	2.03543e-197	5.20664e-194	Down
ENSGALG00000043533	-11.232	4.35093	844.162	1.35157e-185	3.07317e-182	Down
ENSGALG00000030690	-11.2294	4.3484	843.411	1.96822e-185	4.02776e-182	Down
ENSGALG00000042491	-6.62999	7.46888	839.083	1.7179e-184	3.19591e-181	Down
ENSGALG00000029094	-6.76497	6.22372	836.107	7.62027e-184	1.29951e-180	Down
ENSGALG00000026904	-6.82165	5.38345	775.984	8.98887e-171	1.41499e-167	Down
ENSGALG00000042478	7.42772	6.13663	732.263	2.88484e-161	4.21681e-158	Up
ENSGALG00000032272	-5.99266	7.16661	727.659	2.89276e-160	3.94649e-157	Down
ENSGALG00000024398	7.37651	6.03408	720.71	9.38213e-159	1.19997e-155	Up
ENSGALG00000025786	-6.20496	5.40113	693.182	9.08607e-153	1.09375e-149	Down
ENSGALG00000037934	-5.65047	5.83671	645.492	2.13525e-142	2.42755e-139	Down
ENSGALG00000036229	6.44973	8.61167	640.615	2.45567e-141	2.64489e-138	Up
ENSGALG00000039722	-5.97577	4.97435	615.344	7.69908e-136	7.8777e-133	Down
ENSGALG00000036908	-6.48609	4.58521	610.507	8.67774e-135	8.45626e-132	Down
ENSGALG00000043956	13.8381	4.08608	597.218	6.74396e-132	6.27311e-129	Up
ENSGALG00000034566	6.33861	5.52232	575.89	2.93768e-127	2.61377e-124	Up
ENSGALG00000027594	-5.80824	4.85371	573.232	1.11218e-126	9.48319e-124	Down
ENSGALG00000028451	7.17912	4.67047	545.804	1.02969e-120	8.42862e-118	Up
ENSGALG00000027571	-5.03494	5.73299	543.111	3.96946e-120	3.12427e-117	Down
ENSGALG00000037838	6.92737	4.73078	538.138	4.79178e-119	3.63181e-116	Up
ENSGALG00000032079	5.36652	8.99501	494.393	1.57752e-109	1.15294e-106	Up
ENSGALG00000039026	8.84119	3.85144	473.527	5.47389e-105	3.86268e-102	Up
ENSGALG00000043768	5.17373	8.06529	471.471	1.53316e-104	1.04582e-101	Up
ENSGALG00000032465	5.08309	7.43387	460.168	4.41954e-102	2.91747e-99	Up
ENSGALG00000035870	5.08806	6.09902	452.206	2.38811e-100	1.52719e-97	Up
ENSGALG00000042750	5.01416	8.27954	449.969	7.3275e-100	4.54394e-97	Up
ENSGALG00000023828	6.36081	4.40047	449.379	9.8463e-100	5.92631e-97	Up
ENSGALG00000042638	-4.36036	7.23211	447.883	2.08387e-99	1.21841e-96	Down
ENSGALG00000037167	-5.3802	4.31303	446.479	4.21035e-99	2.39335e-96	Down
ENSGALG00000016491	-8.26622	3.28544	437.725	3.38553e-97	1.87247e-94	Down
ENSGALG00000038605	13.1419	3.39082	422.952	5.55744e-94	2.99283e-91	Up
ENSGALG00000034575	6.71518	4.08354	420.645	1.76665e-93	9.26991e-91	Up
ENSGALG00000028145	7.0072	3.92938	410.219	3.28391e-91	1.68005e-88	Up
ENSGALG00000032225	-13.0175	2.85795	408.618	7.32819e-91	3.65766e-88	Down
ENSGALG00000032933	-4.14834	6.05084	405.647	3.24806e-90	1.58258e-87	Down
ENSGALG00000029524	13.0701	3.3192	405.185	4.09442e-90	1.94856e-87	Up
ENSGALG00000029500	4.56226	8.18013	391.158	4.63302e-87	2.15478e-84	Up
ENSGALG00000040964	5.72475	4.30022	386.968	3.78476e-86	1.72114e-83	Up
ENSGALG00000030424	-6.38554	3.32829	355.119	3.25351e-79	1.44739e-76	Down
ENSGALG00000041298	4.25133	7.25647	352.552	1.1789e-78	5.13299e-76	Up
ENSGALG00000032456	4.28251	9.74791	350.321	3.60735e-78	1.53793e-75	Up
ENSGALG00000006074	-4.22798	4.74306	349.457	5.56348e-78	2.32349e-75	Down
ENSGALG00000008945	4.47007	5.16572	340.759	4.36164e-76	1.78513e-73	Up
ENSGALG00000031443	5.95385	3.88345	338.613	1.27889e-75	5.13161e-73	Up
ENSGALG00000011276	4.12769	8.30416	335.19	7.11778e-75	2.80112e-72	Up
ENSGALG00000043619	4.12254	5.76253	327.683	3.07176e-73	1.18605e-70	Up
ENSGALG00000039574	12.6081	2.85831	312.82	5.30804e-70	2.01155e-67	Up
ENSGALG00000039071	5.18928	4.03405	305.142	2.49766e-68	9.29313e-66	Up
ENSGALG00000001863	-5.96633	3.19644	303.472	5.77106e-68	2.10891e-65	Down
ENSGALG00000042263	-4.58927	3.90978	301.215	1.79129e-67	6.43105e-65	Down
ENSGALG00000014786	-3.44462	6.77535	300.854	2.14622e-67	7.57246e-65	Down
ENSGALG00000038714	5.09432	4.0335	297.397	1.21615e-66	4.21818e-64	Up
ENSGALG00000037165	4.79724	4.18929	293.899	7.02962e-66	2.39757e-63	Up
ENSGALG00000029975	12.4858	2.73628	290.464	3.93901e-65	1.32144e-62	Up
ENSGALG00000044604	3.87634	5.47252	286.781	2.49979e-64	8.25092e-62	Up
ENSGALG00000035993	6.33463	3.38316	286.604	2.73224e-64	8.87501e-62	Up
ENSGALG00000032142	3.80035	11.5581	286.102	3.51577e-64	1.12417e-61	Up
ENSGALG00000036433	4.50631	4.35029	284.626	7.37093e-64	2.3206e-61	Up
ENSGALG00000044296	12.4536	2.70418	284.407	8.22742e-64	2.551e-61	Up
ENSGALG00000035196	9.5354	2.81341	284.327	8.56449e-64	2.61588e-61	Up
ENSGALG00000030436	3.73299	5.96773	282.135	2.57249e-63	7.7417e-61	Up
ENSGALG00000041152	4.80125	4.0936	281.737	3.14076e-63	9.31484e-61	Up
ENSGALG00000031617	12.4268	2.67744	279.484	9.7308e-63	2.84473e-60	Up
ENSGALG00000043625	12.4091	2.66051	276.425	4.51513e-62	1.30137e-59	Up
ENSGALG00000039706	4.09242	4.79292	276.362	4.66037e-62	1.32458e-59	Up
ENSGALG00000011759	-4.74418	3.55487	273.909	1.59553e-61	4.47272e-59	Down
ENSGALG00000005338	3.65691	5.84134	272.112	3.93218e-61	1.08741e-58	Up
ENSGALG00000033927	4.80581	3.99703	270.579	8.48769e-61	2.3159e-58	Up
ENSGALG00000041091	3.69856	5.55721	269.34	1.58059e-60	4.25595e-58	Up
ENSGALG00000016667	-12.3327	2.17908	267.772	3.47084e-60	9.22431e-58	Down
ENSGALG00000033691	9.91097	2.69151	266.712	5.90955e-60	1.55042e-57	Up
ENSGALG00000011740	3.56016	7.49466	266.24	7.49019e-60	1.94024e-57	Up
ENSGALG00000039028	5.07564	3.75809	264.157	2.12974e-59	5.44787e-57	Up
ENSGALG00000042459	3.75352	5.18789	262.391	5.1695e-59	1.30603e-56	Up
ENSGALG00000034738	4.76254	3.89715	256.679	9.08844e-58	2.26812e-55	Up
ENSGALG00000035235	6.40054	3.17883	255.313	1.80426e-57	4.44848e-55	Up
ENSGALG00000016099	4.59694	4.00436	255.221	1.88916e-57	4.60234e-55	Up
ENSGALG00000034399	4.18194	4.34703	254.901	2.21882e-57	5.34188e-55	Up
ENSGALG00000032162	12.276	2.52753	253.808	3.84009e-57	9.13764e-55	Up
ENSGALG00000020078	3.43947	6.79833	251.694	1.10962e-56	2.61002e-54	Up
ENSGALG00000033680	3.78842	4.88571	251.514	1.21415e-56	2.82345e-54	Up
ENSGALG00000046524	5.29549	3.49232	248.448	5.66093e-56	1.30163e-53	Up
ENSGALG00000038519	5.3763	3.44984	247.447	9.35518e-56	2.12716e-53	Up
ENSGALG00000029687	3.58361	5.26955	246.777	1.30948e-55	2.94475e-53	Up
ENSGALG00000034608	6.36682	3.09755	245.635	2.32284e-55	5.1668e-53	Up
ENSGALG00000002744	-3.37807	4.81285	245.116	3.01435e-55	6.63288e-53	Down
ENSGALG00000041375	9.28667	2.59465	243.12	8.21319e-55	1.78803e-52	Up
ENSGALG00000002033	4.04217	4.3648	242.725	1.00149e-54	2.15732e-52	Up
ENSGALG00000035760	3.3724	5.99015	240.018	3.89829e-54	8.30985e-52	Up
ENSGALG00000014555	3.71936	4.77534	237.841	1.16278e-53	2.45311e-51	Up
ENSGALG00000005419	-4.34826	3.52614	237.128	1.66291e-53	3.47243e-51	Down
ENSGALG00000001428	3.36164	5.75568	236.902	1.86262e-53	3.85017e-51	Up
ENSGALG00000034472	4.92483	3.57813	236.393	2.40601e-53	4.92366e-51	Up
ENSGALG00000043002	4.20092	4.12006	235.361	4.03912e-53	8.18381e-51	Up
ENSGALG00000002160	3.35443	10.5979	235.306	4.15281e-53	8.33168e-51	Up
ENSGALG00000036553	12.1504	2.40208	234.612	5.88229e-53	1.16869e-50	Up
ENSGALG00000039779	3.42353	5.37284	232.365	1.81759e-52	3.57645e-50	Up
ENSGALG00000031037	3.81162	4.52528	231.417	2.92686e-52	5.7043e-50	Up
ENSGALG00000037322	-3.34622	4.64416	230.962	3.67774e-52	7.10013e-50	Down
ENSGALG00000031700	-3.05581	5.43129	228.994	9.88072e-52	1.88971e-49	Down
ENSGALG00000033607	12.1038	2.35593	228.022	1.60993e-51	3.05052e-49	Up
ENSGALG00000046222	3.37741	5.3738	227.148	2.49697e-51	4.68789e-49	Up
ENSGALG00000046489	8.36811	2.54895	224.708	8.50335e-51	1.58193e-48	Up
ENSGALG00000037857	9.63807	2.44131	224.663	8.69595e-51	1.60319e-48	Up
ENSGALG00000004167	3.17334	7.3578	220.496	7.05006e-50	1.28815e-47	Up
ENSGALG00000032854	3.27864	5.50472	220.417	7.33637e-50	1.3286e-47	Up
ENSGALG00000042590	12.0366	2.2886	218.887	1.58195e-49	2.83973e-47	Up
ENSGALG00000042029	6.01415	2.99536	218.824	1.63299e-49	2.90587e-47	Up
ENSGALG00000033123	4.59245	3.62125	218.132	2.31108e-49	4.07706e-47	Up
ENSGALG00000038703	5.92811	3.01347	217.737	2.81791e-49	4.9287e-47	Up
ENSGALG00000045581	3.33531	5.17667	217.006	4.06842e-49	7.05561e-47	Up
ENSGALG00000029406	4.31059	3.82929	216.92	4.24922e-49	7.30722e-47	Up
ENSGALG00000029954	-6.26556	2.49348	215.4	9.11513e-49	1.55443e-46	Down
ENSGALG00000031604	-2.85559	6.28828	214.446	1.47205e-48	2.48959e-46	Down
ENSGALG00000032646	8.07877	2.51514	213.799	2.03701e-48	3.41683e-46	Up
ENSGALG00000000474	3.12762	6.12969	212.739	3.46915e-48	5.77176e-46	Up
ENSGALG00000033894	5.96401	2.9602	212.629	3.66706e-48	6.05184e-46	Up
ENSGALG00000007555	-2.84166	6.22094	212.159	4.64401e-48	7.60281e-46	Down
ENSGALG00000009421	3.13368	5.7807	211.347	6.98177e-48	1.13393e-45	Up
ENSGALG00000013803	-2.84863	5.90426	211.284	7.2064e-48	1.1612e-45	Down
ENSGALG00000036128	-2.83659	6.16908	211.196	7.53076e-48	1.20398e-45	Down
ENSGALG00000037487	3.96288	4.05773	210.356	1.14865e-47	1.82217e-45	Up
ENSGALG00000040960	7.44599	2.57146	210.078	1.32098e-47	2.07943e-45	Up
ENSGALG00000026558	3.23624	5.2173	207.791	4.16749e-47	6.51019e-45	Up
ENSGALG00000034766	11.9481	2.2005	207.718	4.32192e-47	6.70029e-45	Up
ENSGALG00000039605	7.14591	2.60978	207.348	5.20552e-47	8.00946e-45	Up
ENSGALG00000026995	3.55139	4.50423	206.182	9.35218e-47	1.42823e-44	Up
ENSGALG00000046003	10.2388	2.25199	205.639	1.22833e-46	1.86196e-44	Up
ENSGALG00000016485	3.63003	4.3433	205.135	1.58219e-46	2.38074e-44	Up
ENSGALG00000032550	-7.67756	2.03805	200.796	1.40016e-45	2.09146e-43	Down
ENSGALG00000045424	3.54692	4.40214	200.582	1.55893e-45	2.31174e-43	Up
ENSGALG00000032653	8.19849	2.3802	199.937	2.15616e-45	3.1581e-43	Up
ENSGALG00000032934	11.8819	2.1349	199.932	2.16054e-45	3.1581e-43	Up
ENSGALG00000039228	2.98827	7.86139	198.789	3.83725e-45	5.56919e-43	Up
ENSGALG00000026383	4.99782	3.23258	198.267	4.98797e-45	7.18829e-43	Up
ENSGALG00000007205	3.09241	5.42869	198.158	5.27103e-45	7.5431e-43	Up
ENSGALG00000036600	3.23974	4.92466	198.125	5.35703e-45	7.61293e-43	Up
ENSGALG00000043685	4.2393	3.64836	196.449	1.24387e-44	1.75549e-42	Up
ENSGALG00000046647	2.9876	5.69667	193.846	4.60206e-44	6.45045e-42	Up
ENSGALG00000043877	5.37389	3.01156	192.877	7.48926e-44	1.04259e-41	Up
ENSGALG00000036775	-2.83944	5.11605	192.697	8.19892e-44	1.13367e-41	Down
ENSGALG00000016281	-2.73148	5.62603	191.963	1.18568e-43	1.62844e-41	Down
ENSGALG00000031862	-2.69125	6.08123	191.469	1.51933e-43	2.07277e-41	Down
ENSGALG00000041926	2.98795	5.56288	190.456	2.52852e-43	3.42673e-41	Up
ENSGALG00000037441	2.89472	6.60914	188.628	6.33632e-43	8.53069e-41	Up
ENSGALG00000034058	11.7712	2.02482	187.705	1.00739e-42	1.3474e-40	Up
ENSGALG00000033530	2.88123	6.86417	187.381	1.186e-42	1.57599e-40	Up
ENSGALG00000042285	2.87797	7.72907	186.654	1.70922e-42	2.25661e-40	Up
ENSGALG00000015192	3.32208	4.51716	185.907	2.48739e-42	3.26294e-40	Up
ENSGALG00000025955	8.55481	2.21356	185.58	2.93184e-42	3.82148e-40	Up
ENSGALG00000035923	3.31258	4.51544	184.959	4.00572e-42	5.18817e-40	Up
ENSGALG00000011439	-3.72982	3.51249	184.277	5.64529e-42	7.26574e-40	Down
ENSGALG00000036437	-2.64208	5.89016	184.194	5.88503e-42	7.52695e-40	Down
ENSGALG00000039421	4.38433	3.41193	183.533	8.20317e-42	1.04267e-39	Up
ENSGALG00000031531	11.7304	1.98383	183.381	8.8581e-42	1.11896e-39	Up
ENSGALG00000007381	3.15587	4.77607	182.538	1.35301e-41	1.69865e-39	Up
ENSGALG00000035843	-11.6291	1.4884	182.161	1.6354e-41	2.04066e-39	Down
ENSGALG00000037588	-2.69891	5.37329	181.7	2.06136e-41	2.55659e-39	Down
ENSGALG00000046200	4.11487	3.53	179.261	7.02682e-41	8.66246e-39	Up
ENSGALG00000030640	5.60513	2.76768	178.819	8.77394e-41	1.07515e-38	Up
ENSGALG00000002362	3.11438	4.75452	177.563	1.65011e-40	2.00999e-38	Up
ENSGALG00000029482	11.673	1.92667	177.548	1.66278e-40	2.01345e-38	Up
ENSGALG00000035677	2.79032	7.29015	177.446	1.75033e-40	2.10699e-38	Up
ENSGALG00000045319	2.79252	6.33858	176.817	2.40133e-40	2.87373e-38	Up
ENSGALG00000039181	3.26784	4.4157	176.468	2.86232e-40	3.4055e-38	Up
ENSGALG00000038951	3.7151	3.87282	176.355	3.02867e-40	3.58259e-38	Up
ENSGALG00000035334	2.82113	10.3851	176.122	3.40483e-40	4.0044e-38	Up
ENSGALG00000037549	2.91917	5.23472	175.425	4.83552e-40	5.65452e-38	Up
ENSGALG00000037682	-2.76039	4.88611	174.936	6.18259e-40	7.18866e-38	Down
ENSGALG00000042828	8.46757	2.1131	174.604	7.30697e-40	8.44802e-38	Up
ENSGALG00000030181	11.6339	1.88791	173.724	1.13724e-39	1.30744e-37	Up
ENSGALG00000029984	-6.75347	1.98584	173.023	1.61824e-39	1.85004e-37	Down
ENSGALG00000042543	9.23168	2.0143	172.72	1.88403e-39	2.14194e-37	Up
ENSGALG00000015519	-2.92863	4.40629	172.344	2.2763e-39	2.5736e-37	Down
ENSGALG00000030898	6.55575	2.44174	172.216	2.42765e-39	2.72964e-37	Up
ENSGALG00000027899	8.43948	2.08673	171.691	3.16112e-39	3.53492e-37	Up
ENSGALG00000031853	7.22758	2.28018	170.776	5.00875e-39	5.5706e-37	Up
ENSGALG00000014121	3.65628	3.85235	170.507	5.73304e-39	6.34167e-37	Up
ENSGALG00000037991	3.42446	4.09168	170.335	6.25254e-39	6.87914e-37	Up
ENSGALG00000002167	2.72491	6.12624	168.473	1.59454e-38	1.74496e-36	Up
ENSGALG00000041555	5.14712	2.84827	168.416	1.64115e-38	1.78184e-36	Up
ENSGALG00000025958	-3.32382	3.7618	168.41	1.64566e-38	1.78184e-36	Down
ENSGALG00000021931	-4.35095	2.89321	167.372	2.77394e-38	2.98768e-36	Down
ENSGALG00000044346	-5.17647	2.46393	166.214	4.9662e-38	5.32085e-36	Down
ENSGALG00000045199	2.70239	6.0977	166.032	5.44359e-38	5.80196e-36	Up
ENSGALG00000028037	2.82975	5.18789	165.547	6.9471e-38	7.36608e-36	Up
ENSGALG00000034594	11.542	1.79657	165.124	8.5955e-38	9.06693e-36	Up
ENSGALG00000026302	2.78708	5.3289	164.102	1.43681e-37	1.50784e-35	Up
ENSGALG00000008498	-6.06334	2.09853	164.052	1.47369e-37	1.53865e-35	Down
ENSGALG00000040566	-3.70862	3.32456	163.149	2.3213e-37	2.41132e-35	Down
ENSGALG00000009168	-2.44801	6.50682	162.397	3.38854e-37	3.50218e-35	Down
ENSGALG00000038093	11.5095	1.76371	162.173	3.79304e-37	3.90055e-35	Up
ENSGALG00000026553	-3.82822	3.2115	161.626	4.99329e-37	5.10913e-35	Down
ENSGALG00000044836	11.5009	1.75559	161.444	5.47221e-37	5.57131e-35	Up
ENSGALG00000000533	2.6541	6.12293	161.017	6.78387e-37	6.87253e-35	Up
ENSGALG00000034661	4.48175	3.12093	160.785	7.62451e-37	7.68611e-35	Up
ENSGALG00000016926	-2.6081	4.95678	160.715	7.89822e-37	7.923e-35	Down
ENSGALG00000031243	3.42588	3.92998	158.969	1.90038e-36	1.89704e-34	Up
ENSGALG00000005016	-2.44061	5.80996	158.712	2.16332e-36	2.14904e-34	Down
ENSGALG00000030240	11.4687	1.72367	158.646	2.23555e-36	2.21006e-34	Up
ENSGALG00000040238	7.66767	2.05497	158.394	2.53889e-36	2.49788e-34	Up
ENSGALG00000030533	2.63346	5.79779	157.449	4.08445e-36	3.99924e-34	Up
ENSGALG00000030653	4.02584	3.36306	156.83	5.57465e-36	5.43236e-34	Up
ENSGALG00000042461	2.91123	4.70286	156.743	5.82531e-36	5.64972e-34	Up
ENSGALG00000006851	-5.22165	2.33492	155.425	1.1309e-35	1.09164e-33	Down
ENSGALG00000035075	2.58437	6.38035	154.818	1.53438e-35	1.47416e-33	Up
ENSGALG00000034746	11.4223	1.67722	154.694	1.63297e-35	1.56154e-33	Up
ENSGALG00000011747	-3.00727	3.98508	154.657	1.66377e-35	1.5836e-33	Down
ENSGALG00000039202	3.36523	3.92279	154.1	2.20229e-35	2.08647e-33	Up
ENSGALG00000010665	-2.43831	5.54099	154.074	2.23103e-35	2.10395e-33	Down
ENSGALG00000037065	4.43477	3.05046	152.759	4.32497e-35	4.05361e-33	Up
ENSGALG00000031840	9.02547	1.8084	152.753	4.33806e-35	4.05361e-33	Up
ENSGALG00000042043	4.76078	2.85711	152.569	4.75907e-35	4.4268e-33	Up
ENSGALG00000025800	5.62279	2.51053	152.34	5.33961e-35	4.94433e-33	Up
ENSGALG00000030878	2.56343	8.41591	152.151	5.87309e-35	5.41382e-33	Up
ENSGALG00000038941	4.67845	2.89071	151.764	7.13499e-35	6.54755e-33	Up
ENSGALG00000046660	3.75252	3.47305	151.219	9.38651e-35	8.57524e-33	Up
ENSGALG00000009173	-2.36051	6.22817	150.797	1.16053e-34	1.05552e-32	Down
ENSGALG00000034556	4.93975	2.74941	150.732	1.19941e-34	1.08605e-32	Up
ENSGALG00000032219	2.53934	6.87124	150.699	1.21938e-34	1.09927e-32	Up
ENSGALG00000032595	2.96228	4.4214	150.325	1.47228e-34	1.32144e-32	Up
ENSGALG00000022751	-7.21111	1.59238	150.042	1.69743e-34	1.51687e-32	Down
ENSGALG00000034345	4.39459	3.02359	148.774	3.21399e-34	2.85962e-32	Up
ENSGALG00000042572	4.72468	2.82752	148.642	3.43374e-34	3.04191e-32	Up
ENSGALG00000026300	2.93698	4.43586	148.622	3.46824e-34	3.05923e-32	Up
ENSGALG00000025915	-2.39425	5.51055	148.352	3.97441e-34	3.49066e-32	Down
ENSGALG00000021692	3.171	4.06541	148.233	4.21934e-34	3.68994e-32	Up
ENSGALG00000007167	-2.38072	5.58137	148.122	4.46125e-34	3.8849e-32	Down
ENSGALG00000032537	6.58757	2.14532	145.733	1.48463e-33	1.28735e-31	Up
ENSGALG00000044845	-6.24817	1.81165	145.531	1.64356e-33	1.41914e-31	Down
ENSGALG00000037712	3.46134	3.6653	145.388	1.76667e-33	1.51904e-31	Up
ENSGALG00000033441	6.7219	2.09676	144.574	2.66089e-33	2.27835e-31	Up
ENSGALG00000031426	2.51943	5.67387	144.35	2.97941e-33	2.54045e-31	Up
ENSGALG00000038278	2.70012	4.85047	143.243	5.20193e-33	4.41711e-31	Up
ENSGALG00000041030	2.74573	4.73075	142.898	6.1863e-33	5.23126e-31	Up
ENSGALG00000035705	-11.1374	1.00183	142.714	6.78757e-33	5.71609e-31	Down
ENSGALG00000000729	-2.29979	5.7814	141.907	1.01917e-32	8.54768e-31	Down
ENSGALG00000040901	5.28535	2.5278	141.296	1.38608e-32	1.15774e-30	Up
ENSGALG00000007762	-2.26952	7.18939	141.183	1.46766e-32	1.2209e-30	Down
ENSGALG00000000137	3.40307	3.66104	141.136	1.50255e-32	1.24487e-30	Up
ENSGALG00000042066	4.13403	3.08084	139.68	3.12773e-32	2.58088e-30	Up
ENSGALG00000035749	5.76228	2.3207	139.505	3.41513e-32	2.80671e-30	Up
ENSGALG00000015353	-2.31882	5.48249	139.205	3.97242e-32	3.25166e-30	Down
ENSGALG00000020320	11.2207	1.47775	139.039	4.31961e-32	3.52177e-30	Up
ENSGALG00000002932	2.42166	7.27439	138.717	5.07966e-32	4.12501e-30	Up
ENSGALG00000002605	3.43762	3.56501	138.355	6.09321e-32	4.92852e-30	Up
ENSGALG00000038343	-2.67386	4.20836	137.698	8.48557e-32	6.81657e-30	Down
ENSGALG00000036498	3.93926	3.18672	137.696	8.49407e-32	6.81657e-30	Up
ENSGALG00000014432	2.41493	7.90871	137.504	9.35605e-32	7.47899e-30	Up
ENSGALG00000010996	2.64495	4.80307	136.536	1.52351e-31	1.21312e-29	Up
ENSGALG00000044788	3.29369	3.70042	136.313	1.70463e-31	1.35207e-29	Up
ENSGALG00000009911	-2.22918	6.39843	135.982	2.01348e-31	1.59088e-29	Down
ENSGALG00000043742	2.39454	6.93154	135.95	2.0461e-31	1.61044e-29	Up
ENSGALG00000014554	3.15879	3.86382	135.898	2.10061e-31	1.64701e-29	Up
ENSGALG00000033800	3.46424	3.49509	134.709	3.82235e-31	2.98552e-29	Up
ENSGALG00000044536	5.85722	2.2251	134.483	4.28267e-31	3.33234e-29	Up
ENSGALG00000032744	11.1445	1.4011	133.585	6.73233e-31	5.21858e-29	Up
ENSGALG00000012050	-2.20279	7.21916	133.452	7.20121e-31	5.56096e-29	Down
ENSGALG00000008675	2.46638	5.35217	133.339	7.62101e-31	5.86302e-29	Up
ENSGALG00000012256	-2.20621	8.63215	132.57	1.12261e-30	8.60416e-29	Down
ENSGALG00000000141	2.37232	8.89414	132.217	1.34159e-30	1.02442e-28	Up
ENSGALG00000041230	2.35553	6.39025	131.596	1.83425e-30	1.3954e-28	Up
ENSGALG00000009089	-4.7376	2.27682	131.432	1.99219e-30	1.50993e-28	Down
ENSGALG00000041459	2.90982	4.10263	130.959	2.52717e-30	1.90172e-28	Up
ENSGALG00000033074	-2.18163	6.8886	130.959	2.5277e-30	1.90172e-28	Down
ENSGALG00000010976	2.35828	6.0573	130.744	2.8162e-30	2.11101e-28	Up
ENSGALG00000039898	-8.29231	1.07761	130.174	3.75444e-30	2.80405e-28	Down
ENSGALG00000033718	3.0527	3.88979	129.827	4.47156e-30	3.32749e-28	Up
ENSGALG00000013882	2.7502	4.31599	129.256	5.96103e-30	4.4198e-28	Up
ENSGALG00000000273	-2.26464	5.24801	129.209	6.10363e-30	4.50919e-28	Down
ENSGALG00000029806	2.34935	5.85155	129.189	6.1662e-30	4.53903e-28	Up
ENSGALG00000012865	-2.1717	6.31296	129.168	6.23161e-30	4.57074e-28	Down
ENSGALG00000005074	-2.17412	6.10969	128.776	7.59145e-30	5.54827e-28	Down
ENSGALG00000033129	2.34393	5.84074	128.671	8.0025e-30	5.82787e-28	Up
ENSGALG00000043052	2.54016	4.83816	128.531	8.59075e-30	6.23408e-28	Up
ENSGALG00000015094	-3.01481	3.51425	128.363	9.34619e-30	6.75832e-28	Down
ENSGALG00000017173	-2.17557	5.86508	128.134	1.04913e-29	7.55964e-28	Down
ENSGALG00000035254	3.02655	3.89054	128.04	1.1001e-29	7.8991e-28	Up
ENSGALG00000011823	-2.30631	4.95402	127.88	1.19248e-29	8.53246e-28	Down
ENSGALG00000044616	5.34864	2.31444	127.661	1.33133e-29	9.49281e-28	Up
ENSGALG00000044309	2.49678	4.92153	127.484	1.45568e-29	1.03434e-27	Up
ENSGALG00000011990	-2.36086	4.75609	126.937	1.91791e-29	1.35807e-27	Down
ENSGALG00000043902	5.84516	2.13521	126.727	2.13188e-29	1.50437e-27	Up
ENSGALG00000003158	2.88687	4.05502	126.49	2.40203e-29	1.68918e-27	Up
ENSGALG00000014071	-2.14419	8.167	126.021	3.04315e-29	2.13271e-27	Down
ENSGALG00000014645	-2.18217	5.5927	125.974	3.11604e-29	2.17634e-27	Down
ENSGALG00000032044	11.0238	1.28165	125.798	3.40377e-29	2.36921e-27	Up
ENSGALG00000037733	2.68644	4.36141	125.575	3.80989e-29	2.6429e-27	Up
ENSGALG00000040907	4.02254	2.9358	125.241	4.508e-29	3.11661e-27	Up
ENSGALG00000041082	2.69729	4.31735	125.103	4.83173e-29	3.32918e-27	Up
ENSGALG00000046400	7.10471	1.73671	124.684	5.96786e-29	4.0982e-27	Up
ENSGALG00000000542	2.2943	6.04365	124.489	6.58466e-29	4.50554e-27	Up
ENSGALG00000016098	-2.53709	4.19663	124.483	6.60508e-29	4.50554e-27	Down
ENSGALG00000039761	3.50284	3.32424	124.267	7.3646e-29	5.00695e-27	Up
ENSGALG00000010061	-2.12294	7.68766	124.062	8.16497e-29	5.53271e-27	Down
ENSGALG00000040308	2.27937	6.27038	123.812	9.26057e-29	6.2544e-27	Up
ENSGALG00000016047	-2.13813	5.75071	123.585	1.03842e-28	6.9902e-27	Down
ENSGALG00000007611	2.25752	6.70886	122.387	1.89914e-28	1.27423e-26	Up
ENSGALG00000029731	3.02324	3.78081	122.202	2.08442e-28	1.39397e-26	Up
ENSGALG00000031375	10.9563	1.21505	121.769	2.59319e-28	1.72857e-26	Up
ENSGALG00000013101	8.62884	1.41448	121.758	2.60794e-28	1.73276e-26	Up
ENSGALG00000038045	5.43648	2.19124	121.374	3.16544e-28	2.09636e-26	Up
ENSGALG00000025695	-3.86606	2.65749	120.997	3.82754e-28	2.52667e-26	Down
ENSGALG00000038581	10.9425	1.20096	120.94	3.93929e-28	2.59208e-26	Up
ENSGALG00000007769	-2.09123	6.70561	120.786	4.25703e-28	2.79217e-26	Down
ENSGALG00000006899	2.58244	4.47841	120.756	4.32123e-28	2.82523e-26	Up
ENSGALG00000045917	5.79066	2.04365	120.739	4.3582e-28	2.84032e-26	Up
ENSGALG00000038672	4.92485	2.40224	120.68	4.49072e-28	2.9174e-26	Up
ENSGALG00000004045	-2.17466	5.26403	119.967	6.43147e-28	4.16499e-26	Down
ENSGALG00000046499	10.9205	1.17996	119.689	7.39863e-28	4.7762e-26	Up
ENSGALG00000036175	3.70477	3.0954	119.52	8.05616e-28	5.18432e-26	Up
ENSGALG00000003356	3.40409	3.33578	119.447	8.35916e-28	5.36244e-26	Up
ENSGALG00000038259	-4.52418	2.22382	119.186	9.53514e-28	6.09772e-26	Down
ENSGALG00000017204	-2.1329	5.49555	119.13	9.80864e-28	6.25309e-26	Down
ENSGALG00000031439	-2.54444	4.07691	119.076	1.00777e-27	6.40466e-26	Down
ENSGALG00000029725	4.73403	2.46621	118.904	1.09927e-27	6.96452e-26	Up
ENSGALG00000015681	-2.07132	6.92423	118.671	1.23614e-27	7.80754e-26	Down
ENSGALG00000045684	2.21823	6.32088	118.096	1.65185e-27	1.04011e-25	Up
ENSGALG00000015112	-2.20026	4.98476	117.981	1.7507e-27	1.09897e-25	Down
ENSGALG00000036659	5.22077	2.23393	117.852	1.86851e-27	1.16934e-25	Up
ENSGALG00000010580	-2.10882	5.57152	117.75	1.96705e-27	1.22725e-25	Down
ENSGALG00000031456	-2.06762	6.30024	117.626	2.09409e-27	1.30254e-25	Down
ENSGALG00000046284	10.8764	1.13553	117.122	2.69936e-27	1.67393e-25	Up
ENSGALG00000039354	-3.90298	2.5668	116.091	4.53879e-27	2.8061e-25	Down
ENSGALG00000003832	2.51505	4.49147	115.694	5.54601e-27	3.41848e-25	Up
ENSGALG00000003759	-2.26431	4.6875	115.354	6.58418e-27	4.0462e-25	Down
ENSGALG00000003348	3.94502	2.82588	114.819	8.62292e-27	5.28322e-25	Up
ENSGALG00000046617	-2.58425	3.91623	114.619	9.53716e-27	5.82592e-25	Down
ENSGALG00000040291	2.64451	4.16336	114.167	1.19761e-26	7.294e-25	Up
ENSGALG00000027629	2.30095	5.08497	114.033	1.28129e-26	7.78053e-25	Up
ENSGALG00000005660	-2.03329	8.34969	113.74	1.48571e-26	8.99517e-25	Down
ENSGALG00000003699	-2.35947	4.31129	113.53	1.65194e-26	9.97209e-25	Down
ENSGALG00000029339	10.8079	1.07051	113.39	1.77227e-26	1.0667e-24	Up
ENSGALG00000031937	7.5038	1.44501	113.063	2.09035e-26	1.25446e-24	Up
ENSGALG00000010616	-2.21223	4.7783	113.018	2.13843e-26	1.27956e-24	Down
ENSGALG00000037675	-2.04328	5.64117	111.899	3.76064e-26	2.24367e-24	Down
ENSGALG00000044661	2.3891	4.70342	111.636	4.29398e-26	2.55442e-24	Up
ENSGALG00000039978	3.45301	3.16511	111.346	4.9696e-26	2.94776e-24	Up
ENSGALG00000033467	7.47808	1.41556	111.181	5.40146e-26	3.19467e-24	Up
ENSGALG00000011708	-2.00823	8.31513	111.1	5.62542e-26	3.31754e-24	Down
ENSGALG00000008875	-2.13079	4.98117	110.947	6.07728e-26	3.57372e-24	Down
ENSGALG00000044991	3.62832	3.01282	110.868	6.32442e-26	3.70839e-24	Up
ENSGALG00000036824	-2.31616	4.35166	110.82	6.47819e-26	3.78771e-24	Down
ENSGALG00000041988	-2.07153	5.34572	110.575	7.33075e-26	4.27397e-24	Down
ENSGALG00000033854	2.26185	5.07692	110.544	7.44564e-26	4.32862e-24	Up
ENSGALG00000033150	2.43606	4.52198	110.316	8.35574e-26	4.84396e-24	Up
ENSGALG00000040832	2.15528	9.83135	110.286	8.48387e-26	4.90435e-24	Up
ENSGALG00000038197	10.7508	1.01203	110.204	8.83857e-26	5.095e-24	Up
ENSGALG00000043488	-5.07253	1.77267	110.137	9.14354e-26	5.256e-24	Down
ENSGALG00000009966	-2.19002	4.74891	110.067	9.47263e-26	5.42991e-24	Down
ENSGALG00000010541	-2.0021	8.81015	109.998	9.81041e-26	5.60783e-24	Down
ENSGALG00000044482	-10.5846	0.47304	109.724	1.12639e-25	6.40905e-24	Down
ENSGALG00000029295	2.14974	5.72399	109.722	1.12747e-25	6.40905e-24	Up
ENSGALG00000010718	-2.2701	4.45396	109.401	1.32545e-25	7.51357e-24	Down
ENSGALG00000044540	10.7335	0.99479	109.275	1.41259e-25	7.98545e-24	Up
ENSGALG00000000990	2.11548	7.40548	108.946	1.66785e-25	9.40243e-24	Up
ENSGALG00000040003	2.29979	4.8698	108.848	1.75235e-25	9.85168e-24	Up
ENSGALG00000030890	7.40931	1.39755	108.71	1.87878e-25	1.05335e-23	Up
ENSGALG00000014281	-1.97759	6.76589	108.582	2.00348e-25	1.1202e-23	Down
ENSGALG00000009992	-1.97598	7.02408	108.473	2.11668e-25	1.18026e-23	Down
ENSGALG00000045292	4.86997	2.23467	108.29	2.32179e-25	1.29112e-23	Up
ENSGALG00000038757	2.75758	3.85544	107.981	2.71309e-25	1.50462e-23	Up
ENSGALG00000030567	-3.09322	3.1265	107.667	3.17911e-25	1.7583e-23	Down
ENSGALG00000044018	5.98222	1.76226	107.581	3.32108e-25	1.83187e-23	Up
ENSGALG00000007809	-2.05373	5.25822	107.542	3.38655e-25	1.86297e-23	Down
ENSGALG00000002906	2.09932	6.49058	107.363	3.70617e-25	2.03332e-23	Up
ENSGALG00000039780	10.6962	0.957546	107.292	3.84163e-25	2.10201e-23	Up
ENSGALG00000045956	10.6907	0.952013	107.003	4.44542e-25	2.4259e-23	Up
ENSGALG00000039084	-1.95556	7.14729	106.347	6.18756e-25	3.36761e-23	Down
ENSGALG00000015390	-2.04256	5.23926	106.175	6.75156e-25	3.66483e-23	Down
ENSGALG00000007177	-1.97067	5.85181	106.102	7.00523e-25	3.79246e-23	Down
ENSGALG00000045935	-1.95426	6.58508	106.077	7.09401e-25	3.83039e-23	Down
ENSGALG00000008459	-1.95746	6.20652	105.696	8.59665e-25	4.62952e-23	Down
ENSGALG00000016348	2.07749	7.11069	105.543	9.28407e-25	4.98659e-23	Up
ENSGALG00000044815	-10.5029	0.391001	105.459	9.68964e-25	5.19081e-23	Down
ENSGALG00000026328	2.62677	3.9992	105.317	1.04075e-24	5.56082e-23	Up
ENSGALG00000010088	-1.94684	7.44332	105.305	1.04728e-24	5.5811e-23	Down
ENSGALG00000032757	3.44379	3.07366	105.254	1.07431e-24	5.71028e-23	Up
ENSGALG00000006672	-1.99667	5.50384	105.187	1.11152e-24	5.89277e-23	Down
ENSGALG00000030942	2.79324	3.73176	105.086	1.16928e-24	6.18299e-23	Up
ENSGALG00000002246	-1.94612	6.37593	104.953	1.25036e-24	6.5947e-23	Down
ENSGALG00000034811	2.07256	7.48057	104.932	1.26406e-24	6.64979e-23	Up
ENSGALG00000044240	2.11157	5.59951	104.591	1.50164e-24	7.87939e-23	Up
ENSGALG00000005632	-2.33986	4.13909	104.545	1.53647e-24	8.04154e-23	Down
ENSGALG00000036119	10.6384	0.901884	104.364	1.68385e-24	8.79041e-23	Up
ENSGALG00000031401	4.26768	2.49019	104.348	1.69714e-24	8.8372e-23	Up
ENSGALG00000043921	10.6389	0.899357	104.283	1.75398e-24	9.11002e-23	Up
ENSGALG00000010935	-2.1441	4.69424	104.264	1.77072e-24	9.17365e-23	Down
ENSGALG00000013191	3.74568	2.79296	104.174	1.85279e-24	9.5746e-23	Up
ENSGALG00000013253	2.18424	5.066	103.731	2.3178e-24	1.19475e-22	Up
ENSGALG00000023089	-2.26572	4.25099	103.319	2.85288e-24	1.46687e-22	Down
ENSGALG00000042500	6.31555	1.57234	103.291	2.89351e-24	1.48403e-22	Up
ENSGALG00000031571	-3.1455	2.98888	103.067	3.23989e-24	1.65753e-22	Down
ENSGALG00000029897	2.05431	7.82438	103.037	3.29025e-24	1.67909e-22	Up
ENSGALG00000036361	2.8539	3.58181	102.79	3.72609e-24	1.89679e-22	Up
ENSGALG00000014892	-1.92903	6.17126	102.677	3.94511e-24	2.00329e-22	Down
ENSGALG00000043329	2.24107	4.81517	102.439	4.44846e-24	2.2533e-22	Up
ENSGALG00000033811	3.88751	2.67636	102.392	4.5546e-24	2.30137e-22	Up
ENSGALG00000038879	2.4184	4.27502	102.38	4.58221e-24	2.30214e-22	Up
ENSGALG00000009352	-2.26235	4.23649	102.38	4.58306e-24	2.30214e-22	Down
ENSGALG00000039660	10.5999	0.862439	102.377	4.58987e-24	2.30214e-22	Up
ENSGALG00000005120	-2.34314	4.07928	102.317	4.73185e-24	2.36755e-22	Down
ENSGALG00000002847	2.36487	4.40538	101.774	6.22226e-24	3.10567e-22	Up
ENSGALG00000007403	2.06858	5.66028	101.536	7.01899e-24	3.49481e-22	Up
ENSGALG00000044654	6.91163	1.37561	101.337	7.76012e-24	3.85445e-22	Up
ENSGALG00000046224	4.82389	2.14142	101.32	7.82616e-24	3.8723e-22	Up
ENSGALG00000037271	-4.63615	1.86318	101.318	7.83392e-24	3.8723e-22	Down
ENSGALG00000030789	-1.93611	5.66602	101.287	7.95959e-24	3.92494e-22	Down
ENSGALG00000006691	2.03403	6.26649	100.893	9.70783e-24	4.7755e-22	Up
ENSGALG00000002374	-1.91722	5.90648	100.788	1.0235e-23	5.02274e-22	Down
ENSGALG00000031197	6.34307	1.51573	100.585	1.13421e-23	5.55272e-22	Up
ENSGALG00000001693	10.5511	0.815199	100.011	1.51559e-23	7.40213e-22	Up
ENSGALG00000042792	2.93415	3.44487	99.9435	1.56811e-23	7.64041e-22	Up
ENSGALG00000029594	2.50653	4.06487	99.8851	1.615e-23	7.85019e-22	Up
ENSGALG00000035626	2.25502	4.66254	99.7195	1.75585e-23	8.51461e-22	Up
ENSGALG00000034220	10.5443	0.807315	99.6423	1.8256e-23	8.83196e-22	Up
ENSGALG00000031534	-1.91003	5.74257	99.6342	1.83307e-23	8.84715e-22	Down
ENSGALG00000029369	2.64215	3.8349	99.5943	1.87044e-23	9.00627e-22	Up
ENSGALG00000042345	4.44404	2.31344	99.5835	1.88063e-23	9.03409e-22	Up
ENSGALG00000005716	-1.90209	6.00753	99.5276	1.93446e-23	9.2709e-22	Down
ENSGALG00000042362	-3.5665	2.55007	99.3608	2.10452e-23	1.00624e-21	Down
ENSGALG00000013512	2.3253	4.43039	99.3269	2.1408e-23	1.0212e-21	Up
ENSGALG00000030940	2.0203	8.74491	99.2842	2.18747e-23	1.04103e-21	Up
ENSGALG00000010392	-3.10512	2.95418	99.1601	2.32887e-23	1.10575e-21	Down
ENSGALG00000043467	3.96015	2.58351	99.131	2.36334e-23	1.11952e-21	Up
ENSGALG00000032776	-2.1527	4.45705	99.0565	2.45396e-23	1.15976e-21	Down
ENSGALG00000007125	-2.06829	4.75517	98.9369	2.60681e-23	1.22916e-21	Down
ENSGALG00000011434	2.34208	4.35918	98.9073	2.64607e-23	1.24481e-21	Up
ENSGALG00000032335	2.07642	5.40306	98.8669	2.70062e-23	1.26756e-21	Up
ENSGALG00000027188	2.17711	4.8694	98.8088	2.78094e-23	1.30227e-21	Up
ENSGALG00000002172	-2.06211	4.76613	98.6469	3.01791e-23	1.41001e-21	Down
ENSGALG00000037888	3.04657	3.31052	98.4591	3.31814e-23	1.54675e-21	Up
ENSGALG00000015787	-2.12188	4.54057	98.3905	3.43511e-23	1.59764e-21	Down
ENSGALG00000035472	-1.87832	6.84828	98.3686	3.47322e-23	1.6117e-21	Down
ENSGALG00000035846	8.89759	0.919592	98.011	4.16055e-23	1.92628e-21	Up
ENSGALG00000042916	2.40483	4.19042	97.9653	4.25777e-23	1.96684e-21	Up
ENSGALG00000002517	5.54251	1.74311	97.8562	4.49892e-23	2.07356e-21	Up
ENSGALG00000007710	-2.11335	4.52763	97.3629	5.77172e-23	2.65421e-21	Down
ENSGALG00000019358	2.65977	3.74272	97.0646	6.71022e-23	3.07888e-21	Up
ENSGALG00000009076	2.37912	4.21345	96.9911	6.96385e-23	3.1881e-21	Up
ENSGALG00000029027	2.10562	5.05164	96.9669	7.04943e-23	3.22008e-21	Up
ENSGALG00000003321	2.15775	4.86009	96.9237	7.20501e-23	3.28382e-21	Up
ENSGALG00000013795	-1.86023	7.34	96.5381	8.75421e-23	3.98102e-21	Down
ENSGALG00000009250	1.97831	8.17054	95.9902	1.15452e-22	5.23862e-21	Up
ENSGALG00000016451	-1.85418	6.54103	95.8682	1.2279e-22	5.55925e-21	Down
ENSGALG00000042766	-1.96101	5.04451	95.8238	1.25579e-22	5.67295e-21	Down
ENSGALG00000039190	4.04874	2.47429	95.7296	1.31695e-22	5.93614e-21	Up
ENSGALG00000011476	-1.89192	5.55606	95.5203	1.46381e-22	6.58361e-21	Down
ENSGALG00000029614	3.42516	2.89714	95.4696	1.5018e-22	6.73965e-21	Up
ENSGALG00000031031	3.65034	2.71833	95.3854	1.56702e-22	7.01697e-21	Up
ENSGALG00000038528	2.08724	5.03388	95.1942	1.72598e-22	7.7119e-21	Up
ENSGALG00000029000	2.69434	3.63423	95.155	1.76043e-22	7.84868e-21	Up
ENSGALG00000039139	-1.84496	6.8895	95.0423	1.86362e-22	8.29066e-21	Down
ENSGALG00000010763	-1.84413	6.69842	94.9101	1.99232e-22	8.84399e-21	Down
ENSGALG00000003625	2.27352	4.39698	94.7476	2.16274e-22	9.5797e-21	Up
ENSGALG00000032035	2.28807	4.34681	94.6767	2.24161e-22	9.90762e-21	Up
ENSGALG00000007843	-1.84421	7.86574	94.615	2.3126e-22	1.01994e-20	Down
ENSGALG00000045241	8.81529	0.8615	94.6013	2.32869e-22	1.02482e-20	Up
ENSGALG00000001717	2.25399	4.44457	94.3623	2.62753e-22	1.15386e-20	Up
ENSGALG00000015511	-2.52354	3.53214	94.157	2.91458e-22	1.27717e-20	Down
ENSGALG00000041436	-2.02114	4.72638	93.9968	3.16029e-22	1.38188e-20	Down
ENSGALG00000007028	-1.854	5.72959	93.963	3.21477e-22	1.40271e-20	Down
ENSGALG00000013427	-2.0205	4.72404	93.8838	3.34607e-22	1.45689e-20	Down
ENSGALG00000011251	-1.83188	6.79433	93.7221	3.63089e-22	1.57755e-20	Down
ENSGALG00000037643	-5.40987	1.26332	93.5676	3.92566e-22	1.70201e-20	Down
ENSGALG00000031155	3.44484	2.82915	93.4944	4.07361e-22	1.76242e-20	Up
ENSGALG00000042503	2.27554	4.33584	93.4712	4.12157e-22	1.77941e-20	Up
ENSGALG00000009158	-1.87452	5.522	93.4215	4.22645e-22	1.81744e-20	Down
ENSGALG00000014421	-1.97222	4.88604	93.421	4.22743e-22	1.81744e-20	Down
ENSGALG00000011184	2.02919	5.28253	93.4	4.27242e-22	1.83293e-20	Up
ENSGALG00000015103	-2.21916	4.10347	93.3061	4.48011e-22	1.91693e-20	Down
ENSGALG00000006836	4.24979	2.31098	93.3031	4.48695e-22	1.91693e-20	Up
ENSGALG00000031896	2.21041	4.52972	93.1144	4.9358e-22	2.1043e-20	Up
ENSGALG00000011811	-1.82306	6.89053	92.8764	5.56651e-22	2.36826e-20	Down
ENSGALG00000033689	10.3985	0.662287	92.8253	5.71199e-22	2.42511e-20	Up
ENSGALG00000035110	10.391	0.651717	92.3959	7.09615e-22	3.00654e-20	Up
ENSGALG00000014775	-1.846	5.6646	92.3833	7.14154e-22	3.01951e-20	Down
ENSGALG00000002232	2.0316	5.17456	92.334	7.3215e-22	3.08922e-20	Up
ENSGALG00000006326	2.13328	4.74746	92.2767	7.53652e-22	3.1734e-20	Up
ENSGALG00000015465	-1.81746	6.5652	92.2403	7.67665e-22	3.22378e-20	Down
ENSGALG00000031002	2.24682	4.37335	92.2374	7.68768e-22	3.22378e-20	Up
ENSGALG00000037722	-8.06092	0.371146	92.1579	8.00283e-22	3.34908e-20	Down
ENSGALG00000045818	-1.97497	4.80348	91.7296	9.93652e-22	4.14981e-20	Down
ENSGALG00000004885	10.37	0.635533	91.599	1.06149e-21	4.42408e-20	Up
ENSGALG00000009690	-1.86169	5.46616	91.5065	1.11225e-21	4.62625e-20	Down
ENSGALG00000004570	-1.81048	7.69167	91.4088	1.16855e-21	4.85056e-20	Down
ENSGALG00000044255	10.364	0.631348	91.3853	1.18249e-21	4.89847e-20	Up
ENSGALG00000032850	-1.89752	5.16246	91.3152	1.22515e-21	5.06494e-20	Down
ENSGALG00000016633	-2.38105	3.72389	91.3064	1.23064e-21	5.07737e-20	Down
ENSGALG00000041898	3.09871	3.12256	91.2525	1.26457e-21	5.20688e-20	Up
ENSGALG00000040546	-1.8065	6.59714	91.1798	1.31191e-21	5.39096e-20	Down
ENSGALG00000034725	1.91281	7.17645	90.851	1.54906e-21	6.35269e-20	Up
ENSGALG00000042847	3.83991	2.52031	90.7997	1.58978e-21	6.50666e-20	Up
ENSGALG00000037019	6.37947	1.28535	90.7533	1.62749e-21	6.64768e-20	Up
ENSGALG00000013708	1.93198	5.75864	90.7172	1.65744e-21	6.75654e-20	Up
ENSGALG00000011645	-1.8511	5.47891	90.673	1.69493e-21	6.89564e-20	Down
ENSGALG00000028204	1.9102	6.76811	90.5412	1.81162e-21	7.35577e-20	Up
ENSGALG00000013635	-1.799	6.50958	90.4246	1.92162e-21	7.78693e-20	Down
ENSGALG00000013505	-1.81189	9.41133	90.1776	2.17715e-21	8.805e-20	Down
ENSGALG00000031325	1.91447	5.97797	89.7286	2.73177e-21	1.10262e-19	Up
ENSGALG00000039054	3.59858	2.65503	89.7049	2.76471e-21	1.11372e-19	Up
ENSGALG00000025996	-1.78826	6.98945	89.4901	3.08183e-21	1.23903e-19	Down
ENSGALG00000040260	2.37743	4.0193	89.4114	3.20678e-21	1.28674e-19	Up
ENSGALG00000026525	2.50474	3.78934	89.1501	3.65971e-21	1.4656e-19	Up
ENSGALG00000002786	-1.79858	5.87071	89.0392	3.87064e-21	1.54705e-19	Down
ENSGALG00000029941	-3.73908	2.23714	89.0081	3.93189e-21	1.56847e-19	Down
ENSGALG00000040426	1.89489	7.83993	88.9418	4.06606e-21	1.61883e-19	Up
ENSGALG00000013625	-1.85554	5.28537	88.8655	4.22591e-21	1.67921e-19	Down
ENSGALG00000042077	1.92316	5.62005	88.5226	5.02585e-21	1.9932e-19	Up
ENSGALG00000029381	1.88616	6.57533	88.4282	5.2715e-21	2.08657e-19	Up
ENSGALG00000023023	-1.93969	4.794	88.3951	5.36031e-21	2.11763e-19	Down
ENSGALG00000035366	3.88943	2.43516	88.2287	5.83087e-21	2.29909e-19	Up
ENSGALG00000044052	3.33418	2.81783	88.2176	5.8637e-21	2.30759e-19	Up
ENSGALG00000045776	2.20376	4.32663	88.1905	5.94436e-21	2.33484e-19	Up
ENSGALG00000033092	2.50735	3.75597	88.0814	6.28154e-21	2.46256e-19	Up
ENSGALG00000004745	2.20771	4.3123	88.0274	6.45542e-21	2.52588e-19	Up
ENSGALG00000011389	-1.82243	5.46552	87.8322	7.12489e-21	2.78251e-19	Down
ENSGALG00000027963	2.4512	3.8461	87.8163	7.18237e-21	2.79962e-19	Up
ENSGALG00000010733	-1.78433	5.91607	87.7806	7.31339e-21	2.84527e-19	Down
ENSGALG00000040884	10.2731	0.542303	87.4966	8.44246e-21	3.2783e-19	Up
ENSGALG00000003955	-1.76643	6.59206	87.3117	9.26995e-21	3.59281e-19	Down
ENSGALG00000044440	2.60318	3.56395	87.2177	9.72083e-21	3.76044e-19	Up
ENSGALG00000040444	-1.86655	5.04372	87.1703	9.95668e-21	3.8444e-19	Down
ENSGALG00000043598	-1.77401	8.82087	87.1177	1.0225e-20	3.94055e-19	Down
ENSGALG00000015019	-1.9693	4.61553	86.9955	1.08771e-20	4.184e-19	Down
ENSGALG00000034563	3.29363	2.83575	86.99	1.09073e-20	4.18776e-19	Up
ENSGALG00000006936	2.48374	3.76427	86.9642	1.10502e-20	4.23468e-19	Up
ENSGALG00000028960	2.59355	3.5674	86.8059	1.19713e-20	4.57907e-19	Up
ENSGALG00000030824	2.37381	3.95299	86.7232	1.24823e-20	4.76564e-19	Up
ENSGALG00000010734	-1.76021	6.5743	86.7036	1.26067e-20	4.80415e-19	Down
ENSGALG00000031205	4.13016	2.24885	86.4778	1.41313e-20	5.37514e-19	Up
ENSGALG00000009569	-1.76697	6.05337	86.4374	1.44233e-20	5.47602e-19	Down
ENSGALG00000040531	3.11561	2.99741	86.4315	1.4466e-20	5.48209e-19	Up
ENSGALG00000031048	5.75406	1.41697	86.3976	1.4716e-20	5.56281e-19	Up
ENSGALG00000034352	2.74998	3.38131	86.3953	1.47334e-20	5.56281e-19	Up
ENSGALG00000035810	2.12234	4.5177	86.2964	1.54894e-20	5.83748e-19	Up
ENSGALG00000041562	2.8283	3.29514	86.2029	1.62388e-20	6.10866e-19	Up
ENSGALG00000015058	-2.1637	4.02102	85.9912	1.8074e-20	6.77502e-19	Down
ENSGALG00000036158	6.77608	1.06178	85.9909	1.80764e-20	6.77502e-19	Up
ENSGALG00000037249	-2.26904	3.79479	85.7782	2.01289e-20	7.5305e-19	Down
ENSGALG00000045788	2.58531	3.54554	85.7454	2.0466e-20	7.64265e-19	Up
ENSGALG00000010131	-1.75986	5.972	85.5907	2.21318e-20	8.24962e-19	Down
ENSGALG00000015889	-1.74651	7.26472	85.4902	2.32858e-20	8.664e-19	Down
ENSGALG00000014821	-1.91319	4.76315	85.4199	2.41276e-20	8.96092e-19	Down
ENSGALG00000042645	-1.89243	4.84028	85.3256	2.5306e-20	9.38155e-19	Down
ENSGALG00000017291	-1.96578	4.54644	85.2323	2.65296e-20	9.81739e-19	Down
ENSGALG00000033197	10.2183	0.48654	85.1827	2.72029e-20	1.00484e-18	Up
ENSGALG00000031447	5.42393	1.51871	84.7332	3.41469e-20	1.25907e-18	Up
ENSGALG00000035903	-1.73667	6.42681	84.3601	4.12393e-20	1.51784e-18	Down
ENSGALG00000043610	-1.95481	4.54697	84.3308	4.18549e-20	1.53774e-18	Down
ENSGALG00000016267	-1.73982	8.2146	84.3132	4.22293e-20	1.54871e-18	Down
ENSGALG00000036464	10.1977	0.464043	84.2899	4.27291e-20	1.56424e-18	Up
ENSGALG00000003053	1.87533	5.58114	84.1163	4.66504e-20	1.70474e-18	Up
ENSGALG00000013579	-1.89824	4.75992	84.0957	4.71402e-20	1.71957e-18	Down
ENSGALG00000039022	4.57866	1.92936	84.0675	4.78168e-20	1.74114e-18	Up
ENSGALG00000003416	1.94048	5.08638	84.0291	4.87535e-20	1.7721e-18	Up
ENSGALG00000013042	-2.06242	4.17938	83.9357	5.11129e-20	1.85456e-18	Down
ENSGALG00000014784	-1.77745	5.48642	83.932	5.12076e-20	1.85471e-18	Down
ENSGALG00000040825	10.1905	0.453474	83.9106	5.17649e-20	1.87159e-18	Up
ENSGALG00000008318	-1.72893	6.96951	83.8261	5.40262e-20	1.9499e-18	Down
ENSGALG00000038855	-6.24915	0.630572	83.6787	5.82093e-20	2.09717e-18	Down
ENSGALG00000026443	2.26997	4.05325	83.5796	6.12008e-20	2.20108e-18	Up
ENSGALG00000039520	-6.58537	0.513709	83.4103	6.66742e-20	2.39372e-18	Down
ENSGALG00000014616	4.25196	2.11266	83.3727	6.79531e-20	2.43536e-18	Up
ENSGALG00000008297	2.08364	4.50339	83.2624	7.18535e-20	2.57065e-18	Up
ENSGALG00000012747	-1.73309	6.05258	83.2583	7.20033e-20	2.57151e-18	Down
ENSGALG00000002080	-1.73315	8.86436	83.2289	7.30812e-20	2.60546e-18	Down
ENSGALG00000010793	-1.85211	4.89874	83.1201	7.7217e-20	2.74812e-18	Down
ENSGALG00000035284	-5.48855	0.95708	83.0356	8.05897e-20	2.86317e-18	Down
ENSGALG00000038778	-1.89865	4.69876	82.8594	8.81005e-20	3.12459e-18	Down
ENSGALG00000033167	-4.28746	1.68283	82.556	1.02719e-19	3.63674e-18	Down
ENSGALG00000029588	1.86448	5.51176	82.4928	1.06055e-19	3.74838e-18	Up
ENSGALG00000003939	1.81456	6.95529	82.4432	1.08751e-19	3.83704e-18	Up
ENSGALG00000043971	3.94101	2.28897	82.4	1.11156e-19	3.91513e-18	Up
ENSGALG00000026449	3.31404	2.72363	82.3245	1.15483e-19	4.06056e-18	Up
ENSGALG00000010000	-1.91701	4.59738	82.2565	1.19521e-19	4.19533e-18	Down
ENSGALG00000043148	3.66128	2.47051	82.1452	1.2645e-19	4.43095e-18	Up
ENSGALG00000006714	2.21198	4.11953	82.0474	1.32861e-19	4.64763e-18	Up
ENSGALG00000043018	-1.91052	4.61233	82.0388	1.33441e-19	4.65997e-18	Down
ENSGALG00000009479	-1.70869	7.36826	81.8766	1.44856e-19	5.04998e-18	Down
ENSGALG00000015362	-1.99357	4.26549	81.6064	1.66077e-19	5.77994e-18	Down
ENSGALG00000009744	2.52574	3.52755	81.4362	1.81014e-19	6.28909e-18	Up
ENSGALG00000013793	-1.7464	5.51153	81.3742	1.86784e-19	6.47855e-18	Down
ENSGALG00000000220	-1.71195	6.07276	81.3441	1.89651e-19	6.56686e-18	Down
ENSGALG00000032485	1.84248	5.57189	81.3329	1.90726e-19	6.59293e-18	Up
ENSGALG00000008293	-1.70333	6.46658	81.3187	1.92096e-19	6.62908e-18	Down
ENSGALG00000034004	1.89362	5.17776	81.3133	1.92626e-19	6.63619e-18	Up
ENSGALG00000001434	1.82397	5.70787	81.2533	1.98568e-19	6.82939e-18	Up
ENSGALG00000039553	-1.85591	4.793	81.204	2.03575e-19	6.98985e-18	Down
ENSGALG00000043601	5.8514	1.24061	81.1921	2.04813e-19	7.02059e-18	Up
ENSGALG00000006757	-1.74424	5.47905	80.8493	2.436e-19	8.33616e-18	Down
ENSGALG00000045443	10.1022	0.372098	80.5936	2.77257e-19	9.4721e-18	Up
ENSGALG00000014981	1.89562	5.08374	80.4735	2.94634e-19	1.0049e-17	Up
ENSGALG00000035028	4.90813	1.65466	80.3657	3.11144e-19	1.05944e-17	Up
ENSGALG00000044716	-1.70543	5.88066	80.3529	3.13173e-19	1.06458e-17	Down
ENSGALG00000046254	-5.58002	0.8337	80.1902	3.40049e-19	1.15402e-17	Down
ENSGALG00000003733	-1.69308	6.34229	80.1401	3.4879e-19	1.18173e-17	Down
ENSGALG00000009107	-1.70198	5.92896	80.1311	3.50375e-19	1.18514e-17	Down
ENSGALG00000027768	2.16109	4.16091	80.0836	3.58902e-19	1.21198e-17	Up
ENSGALG00000009965	1.88381	5.1195	79.9818	3.7788e-19	1.27396e-17	Up
ENSGALG00000017196	-1.72895	5.51892	79.9003	3.93795e-19	1.32506e-17	Down
ENSGALG00000034262	2.02421	4.54859	79.8976	3.94331e-19	1.32506e-17	Up
ENSGALG00000027281	7.10444	0.798371	79.8809	3.97681e-19	1.33412e-17	Up
ENSGALG00000004294	-1.85005	4.74041	79.6288	4.51782e-19	1.51314e-17	Down
ENSGALG00000037863	2.90845	3.05762	79.5024	4.81637e-19	1.61049e-17	Up
ENSGALG00000036530	1.90184	4.97595	79.489	4.84907e-19	1.61878e-17	Up
ENSGALG00000016053	-1.69871	5.7484	79.4571	4.92818e-19	1.64251e-17	Down
ENSGALG00000042997	5.03874	1.58198	79.4284	5.00028e-19	1.66383e-17	Up
ENSGALG00000041626	-1.8494	4.72354	79.2569	5.45364e-19	1.81174e-17	Down
ENSGALG00000003369	2.16089	4.13344	79.1398	5.78679e-19	1.9193e-17	Up
ENSGALG00000039191	-1.67781	6.83078	79.0556	6.03865e-19	1.99959e-17	Down
ENSGALG00000043623	8.47751	0.505403	79.0017	6.20574e-19	2.0516e-17	Up
ENSGALG00000006695	-1.69468	5.72762	78.9478	6.37714e-19	2.10487e-17	Down
ENSGALG00000016456	-1.85135	4.69652	78.8775	6.6084e-19	2.17669e-17	Down
ENSGALG00000012030	-1.68432	6.10702	78.8752	6.61601e-19	2.17669e-17	Down
ENSGALG00000032730	1.82856	5.42158	78.6554	7.39465e-19	2.42896e-17	Up
ENSGALG00000006802	1.85992	5.17067	78.609	7.57021e-19	2.48264e-17	Up
ENSGALG00000037569	5.09845	1.5056	78.4222	8.32098e-19	2.72449e-17	Up
ENSGALG00000006027	2.10462	4.22242	78.3538	8.61438e-19	2.81605e-17	Up
ENSGALG00000039842	3.68426	2.3776	78.3132	8.79336e-19	2.86997e-17	Up
ENSGALG00000001617	-1.95227	4.2612	78.2867	8.91194e-19	2.90404e-17	Down
ENSGALG00000027482	2.41581	3.61679	78.2585	9.04017e-19	2.94115e-17	Up
ENSGALG00000040312	2.31747	3.79669	78.1349	9.6238e-19	3.12605e-17	Up
ENSGALG00000030736	6.85547	0.7988	78.0155	1.02234e-18	3.31555e-17	Up
ENSGALG00000008206	2.07469	4.2664	77.8953	1.0865e-18	3.51806e-17	Up
ENSGALG00000016556	-1.68652	5.68147	77.7592	1.16401e-18	3.76307e-17	Down
ENSGALG00000045802	-5.40666	0.844871	77.7464	1.17156e-18	3.78151e-17	Down
ENSGALG00000035287	-2.04899	4.02418	77.6679	1.21908e-18	3.92869e-17	Down
ENSGALG00000005042	-1.77715	4.94307	77.6362	1.23881e-18	3.986e-17	Down
ENSGALG00000042182	-1.75234	5.09157	77.6274	1.24433e-18	3.99749e-17	Down
ENSGALG00000035499	2.04198	4.36513	77.6126	1.25367e-18	4.02116e-17	Up
ENSGALG00000036081	10.0181	0.288213	77.4158	1.38505e-18	4.43563e-17	Up
ENSGALG00000036228	10.0109	0.28306	77.197	1.54727e-18	4.94739e-17	Up
ENSGALG00000011856	5.42829	1.31828	77.1282	1.60216e-18	5.11493e-17	Up
ENSGALG00000002145	-1.66638	6.03428	77.111	1.61612e-18	5.15145e-17	Down
ENSGALG00000036991	3.51285	2.47382	77.0291	1.6846e-18	5.36137e-17	Up
ENSGALG00000006648	-1.65349	7.09657	76.8803	1.81644e-18	5.77198e-17	Down
ENSGALG00000044403	4.00449	2.1193	76.8201	1.87266e-18	5.94141e-17	Up
ENSGALG00000042088	-1.65169	7.01963	76.7038	1.98622e-18	6.29194e-17	Down
ENSGALG00000041685	2.1632	4.0542	76.683	2.00726e-18	6.34877e-17	Up
ENSGALG00000036299	5.33321	1.3775	76.6754	2.01497e-18	6.36334e-17	Up
ENSGALG00000031735	1.84215	5.09998	76.5371	2.16119e-18	6.81458e-17	Up
ENSGALG00000007944	-2.14835	3.7633	76.4814	2.22294e-18	6.9985e-17	Down
ENSGALG00000034569	9.99105	0.260211	76.3993	2.31737e-18	7.2846e-17	Up
ENSGALG00000020005	1.75414	5.83329	76.1255	2.66201e-18	8.35512e-17	Up
ENSGALG00000010230	-1.85252	4.54781	76.0904	2.70972e-18	8.49183e-17	Up
ENSGALG00000014910	-1.65552	5.83111	75.7395	3.23662e-18	1.01275e-16	Up
ENSGALG00000004532	-1.85137	4.5255	75.558	3.54821e-18	1.10856e-16	Up
ENSGALG00000015624	-1.70761	5.266	75.5012	3.65182e-18	1.13919e-16	Up
ENSGALG00000008081	-1.63759	6.95328	75.4237	3.7981e-18	1.18302e-16	Up
ENSGALG00000005840	-1.63849	6.43696	75.3529	3.9367e-18	1.22433e-16	Up
ENSGALG00000004710	-1.64353	6.16557	75.3061	4.03112e-18	1.25179e-16	Up
ENSGALG00000016918	1.76549	5.57057	75.177	4.30344e-18	1.33433e-16	Up
ENSGALG00000009229	1.73197	6.20682	75.0743	4.53321e-18	1.40344e-16	Up
ENSGALG00000027416	2.38778	3.56128	75.058	4.57091e-18	1.41298e-16	Up
ENSGALG00000015617	1.72643	7.9104	74.8926	4.97017e-18	1.53408e-16	Up
ENSGALG00000042589	2.59304	3.30099	74.6816	5.53099e-18	1.70461e-16	Up
ENSGALG00000011472	1.72217	7.73238	74.6431	5.63973e-18	1.73551e-16	Up
ENSGALG00000041616	2.13255	4.03926	74.3188	6.64691e-18	2.04238e-16	Up
ENSGALG00000011036	1.71705	7.64457	74.2761	6.7921e-18	2.08386e-16	Up
ENSGALG00000015372	2.55606	3.33461	74.2143	7.0082e-18	2.14694e-16	Up
ENSGALG00000041630	3.15429	2.68616	74.1635	7.19081e-18	2.19959e-16	Up
ENSGALG00000041149	1.74798	5.59544	74.0508	7.61315e-18	2.32531e-16	Up
ENSGALG00000033106	-2.22783	3.51731	74.0393	7.65784e-18	2.33547e-16	Up
ENSGALG00000002581	2.29552	3.69895	73.8682	8.35124e-18	2.54315e-16	Up
ENSGALG00000038200	2.00483	4.29536	73.8251	8.53535e-18	2.59536e-16	Up
ENSGALG00000032590	-1.68383	5.30396	73.8162	8.5741e-18	2.60327e-16	Up
ENSGALG00000029448	4.27251	1.86387	73.7955	8.66451e-18	2.62682e-16	Up
ENSGALG00000016312	-1.67485	5.37921	73.7588	8.82695e-18	2.67211e-16	Up
ENSGALG00000005483	-1.72766	4.94963	73.6372	9.38788e-18	2.83772e-16	Up
ENSGALG00000036905	4.44759	1.74507	73.4025	1.05734e-17	3.19135e-16	Up
ENSGALG00000038012	9.90364	0.17745	73.3848	1.06684e-17	3.21528e-16	Up
ENSGALG00000028849	-1.61237	7.00791	73.1833	1.18149e-17	3.55559e-16	Up
ENSGALG00000009689	2.34586	3.56865	73.0201	1.28338e-17	3.85653e-16	Up
ENSGALG00000004587	-1.61008	7.00201	72.9822	1.30828e-17	3.92559e-16	Up
ENSGALG00000041008	3.40137	2.46347	72.867	1.38691e-17	4.15545e-16	Up
ENSGALG00000001639	-1.63605	5.62795	72.7808	1.44882e-17	4.33459e-16	Up
ENSGALG00000046472	2.33392	3.58318	72.7584	1.46535e-17	4.37512e-16	Up
ENSGALG00000035605	-1.83308	4.44787	72.7566	1.46664e-17	4.37512e-16	Up
ENSGALG00000011537	-2.1844	3.54609	72.5274	1.64727e-17	4.90679e-16	Up
ENSGALG00000003297	-1.61274	6.07034	72.4159	1.74301e-17	5.18445e-16	Up
ENSGALG00000037342	3.20475	2.60707	72.369	1.78496e-17	5.29318e-16	Up
ENSGALG00000026229	2.05284	4.1397	72.3671	1.78668e-17	5.29318e-16	Up
ENSGALG00000044211	-1.67813	5.19935	72.3664	1.78733e-17	5.29318e-16	Up
ENSGALG00000035219	-3.04997	2.47191	72.3247	1.82546e-17	5.3983e-16	Up
ENSGALG00000037721	-1.89275	4.21467	72.2985	1.84988e-17	5.4626e-16	Up
ENSGALG00000001546	-1.60207	6.68772	72.2259	1.91923e-17	5.65923e-16	Up
ENSGALG00000006544	9.86594	0.141967	72.1295	2.01529e-17	5.93393e-16	Up
ENSGALG00000035734	3.18359	2.61216	71.8546	2.31658e-17	6.81127e-16	Up
ENSGALG00000046145	4.55663	1.6408	71.8155	2.36288e-17	6.93744e-16	Up
ENSGALG00000013569	1.89691	4.59178	71.7871	2.39714e-17	7.02795e-16	Up
ENSGALG00000012739	-1.59677	7.33239	71.7743	2.41275e-17	7.06358e-16	Up
ENSGALG00000042354	-1.84315	4.34632	71.744	2.45006e-17	7.16258e-16	Up
ENSGALG00000043416	1.91396	4.51458	71.5972	2.63931e-17	7.70484e-16	Up
ENSGALG00000032768	-2.29273	3.36728	71.526	2.73628e-17	7.97654e-16	Up
ENSGALG00000040626	3.01711	2.7426	71.4964	2.77761e-17	8.08549e-16	Up
ENSGALG00000015264	-1.60078	6.09999	71.4212	2.88557e-17	8.38783e-16	Up
ENSGALG00000034671	2.91159	2.83371	71.2585	3.13356e-17	9.09578e-16	Up
ENSGALG00000036106	1.69209	5.80397	71.1804	3.2601e-17	9.44966e-16	Up
ENSGALG00000037864	-9.60896	-0.465166	71.1464	3.31683e-17	9.60052e-16	Up
ENSGALG00000016915	-1.59718	8.73986	71.0797	3.43079e-17	9.90902e-16	Up
ENSGALG00000017154	-1.84816	4.28678	71.0784	3.4331e-17	9.90902e-16	Up
ENSGALG00000012449	-1.58879	6.43075	70.9499	3.66417e-17	1.05611e-15	Up
ENSGALG00000036310	2.07322	4.04914	70.9448	3.67353e-17	1.05731e-15	Up
ENSGALG00000029284	9.82928	0.10427	70.8646	3.82611e-17	1.09969e-15	Up
ENSGALG00000003923	-1.59715	5.9046	70.7604	4.03362e-17	1.1577e-15	Up
ENSGALG00000027113	-2.95821	2.52274	70.6807	4.19988e-17	1.20373e-15	Up
ENSGALG00000006780	1.71456	5.49984	70.5775	4.42536e-17	1.26658e-15	Up
ENSGALG00000030075	-1.58341	6.46862	70.5424	4.50485e-17	1.28753e-15	Up
ENSGALG00000015908	-1.58264	7.45043	70.4862	4.63496e-17	1.32287e-15	Up
ENSGALG00000036452	2.0065	4.17325	70.446	4.73035e-17	1.34822e-15	Up
ENSGALG00000038228	6.42781	0.730554	70.4237	4.78419e-17	1.36166e-15	Up
ENSGALG00000032249	2.70792	3.05412	70.3526	4.95968e-17	1.40965e-15	Up
ENSGALG00000005415	-2.33045	3.28388	70.3111	5.06511e-17	1.43762e-15	Up
ENSGALG00000039861	-1.58225	7.77023	70.3017	5.08927e-17	1.44248e-15	Up
ENSGALG00000002706	-1.5785	6.71494	70.1704	5.43966e-17	1.53966e-15	Up
ENSGALG00000041272	3.25508	2.51423	70.0902	5.66542e-17	1.60073e-15	Up
ENSGALG00000028157	9.80059	0.0843165	70.0882	5.67108e-17	1.60073e-15	Up
ENSGALG00000011242	5.8556	0.909317	70.0746	5.71033e-17	1.60959e-15	Up
ENSGALG00000003466	-1.61929	5.46878	69.8742	6.32099e-17	1.77927e-15	Up
ENSGALG00000031091	-5.77521	0.419047	69.8698	6.33505e-17	1.78077e-15	Up
ENSGALG00000041414	2.79262	2.93844	69.8444	6.41714e-17	1.80138e-15	Up
ENSGALG00000010371	-1.67137	4.99207	69.8208	6.4943e-17	1.82054e-15	Up
ENSGALG00000038933	2.37123	3.45088	69.7019	6.89785e-17	1.93102e-15	Up
ENSGALG00000000466	1.6583	6.42232	69.6354	7.13458e-17	1.99456e-15	Up
ENSGALG00000012594	-2.13204	3.55906	69.6235	7.17755e-17	2.00384e-15	Up
ENSGALG00000037031	1.90932	4.4168	69.5972	7.2741e-17	2.02803e-15	Up
ENSGALG00000005105	-1.57663	8.36569	69.5146	7.58508e-17	2.11185e-15	Up
ENSGALG00000039920	-1.5697	6.42931	69.2897	8.50108e-17	2.36367e-15	Up
ENSGALG00000001229	-1.77456	4.50328	69.2796	8.54491e-17	2.37263e-15	Up
ENSGALG00000037872	-1.56673	6.70121	69.1468	9.14028e-17	2.53451e-15	Up
ENSGALG00000046461	2.20593	3.7023	69.0136	9.77869e-17	2.70786e-15	Up
ENSGALG00000012232	2.75602	2.95848	69.008	9.80656e-17	2.71191e-15	Up
ENSGALG00000042011	1.64759	7.32633	68.9356	1.0173e-16	2.80944e-15	Up
ENSGALG00000043793	3.36303	2.3992	68.9052	1.03313e-16	2.84932e-15	Up
ENSGALG00000015451	-1.63765	5.17557	68.8185	1.07957e-16	2.97339e-15	Up
ENSGALG00000011555	-1.56727	6.23073	68.7546	1.11511e-16	3.06715e-15	Up
ENSGALG00000012799	-1.6027	5.48797	68.6659	1.16643e-16	3.20401e-15	Up
ENSGALG00000038994	2.89171	2.78573	68.5928	1.21046e-16	3.3205e-15	Up
ENSGALG00000037152	4.82744	1.37237	68.5478	1.23836e-16	3.39248e-15	Up
ENSGALG00000014811	-1.56429	8.25434	68.5103	1.26214e-16	3.453e-15	Up
ENSGALG00000010350	-1.80069	4.33921	68.4779	1.2831e-16	3.50567e-15	Up
ENSGALG00000015528	-1.68935	4.83371	68.418	1.32262e-16	3.60882e-15	Up
ENSGALG00000000862	-1.56833	5.96484	68.3918	1.34031e-16	3.65221e-15	Up
ENSGALG00000038378	9.75136	0.0272645	68.3197	1.39026e-16	3.78328e-15	Up
ENSGALG00000015733	-1.56071	6.28662	68.2859	1.41427e-16	3.84351e-15	Up
ENSGALG00000020528	2.62512	3.09894	68.2829	1.41641e-16	3.84422e-15	Up
ENSGALG00000016936	-1.59991	5.46888	68.2542	1.43718e-16	3.89542e-15	Up
ENSGALG00000044729	6.59988	0.587381	68.2503	1.44003e-16	3.898e-15	Up
ENSGALG00000007878	1.66711	5.6412	68.2294	1.45542e-16	3.93148e-15	Up
ENSGALG00000035842	1.89334	4.39954	68.2282	1.45625e-16	3.93148e-15	Up
ENSGALG00000034578	5.20379	1.15309	68.2213	1.46139e-16	3.93917e-15	Up
ENSGALG00000033120	1.64842	6.04272	68.2192	1.46295e-16	3.93917e-15	Up
ENSGALG00000001157	-1.58478	5.6006	68.1552	1.51122e-16	4.06381e-15	Up
ENSGALG00000042599	2.09312	3.90717	68.0789	1.57081e-16	4.2185e-15	Up
ENSGALG00000041080	-1.55596	6.38893	68.0451	1.59797e-16	4.28582e-15	Up
ENSGALG00000006147	-1.5533	6.96215	68.0307	1.60971e-16	4.31167e-15	Up
ENSGALG00000036474	1.70957	5.24178	67.9133	1.70842e-16	4.57007e-15	Up
ENSGALG00000031503	-1.65893	4.93858	67.8635	1.75218e-16	4.68103e-15	Up
ENSGALG00000045262	9.73477	0.0121153	67.8156	1.79527e-16	4.78988e-15	Up
ENSGALG00000015351	-1.56393	5.81566	67.7564	1.84996e-16	4.92937e-15	Up
ENSGALG00000016959	-1.7838	4.36211	67.6201	1.98241e-16	5.27542e-15	Up
ENSGALG00000003933	1.7802	4.81281	67.5636	2.03998e-16	5.42158e-15	Up
ENSGALG00000037880	1.66794	5.55372	67.5315	2.07345e-16	5.50337e-15	Up
ENSGALG00000000055	1.64964	5.70974	67.523	2.0824e-16	5.51998e-15	Up
ENSGALG00000023541	2.3785	3.3861	67.4759	2.13282e-16	5.6463e-15	Up
ENSGALG00000039952	7.07705	0.440628	67.4437	2.16791e-16	5.7318e-15	Up
ENSGALG00000041935	4.50313	1.54028	67.3005	2.33126e-16	6.15572e-15	Up
ENSGALG00000041373	-1.54447	7.09881	67.2894	2.34438e-16	6.18241e-15	Up
ENSGALG00000007404	1.80601	4.6924	67.2644	2.37428e-16	6.25318e-15	Up
ENSGALG00000016837	-2.47847	2.98414	67.2385	2.40564e-16	6.32764e-15	Up
ENSGALG00000034229	5.15925	1.13493	67.1905	2.46497e-16	6.47537e-15	Up
ENSGALG00000008934	-1.5505	6.10771	67.1211	2.55329e-16	6.6988e-15	Up
ENSGALG00000009282	-1.56207	5.69762	67.1038	2.57582e-16	6.74925e-15	Up
ENSGALG00000038283	5.98781	0.756453	67.0778	2.60998e-16	6.83e-15	Up
ENSGALG00000045678	-3.63047	1.80274	67.069	2.6217e-16	6.8519e-15	Up
ENSGALG00000028636	2.2426	3.55586	67.0608	2.63264e-16	6.87174e-15	Up
ENSGALG00000014286	-1.54157	7.31461	67.0077	2.70453e-16	7.05039e-15	Up
ENSGALG00000016589	2.16068	3.7207	66.9243	2.8214e-16	7.34568e-15	Up
ENSGALG00000004621	-1.5465	8.43807	66.9033	2.85163e-16	7.41496e-15	Up
ENSGALG00000040588	5.18293	1.12791	66.7739	3.04506e-16	7.90787e-15	Up
ENSGALG00000015339	1.61646	7.48786	66.4629	3.56541e-16	9.24748e-15	Up
ENSGALG00000042257	-7.03025	-0.148921	66.355	3.76605e-16	9.7555e-15	Up
ENSGALG00000031641	1.7932	4.68706	66.3281	3.81783e-16	9.86985e-15	Up
ENSGALG00000004324	-1.5417	6.07512	66.327	3.81984e-16	9.86985e-15	Up
ENSGALG00000033384	-3.85329	1.58625	66.3024	3.86778e-16	9.98111e-15	Up
ENSGALG00000028872	1.62323	8.97115	66.2036	4.06663e-16	1.04811e-14	Up
ENSGALG00000030095	4.05657	1.79842	66.1673	4.14227e-16	1.06626e-14	Up
ENSGALG00000016636	-1.64344	4.90638	66.0708	4.35011e-16	1.11835e-14	Up
ENSGALG00000007220	1.63338	10.3149	66.0379	4.42341e-16	1.13577e-14	Up
ENSGALG00000040424	4.83788	1.29865	66.0341	4.43188e-16	1.13652e-14	Up
ENSGALG00000016065	-1.53038	7.52865	65.9689	4.58087e-16	1.17235e-14	Up
ENSGALG00000017283	-1.5372	6.08996	65.968	4.58308e-16	1.17235e-14	Up
ENSGALG00000036942	1.84873	4.43607	65.9127	4.71339e-16	1.20418e-14	Up
ENSGALG00000027698	2.05732	3.9031	65.8826	4.78589e-16	1.22118e-14	Up
ENSGALG00000008656	-1.66472	4.79517	65.8308	4.91348e-16	1.25217e-14	Up
ENSGALG00000011342	-1.57801	5.38893	65.7792	5.0437e-16	1.28376e-14	Up
ENSGALG00000005601	-2.94055	2.42204	65.7613	5.08983e-16	1.29389e-14	Up
ENSGALG00000034591	1.82005	4.53642	65.6664	5.34088e-16	1.35603e-14	Up
ENSGALG00000015014	-1.52763	6.22625	65.3844	6.1624e-16	1.56267e-14	Up
ENSGALG00000000408	1.86468	4.32971	65.2362	6.64368e-16	1.68263e-14	Up
ENSGALG00000040303	-3.50693	1.85689	65.2142	6.71842e-16	1.69945e-14	Up
ENSGALG00000022909	-1.77712	4.24999	65.0413	7.33441e-16	1.85298e-14	Up
ENSGALG00000012356	-1.5196	6.41618	65.0092	7.45506e-16	1.88114e-14	Up
ENSGALG00000003464	4.74423	1.3157	64.9742	7.58852e-16	1.91246e-14	Up
ENSGALG00000038162	-3.59287	1.77139	64.8947	7.90083e-16	1.98872e-14	Up
ENSGALG00000040886	-1.51566	7.05758	64.8494	8.08486e-16	2.03254e-14	Up
ENSGALG00000004245	2.07228	3.82642	64.7007	8.71859e-16	2.18917e-14	Up
ENSGALG00000037723	-1.5131	6.82186	64.6061	9.14714e-16	2.29337e-14	Up
ENSGALG00000045169	9.63023	-0.0902661	64.603	9.16168e-16	2.29337e-14	Up
ENSGALG00000030070	2.03594	3.90108	64.6018	9.1672e-16	2.29337e-14	Up
ENSGALG00000012994	-1.87327	3.99168	64.5929	9.20844e-16	2.30087e-14	Up
ENSGALG00000046382	-2.38834	3.03506	64.4932	9.68671e-16	2.41743e-14	Up
ENSGALG00000035459	9.62714	-0.0956203	64.4678	9.81214e-16	2.44555e-14	Up
ENSGALG00000035116	-1.53361	5.6664	64.4656	9.82331e-16	2.44555e-14	Up
ENSGALG00000002170	-1.51749	6.14022	64.4037	1.01367e-15	2.5205e-14	Up
ENSGALG00000039682	1.58782	6.94854	64.3715	1.03038e-15	2.55895e-14	Up
ENSGALG00000033807	3.48122	2.18336	64.3178	1.05882e-15	2.6264e-14	Up
ENSGALG00000006681	-1.94054	3.81388	64.3123	1.06183e-15	2.63066e-14	Up
ENSGALG00000034964	1.80127	4.52841	64.2902	1.0738e-15	2.6571e-14	Up
ENSGALG00000000456	2.3336	3.35729	64.1985	1.12496e-15	2.78035e-14	Up
ENSGALG00000030089	2.5309	3.09976	64.1959	1.12645e-15	2.78067e-14	Up
ENSGALG00000025844	2.64389	2.95257	64.1864	1.13189e-15	2.79073e-14	Up
ENSGALG00000033953	2.08123	3.7827	64.1407	1.15846e-15	2.85279e-14	Up
ENSGALG00000025819	2.36244	3.31442	64.0812	1.19393e-15	2.9366e-14	Up
ENSGALG00000004695	-2.10699	3.44842	63.937	1.28465e-15	3.15594e-14	Up
ENSGALG00000027579	1.94157	4.07538	63.6865	1.45878e-15	3.57943e-14	Up
ENSGALG00000003634	-1.50275	7.48092	63.6741	1.46802e-15	3.5978e-14	Up
ENSGALG00000009639	-1.80213	4.13798	63.6477	1.48785e-15	3.64203e-14	Up
ENSGALG00000014642	-1.50164	6.70335	63.6355	1.49709e-15	3.66028e-14	Up
ENSGALG00000042510	-2.59432	2.72705	63.5614	1.55445e-15	3.79597e-14	Up
ENSGALG00000032807	5.39493	0.901228	63.5523	1.56168e-15	3.80909e-14	Up
ENSGALG00000043947	3.59292	2.07018	63.4532	1.64223e-15	4.00079e-14	Up
ENSGALG00000032501	4.50374	1.41206	63.3964	1.69023e-15	4.11281e-14	Up
ENSGALG00000000708	-1.50095	6.34614	63.3497	1.73083e-15	4.20662e-14	Up
ENSGALG00000027245	4.13912	1.65931	63.3399	1.73947e-15	4.22259e-14	Up
ENSGALG00000031702	1.5758	6.41954	63.3134	1.76301e-15	4.27466e-14	Up
ENSGALG00000045477	3.68524	1.99206	63.2776	1.79535e-15	4.34792e-14	Up
ENSGALG00000014773	-1.49818	7.74665	63.1836	1.88309e-15	4.55504e-14	Up
ENSGALG00000042259	-1.51309	5.70811	63.1383	1.92688e-15	4.65546e-14	Up
ENSGALG00000022739	-1.50711	5.81372	63.0222	2.04393e-15	4.93243e-14	Up
ENSGALG00000005652	-1.49316	7.08927	62.9815	2.08652e-15	5.02928e-14	Up
ENSGALG00000005150	2.14182	3.60351	62.9387	2.13236e-15	5.13372e-14	Up
ENSGALG00000029183	1.84089	4.27552	62.9363	2.13497e-15	5.13396e-14	Up
ENSGALG00000031597	1.56972	6.45294	62.9196	2.15322e-15	5.17178e-14	Up
ENSGALG00000036283	1.9479	4.02965	62.8972	2.17778e-15	5.22463e-14	Up
ENSGALG00000030086	1.98921	3.93239	62.7956	2.29306e-15	5.49474e-14	Up
ENSGALG00000011497	2.07983	3.73388	62.7736	2.31889e-15	5.55016e-14	Up
ENSGALG00000015352	-1.5008	5.97406	62.764	2.33018e-15	5.57066e-14	Up
ENSGALG00000011076	-1.54075	5.38646	62.7603	2.33454e-15	5.57457e-14	Up
ENSGALG00000015407	-2.71542	2.57599	62.7369	2.36253e-15	5.63483e-14	Up
ENSGALG00000042748	9.55848	-0.159371	62.6689	2.44549e-15	5.8259e-14	Up
ENSGALG00000011814	-1.48912	6.95588	62.6331	2.4903e-15	5.92575e-14	Up
ENSGALG00000029095	-1.51288	5.6452	62.6008	2.53147e-15	6.01672e-14	Up
ENSGALG00000044120	9.55466	-0.164264	62.5588	2.58605e-15	6.13932e-14	Up
ENSGALG00000006094	-1.61983	4.80185	62.5298	2.62441e-15	6.22316e-14	Up
ENSGALG00000027902	1.72039	4.75208	62.4785	2.69363e-15	6.37991e-14	Up
ENSGALG00000031461	-1.49362	6.16438	62.4675	2.70879e-15	6.40839e-14	Up
ENSGALG00000020164	3.38818	2.21038	62.4421	2.74392e-15	6.48401e-14	Up
ENSGALG00000003641	-1.48708	7.46328	62.3874	2.82123e-15	6.65902e-14	Up
ENSGALG00000033867	4.10911	1.65459	62.3575	2.86438e-15	6.75307e-14	Up
ENSGALG00000015611	-1.49039	6.22054	62.2906	2.96333e-15	6.97831e-14	Up
ENSGALG00000026816	-1.5804	4.9724	62.2811	2.9777e-15	7.0041e-14	Up
ENSGALG00000023844	1.94685	4.00303	62.1191	3.23296e-15	7.59578e-14	Up
ENSGALG00000003891	-1.50293	5.68001	62.0714	3.3122e-15	7.77304e-14	Up
ENSGALG00000027070	1.5568	7.00412	62.0472	3.3533e-15	7.86046e-14	Up
ENSGALG00000042463	3.67068	1.97377	62.0299	3.38282e-15	7.92061e-14	Up
ENSGALG00000001334	1.55953	7.83312	62.012	3.41369e-15	7.97745e-14	Up
ENSGALG00000011565	5.93202	0.620667	62.0113	3.4149e-15	7.97745e-14	Up
ENSGALG00000010237	1.55528	6.85744	61.9162	3.58383e-15	8.36255e-14	Up
ENSGALG00000042048	-2.58655	2.69246	61.84	3.7252e-15	8.68252e-14	Up
ENSGALG00000033185	1.76284	4.52767	61.775	3.85037e-15	8.96405e-14	Up
ENSGALG00000008572	-1.48769	5.98968	61.7207	3.95806e-15	9.20428e-14	Up
ENSGALG00000044566	1.7403	4.61294	61.6267	4.15149e-15	9.64314e-14	Up
ENSGALG00000044803	6.95411	0.244473	61.6232	4.15895e-15	9.64951e-14	Up
ENSGALG00000035310	-2.00455	3.54413	61.6132	4.18e-15	9.68738e-14	Up
ENSGALG00000041409	1.93307	4.00922	61.5433	4.33114e-15	1.00263e-13	Up
ENSGALG00000003775	-1.48195	6.13691	61.478	4.47721e-15	1.03527e-13	Up
ENSGALG00000044855	5.74252	0.657852	61.4083	4.63845e-15	1.07135e-13	Up
ENSGALG00000001330	2.01694	3.81249	61.3386	4.80554e-15	1.10869e-13	Up
ENSGALG00000006372	-1.47042	6.92752	61.0993	5.42681e-15	1.25061e-13	Up
ENSGALG00000000362	2.09923	3.61575	61.0436	5.58234e-15	1.285e-13	Up
ENSGALG00000043051	1.54331	7.30127	61.0251	5.63524e-15	1.29573e-13	Up
ENSGALG00000038667	2.60946	2.89562	61.0028	5.69951e-15	1.30903e-13	Up
ENSGALG00000012336	-1.47283	6.24171	60.8899	6.03564e-15	1.38468e-13	Up
ENSGALG00000033462	3.67748	1.92429	60.874	6.08473e-15	1.39438e-13	Up
ENSGALG00000005977	-1.81434	3.99351	60.802	6.31147e-15	1.44472e-13	Up
ENSGALG00000012420	-1.75323	4.15294	60.7931	6.34012e-15	1.44966e-13	Up
ENSGALG00000009705	4.18709	1.547	60.783	6.37252e-15	1.45544e-13	Up
ENSGALG00000011994	-1.47574	6.00502	60.7732	6.40441e-15	1.46109e-13	Up
ENSGALG00000042539	3.14209	2.37247	60.7627	6.43848e-15	1.46723e-13	Up
ENSGALG00000045872	9.47978	-0.234623	60.7594	6.4493e-15	1.46806e-13	Up
ENSGALG00000010924	-1.6268	4.65326	60.7485	6.48516e-15	1.47458e-13	Up
ENSGALG00000000518	1.7438	4.53992	60.7321	6.5396e-15	1.48531e-13	Up
ENSGALG00000044443	2.88873	2.59475	60.646	6.83204e-15	1.55001e-13	Up
ENSGALG00000045638	3.58537	1.99174	60.6278	6.8954e-15	1.56265e-13	Up
ENSGALG00000031678	3.78712	1.83786	60.5662	7.11463e-15	1.61055e-13	Up
ENSGALG00000028506	1.7282	4.59263	60.5217	7.2771e-15	1.64551e-13	Up
ENSGALG00000033232	1.55112	5.77272	60.4837	7.41915e-15	1.67578e-13	Up
ENSGALG00000022030	2.43528	3.11183	60.456	7.52431e-15	1.69766e-13	Up
ENSGALG00000010595	-1.47164	6.01153	60.4509	7.54372e-15	1.70016e-13	Up
ENSGALG00000037698	-1.60181	4.75215	60.4249	7.64391e-15	1.72019e-13	Up
ENSGALG00000010209	2.18739	3.45133	60.4235	7.6494e-15	1.72019e-13	Up
ENSGALG00000045038	9.47047	-0.254711	60.388	7.78844e-15	1.74954e-13	Up
ENSGALG00000042821	1.81882	4.22915	60.3699	7.8604e-15	1.76376e-13	Up
ENSGALG00000009286	1.79253	4.30694	60.3665	7.87425e-15	1.76494e-13	Up
ENSGALG00000007971	1.53942	6.20505	60.2935	8.17185e-15	1.82964e-13	Up
ENSGALG00000005714	-1.46955	5.99706	60.2681	8.27796e-15	1.85137e-13	Up
ENSGALG00000041232	2.80298	2.66697	60.2386	8.40297e-15	1.87727e-13	Up
ENSGALG00000013102	-1.6854	4.33771	60.2278	8.44919e-15	1.88554e-13	Up
ENSGALG00000039474	4.67076	1.18592	60.1969	8.58254e-15	1.91321e-13	Up
ENSGALG00000041752	4.31352	1.42554	60.1655	8.72064e-15	1.94188e-13	Up
ENSGALG00000041914	2.81024	2.65746	60.154	8.77172e-15	1.95114e-13	Up
ENSGALG00000008669	-1.69716	4.27676	60.1447	8.81341e-15	1.95828e-13	Up
ENSGALG00000042809	1.62425	5.01043	59.9856	9.55563e-15	2.12016e-13	Up
ENSGALG00000004948	2.17626	3.4533	59.9841	9.5627e-15	2.12016e-13	Up
ENSGALG00000046270	6.85978	0.233033	59.9507	9.72614e-15	2.15407e-13	Up
ENSGALG00000029387	3.31994	2.19455	59.9441	9.75893e-15	2.15899e-13	Up
ENSGALG00000026231	1.6169	5.06011	59.864	1.01644e-14	2.24627e-13	Up
ENSGALG00000013134	-1.84398	3.87777	59.8457	1.02595e-14	2.26484e-13	Up
ENSGALG00000017070	-1.4543	6.74192	59.7629	1.07003e-14	2.3596e-13	Up
ENSGALG00000030554	1.70049	4.6554	59.7025	1.10339e-14	2.43054e-13	Up
ENSGALG00000045228	4.15054	1.52394	59.6434	1.13698e-14	2.50185e-13	Up
ENSGALG00000031244	-1.77027	4.06061	59.6081	1.15758e-14	2.54443e-13	Up
ENSGALG00000034956	7.28783	0.0854862	59.5731	1.17833e-14	2.58727e-13	Up
ENSGALG00000021364	2.23431	3.35912	59.5333	1.20241e-14	2.63732e-13	Up
ENSGALG00000010311	-1.45356	6.32874	59.4638	1.24564e-14	2.72921e-13	Up
ENSGALG00000039473	1.62133	4.98615	59.4459	1.257e-14	2.75116e-13	Up
ENSGALG00000008113	-1.57314	4.82539	59.4432	1.25877e-14	2.75207e-13	Up
ENSGALG00000045940	-1.52347	5.13011	59.4239	1.27118e-14	2.77413e-13	Up
ENSGALG00000030769	-2.24192	3.10603	59.4233	1.27157e-14	2.77413e-13	Up
ENSGALG00000000209	1.54427	5.6674	59.3837	1.29741e-14	2.8275e-13	Up
ENSGALG00000008990	-1.51626	5.19473	59.3475	1.32151e-14	2.87695e-13	Up
ENSGALG00000016406	-1.44879	6.78655	59.3274	1.33502e-14	2.90328e-13	Up
ENSGALG00000021601	-1.50583	5.29702	59.321	1.33942e-14	2.90975e-13	Up
ENSGALG00000039182	-1.45468	6.13056	59.2662	1.37722e-14	2.9887e-13	Up
ENSGALG00000015077	-1.45081	6.33577	59.2552	1.38495e-14	3.00229e-13	Up
ENSGALG00000026470	-1.4482	7.40005	59.2484	1.38971e-14	3.00942e-13	Up
ENSGALG00000033694	1.52523	8.39164	59.2429	1.39359e-14	3.01463e-13	Up
ENSGALG00000013747	-1.44415	6.97957	58.977	1.59528e-14	3.44728e-13	Up
ENSGALG00000041047	9.40353	-0.311622	58.8875	1.66953e-14	3.60393e-13	Up
ENSGALG00000001689	1.60459	5.0392	58.851	1.70078e-14	3.66751e-13	Up
ENSGALG00000003322	-1.44422	6.41594	58.8339	1.7156e-14	3.69559e-13	Up
ENSGALG00000033097	2.01355	3.7076	58.7162	1.82134e-14	3.91923e-13	Up
ENSGALG00000038656	1.61613	4.96246	58.6974	1.83884e-14	3.95274e-13	Up
ENSGALG00000016447	1.51063	6.91709	58.6305	1.90241e-14	4.08508e-13	Up
ENSGALG00000034590	-1.44752	6.05547	58.5864	1.94555e-14	4.17335e-13	Up
ENSGALG00000042612	1.56106	5.40471	58.5722	1.95967e-14	4.19923e-13	Up
ENSGALG00000027587	4.90177	0.975478	58.5579	1.97393e-14	4.22537e-13	Up
ENSGALG00000031139	2.34108	3.18153	58.5144	2.01812e-14	4.31545e-13	Up
ENSGALG00000001341	-1.53983	4.92691	58.5118	2.02073e-14	4.31651e-13	Up
ENSGALG00000008956	-1.47082	5.54433	58.4667	2.06762e-14	4.41208e-13	Up
ENSGALG00000037593	1.69212	4.60688	58.4251	2.11179e-14	4.50163e-13	Up
ENSGALG00000046166	5.88526	0.480564	58.4061	2.13233e-14	4.54068e-13	Up
ENSGALG00000042941	1.65264	4.77181	58.2763	2.27771e-14	4.84523e-13	Up
ENSGALG00000003549	2.01097	3.68912	58.115	2.4723e-14	5.2537e-13	Up
ENSGALG00000032208	9.3658	-0.351592	57.9493	2.68959e-14	5.70951e-13	Up
ENSGALG00000015271	-1.43066	6.95479	57.8966	2.76266e-14	5.85855e-13	Up
ENSGALG00000032057	1.54849	5.42358	57.836	2.84907e-14	6.03554e-13	Up
ENSGALG00000014891	-1.43032	6.5966	57.8263	2.86314e-14	6.05908e-13	Up
ENSGALG00000009884	-2.84526	2.30051	57.824	2.86644e-14	6.0598e-13	Up
ENSGALG00000035020	9.3589	-0.356122	57.8145	2.88041e-14	6.08304e-13	Up
ENSGALG00000001876	1.8654	4.01568	57.8061	2.8927e-14	6.10271e-13	Up
ENSGALG00000035584	-1.42975	6.79166	57.802	2.8987e-14	6.10906e-13	Up
ENSGALG00000041205	3.96538	1.59949	57.75	2.97644e-14	6.26645e-13	Up
ENSGALG00000010167	1.49816	6.47733	57.6651	3.10776e-14	6.5362e-13	Up
ENSGALG00000022702	6.32828	0.281503	57.6604	3.11508e-14	6.54486e-13	Up
ENSGALG00000036955	3.45725	2.00092	57.6226	3.1756e-14	6.66518e-13	Up
ENSGALG00000030780	-1.4279	6.53317	57.619	3.18138e-14	6.67046e-13	Up
ENSGALG00000021636	-1.43104	6.24847	57.5545	3.28749e-14	6.88589e-13	Up
ENSGALG00000015050	-1.43144	6.19567	57.5139	3.35599e-14	7.02218e-13	Up
ENSGALG00000034042	2.83378	2.56396	57.5032	3.37429e-14	7.05326e-13	Up
ENSGALG00000015083	-1.43242	6.12262	57.4912	3.3949e-14	7.0891e-13	Up
ENSGALG00000003580	-1.42564	7.39379	57.4478	3.47067e-14	7.23994e-13	Up
ENSGALG00000004186	1.70603	4.47464	57.4197	3.52066e-14	7.33675e-13	Up
ENSGALG00000010562	-1.73289	4.0698	57.4001	3.55583e-14	7.40133e-13	Up
ENSGALG00000040827	1.88727	3.94749	57.3984	3.55889e-14	7.40133e-13	Up
ENSGALG00000003067	1.85091	4.0324	57.3548	3.63868e-14	7.55959e-13	Up
ENSGALG00000041037	1.63248	4.79367	57.3005	3.74055e-14	7.76179e-13	Up
ENSGALG00000045051	9.33547	-0.376133	57.2989	3.74359e-14	7.76179e-13	Up
ENSGALG00000045980	6.31779	0.269579	57.2853	3.76968e-14	7.80797e-13	Up
ENSGALG00000040651	-1.44203	5.68154	57.2535	3.8311e-14	7.92715e-13	Up
ENSGALG00000019979	2.8278	2.56161	57.1492	4.03974e-14	8.35043e-13	Up
ENSGALG00000008274	-1.53224	4.86685	57.0514	4.24565e-14	8.7672e-13	Up
ENSGALG00000021128	1.54983	5.30141	57.0462	4.25702e-14	8.78183e-13	Up
ENSGALG00000008399	-1.41987	6.7061	57.0117	4.33236e-14	8.92825e-13	Up
ENSGALG00000033187	5.54183	0.572977	56.974	4.41614e-14	9.08336e-13	Up
ENSGALG00000045552	4.30568	1.32669	56.9738	4.41651e-14	9.08336e-13	Up
ENSGALG00000007101	1.72941	4.33904	56.9557	4.4573e-14	9.15805e-13	Up
ENSGALG00000040493	-1.42405	6.20024	56.9376	4.49868e-14	9.2338e-13	Up
ENSGALG00000035635	1.49901	5.86869	56.8887	4.61189e-14	9.45668e-13	Up
ENSGALG00000045504	9.31207	-0.39296	56.8271	4.75854e-14	9.74762e-13	Up
ENSGALG00000002112	1.48488	6.89097	56.7761	4.88369e-14	9.99398e-13	Up
ENSGALG00000034999	-1.45439	5.48234	56.7431	4.96627e-14	1.01528e-12	Up
ENSGALG00000044911	6.79838	0.0992928	56.7282	5.00416e-14	1.02201e-12	Up
ENSGALG00000046030	3.75494	1.72757	56.7207	5.02319e-14	1.02487e-12	Up
ENSGALG00000012345	-1.49298	5.07188	56.6921	5.09672e-14	1.03884e-12	Up
ENSGALG00000015556	-1.51159	4.94297	56.6646	5.16852e-14	1.05242e-12	Up
ENSGALG00000034772	3.71564	1.75688	56.6538	5.19706e-14	1.05718e-12	Up
ENSGALG00000013951	-1.68588	4.16427	56.6218	5.28224e-14	1.07344e-12	Up
ENSGALG00000014647	1.48713	6.25816	56.6028	5.33359e-14	1.0828e-12	Up
ENSGALG00000017120	-1.41467	7.44795	56.5641	5.43968e-14	1.10325e-12	Up
ENSGALG00000033139	9.30271	-0.406062	56.5578	5.45714e-14	1.10569e-12	Up
ENSGALG00000031495	-1.41373	7.41505	56.5023	5.6132e-14	1.13619e-12	Up
ENSGALG00000012833	1.55145	5.21002	56.4729	5.69771e-14	1.15215e-12	Up
ENSGALG00000010623	-1.63118	4.33283	56.4354	5.80763e-14	1.17322e-12	Up
ENSGALG00000005030	-1.41861	8.56788	56.4206	5.85138e-14	1.1798e-12	Up
ENSGALG00000039140	4.40629	1.2204	56.4205	5.85171e-14	1.1798e-12	Up
ENSGALG00000020557	-1.48267	5.14143	56.418	5.85921e-14	1.18015e-12	Up
ENSGALG00000007041	-1.49156	5.04804	56.4143	5.8703e-14	1.18122e-12	Up
ENSGALG00000002430	1.57815	4.97362	56.3292	6.12979e-14	1.23222e-12	Up
ENSGALG00000003705	-1.41023	6.81044	56.2658	6.33055e-14	1.27133e-12	Up
ENSGALG00000000621	1.62786	4.74115	56.2403	6.41326e-14	1.28668e-12	Up
ENSGALG00000036431	9.28928	-0.421353	56.2171	6.48945e-14	1.30069e-12	Up
ENSGALG00000004347	-1.45074	5.44219	56.1719	6.64034e-14	1.32963e-12	Up
ENSGALG00000007721	-1.40869	6.93402	56.1593	6.68299e-14	1.33686e-12	Up
ENSGALG00000032994	9.28814	-0.425339	56.154	6.70113e-14	1.33918e-12	Up
ENSGALG00000015433	-1.40811	7.01855	56.1206	6.81584e-14	1.36077e-12	Up
ENSGALG00000025907	1.6147	4.78978	56.0768	6.96956e-14	1.39011e-12	Up
ENSGALG00000009249	-1.40878	6.41024	56.0213	7.16893e-14	1.42848e-12	Up
ENSGALG00000006763	-1.41677	5.92325	55.9775	7.33039e-14	1.45923e-12	Up
ENSGALG00000016883	-1.41995	5.74355	55.9649	7.37755e-14	1.46719e-12	Up
ENSGALG00000031222	1.55484	5.09823	55.9189	7.55233e-14	1.50049e-12	Up
ENSGALG00000031168	-3.3428	1.70824	55.9053	7.60491e-14	1.50948e-12	Up
ENSGALG00000045769	4.79703	0.933464	55.8939	7.64886e-14	1.51673e-12	Up
ENSGALG00000012421	-1.40879	8.06989	55.8599	7.78237e-14	1.54171e-12	Up
ENSGALG00000039032	6.08511	0.301656	55.8578	7.79058e-14	1.54184e-12	Up
ENSGALG00000040519	1.79678	4.09671	55.8042	8.00615e-14	1.58297e-12	Up
ENSGALG00000012049	-1.63342	4.27185	55.7526	8.21879e-14	1.62345e-12	Up
ENSGALG00000032253	4.6788	1.00389	55.6961	8.45876e-14	1.66924e-12	Up
ENSGALG00000011822	1.91452	3.80554	55.6727	8.55978e-14	1.68755e-12	Up
ENSGALG00000003128	1.62465	4.7113	55.6089	8.8423e-14	1.74157e-12	Up
ENSGALG00000011280	-1.4018	6.75146	55.5999	8.8828e-14	1.74786e-12	Up
ENSGALG00000009432	1.71756	4.28847	55.5458	9.13086e-14	1.79495e-12	Up
ENSGALG00000009207	-1.5561	4.64012	55.5372	9.17055e-14	1.80102e-12	Up
ENSGALG00000032682	3.73807	1.69645	55.5003	9.34438e-14	1.8334e-12	Up
ENSGALG00000000436	5.77552	0.415769	55.4015	9.82612e-14	1.92607e-12	Up
ENSGALG00000015027	-1.3984	7.19912	55.3757	9.95592e-14	1.94965e-12	Up
ENSGALG00000031009	-1.56346	4.59139	55.3656	1.00075e-13	1.95787e-12	Up
ENSGALG00000008229	1.58159	4.88937	55.3571	1.00508e-13	1.96446e-12	Up
ENSGALG00000042006	9.24862	-0.455506	55.3464	1.01057e-13	1.97331e-12	Up
ENSGALG00000021634	1.68209	4.42457	55.2604	1.05572e-13	2.0595e-12	Up
ENSGALG00000041814	-1.56727	4.56317	55.2444	1.06436e-13	2.07439e-12	Up
ENSGALG00000038932	-5.88534	-0.191613	55.2417	1.06583e-13	2.07486e-12	Up
ENSGALG00000015412	-1.75244	3.92351	55.2402	1.06663e-13	2.07486e-12	Up
ENSGALG00000027534	2.00726	3.56636	55.235	1.06945e-13	2.07836e-12	Up
ENSGALG00000001907	-1.39915	7.78834	55.222	1.07658e-13	2.09025e-12	Up
ENSGALG00000042885	-9.03199	-1.03221	55.2102	1.08303e-13	2.10077e-12	Up
ENSGALG00000003205	1.5111	5.40762	55.13	1.12815e-13	2.18527e-12	Up
ENSGALG00000010629	-1.39899	7.99591	55.129	1.12873e-13	2.18527e-12	Up
ENSGALG00000033274	4.16295	1.35257	55.1091	1.14022e-13	2.20543e-12	Up
ENSGALG00000016501	-1.4331	5.47992	55.0987	1.14627e-13	2.21505e-12	Down
ENSGALG00000005441	-2.32292	2.82245	55.0604	1.16884e-13	2.25652e-12	Down
ENSGALG00000034820	9.22847	-0.464753	55.0146	1.1964e-13	2.30755e-12	Up
ENSGALG00000036221	9.23635	-0.473968	54.9826	1.21599e-13	2.34312e-12	Up
ENSGALG00000015134	-4.55023	0.594616	54.9355	1.24548e-13	2.3977e-12	Up
ENSGALG00000044285	3.61549	1.78042	54.9266	1.25117e-13	2.40638e-12	Up
ENSGALG00000002511	-1.75306	3.90768	54.9207	1.2549e-13	2.41129e-12	Up
ENSGALG00000037930	-3.53296	1.48806	54.8979	1.26956e-13	2.43718e-12	Up
ENSGALG00000038313	3.1557	2.18276	54.8466	1.30315e-13	2.49932e-12	Up
ENSGALG00000041200	1.45845	7.42314	54.8336	1.31178e-13	2.51351e-12	Up
ENSGALG00000035260	1.49068	5.55977	54.8182	1.32208e-13	2.53087e-12	Up
ENSGALG00000004428	6.03158	0.290199	54.8143	1.32476e-13	2.53364e-12	Up
ENSGALG00000004959	-2.1696	3.06759	54.7766	1.35042e-13	2.58029e-12	Up
ENSGALG00000029341	-1.39121	6.64018	54.7605	1.36148e-13	2.59901e-12	Up
ENSGALG00000039982	1.53104	5.16142	54.758	1.36324e-13	2.59994e-12	Up
ENSGALG00000016806	-1.39112	6.57029	54.7437	1.37317e-13	2.61644e-12	Up
ENSGALG00000037515	9.22495	-0.483929	54.7362	1.37843e-13	2.62402e-12	Up
ENSGALG00000045939	-1.83201	3.6829	54.7086	1.39793e-13	2.65866e-12	Up
ENSGALG00000010630	-1.38992	6.64234	54.6607	1.4324e-13	2.72066e-12	Up
ENSGALG00000015667	-1.55814	4.56664	54.6597	1.43318e-13	2.72066e-12	Up
ENSGALG00000045312	3.88483	1.54345	54.6211	1.46156e-13	2.77195e-12	Up
ENSGALG00000015596	-1.39116	6.38043	54.6127	1.46787e-13	2.78135e-12	Up
ENSGALG00000003682	1.61465	4.68262	54.5829	1.49028e-13	2.82119e-12	Up
ENSGALG00000009868	1.62595	4.63143	54.5762	1.49537e-13	2.82821e-12	Up
ENSGALG00000038593	9.21667	-0.491576	54.5524	1.51359e-13	2.86002e-12	Up
ENSGALG00000040180	3.06068	2.25871	54.4775	1.57241e-13	2.96843e-12	Up
ENSGALG00000009356	-1.46538	5.04463	54.4689	1.57929e-13	2.97868e-12	Up
ENSGALG00000016813	1.53902	5.02988	54.3837	1.64925e-13	3.10599e-12	Up
ENSGALG00000037186	1.50944	5.31658	54.383	1.64983e-13	3.10599e-12	Up
ENSGALG00000032449	9.20878	-0.49967	54.3675	1.66288e-13	3.12769e-12	Up
ENSGALG00000014923	-1.43022	5.40095	54.337	1.68892e-13	3.17342e-12	Up
ENSGALG00000036610	9.20692	-0.500662	54.3354	1.6903e-13	3.17342e-12	Up
ENSGALG00000011133	-1.56389	4.51208	54.3249	1.69936e-13	3.18751e-12	Up
ENSGALG00000011365	-1.45521	5.11813	54.2307	1.78276e-13	3.34088e-12	Up
ENSGALG00000027151	1.45874	5.98143	54.2011	1.80984e-13	3.38851e-12	Up
ENSGALG00000043301	-1.45024	5.16516	54.1876	1.82237e-13	3.40887e-12	Up
ENSGALG00000042232	2.15755	3.30177	54.152	1.85561e-13	3.46787e-12	Up
ENSGALG00000014023	1.59742	4.73027	54.1435	1.86367e-13	3.47976e-12	Up
ENSGALG00000005622	1.46148	5.78333	54.1102	1.89553e-13	3.53602e-12	Up
ENSGALG00000041179	-1.39171	5.94443	54.0808	1.92417e-13	3.58617e-12	Up
ENSGALG00000004057	1.5807	4.79488	53.9782	2.02727e-13	3.77489e-12	Up
ENSGALG00000008931	1.95008	3.64068	53.9408	2.06622e-13	3.84392e-12	Up
ENSGALG00000027561	1.45879	5.79066	53.9322	2.07531e-13	3.85464e-12	Up
ENSGALG00000008725	-1.61784	4.23791	53.9318	2.07575e-13	3.85464e-12	Up
ENSGALG00000012396	3.63232	1.72832	53.929	2.07866e-13	3.85654e-12	Up
ENSGALG00000004087	-1.67242	4.08341	53.9077	2.1013e-13	3.89503e-12	Up
ENSGALG00000037688	2.3839	2.95938	53.8931	2.11695e-13	3.92047e-12	Up
ENSGALG00000029709	-1.37932	7.02831	53.8853	2.1254e-13	3.93256e-12	Up
ENSGALG00000039984	9.18666	-0.521799	53.8584	2.15474e-13	3.98325e-12	Up
ENSGALG00000032647	-1.37895	7.01639	53.8542	2.15928e-13	3.98804e-12	Up
ENSGALG00000017611	1.98149	3.56031	53.8493	2.16467e-13	3.99439e-12	Up
ENSGALG00000029881	2.8566	2.43506	53.8352	2.18031e-13	4.01963e-12	Up
ENSGALG00000009111	1.70877	4.23014	53.8154	2.20242e-13	4.05673e-12	Up
ENSGALG00000011619	2.7033	2.58542	53.8038	2.21545e-13	4.07707e-12	Up
ENSGALG00000024077	-1.38439	6.09924	53.7285	2.30199e-13	4.23253e-12	Up
ENSGALG00000045398	9.17899	-0.527608	53.7057	2.32881e-13	4.27798e-12	Up
ENSGALG00000031193	1.9529	3.62128	53.6986	2.33726e-13	4.28965e-12	Up
ENSGALG00000035473	-1.37633	6.77	53.629	2.4216e-13	4.44047e-12	Up
ENSGALG00000039030	9.17747	-0.533318	53.619	2.43395e-13	4.45912e-12	Up
ENSGALG00000009081	-1.42188	5.37813	53.5582	2.51039e-13	4.59504e-12	Up
ENSGALG00000011283	-2.07416	3.18536	53.5105	2.57214e-13	4.70387e-12	Up
ENSGALG00000036017	-1.37424	6.4736	53.4303	2.67933e-13	4.89552e-12	Up
ENSGALG00000040925	2.50651	2.77627	53.4004	2.72045e-13	4.96621e-12	Up
ENSGALG00000041433	-1.38528	5.77983	53.359	2.77842e-13	5.06752e-12	Up
ENSGALG00000003106	1.78543	4.01504	53.3377	2.80871e-13	5.1182e-12	Up
ENSGALG00000008291	1.5587	4.85081	53.3343	2.81347e-13	5.12233e-12	Up
ENSGALG00000034030	-1.7616	3.80943	53.3071	2.85275e-13	5.18922e-12	Up
ENSGALG00000005350	-1.37166	6.82748	53.2777	2.89578e-13	5.26281e-12	Up
ENSGALG00000023296	1.52848	4.97567	53.1312	3.12005e-13	5.66537e-12	Up
ENSGALG00000030932	2.85127	2.41471	53.1163	3.14373e-13	5.7033e-12	Up
ENSGALG00000011298	-1.90444	3.45899	53.1137	3.1479e-13	5.70581e-12	Up
ENSGALG00000014184	-1.6095	4.22366	53.0727	3.21433e-13	5.82107e-12	Up
ENSGALG00000036566	-1.52073	4.63654	53.037	3.27327e-13	5.92257e-12	Up
ENSGALG00000040474	-1.38723	5.67183	52.9881	3.35568e-13	6.06631e-12	Up
ENSGALG00000042246	1.90329	3.70598	52.9801	3.36942e-13	6.08577e-12	Up
ENSGALG00000034777	-1.36968	7.8918	52.9153	3.4824e-13	6.28429e-12	Up
ENSGALG00000006626	7.06096	-0.136119	52.9118	3.48871e-13	6.29013e-12	Up
ENSGALG00000031858	1.87876	3.76327	52.8774	3.55024e-13	6.39544e-12	Up
ENSGALG00000008988	-1.37514	5.94814	52.821	3.65382e-13	6.57623e-12	Up
ENSGALG00000045574	5.7086	0.32682	52.771	3.74788e-13	6.7396e-12	Up
ENSGALG00000031545	3.78471	1.55717	52.7449	3.79814e-13	6.82398e-12	Up
ENSGALG00000017153	-1.36638	7.69354	52.737	3.81345e-13	6.84548e-12	Up
ENSGALG00000002260	1.47023	5.45699	52.7262	3.83441e-13	6.87707e-12	Up
ENSGALG00000034679	9.13761	-0.572984	52.7143	3.85768e-13	6.91275e-12	Up
ENSGALG00000040592	7.63706	-0.285298	52.6791	3.92749e-13	7.03169e-12	Up
ENSGALG00000030157	-1.52133	4.60426	52.6558	3.97435e-13	7.10936e-12	Up
ENSGALG00000045798	4.26126	1.1599	52.6415	4.00349e-13	7.15523e-12	Up
ENSGALG00000032398	-1.37504	5.81075	52.6242	4.03875e-13	7.21195e-12	Up
ENSGALG00000042611	2.44591	2.81875	52.6141	4.05966e-13	7.24297e-12	Up
ENSGALG00000036102	3.0373	2.21962	52.6075	4.07341e-13	7.26117e-12	Up
ENSGALG00000029533	-1.38246	5.66471	52.5826	4.12522e-13	7.34713e-12	Up
ENSGALG00000005001	1.42646	7.4958	52.5656	4.16116e-13	7.40469e-12	Up
ENSGALG00000011274	-1.37807	9.91484	52.5281	4.24126e-13	7.54067e-12	Up
ENSGALG00000029399	-8.90258	-1.12325	52.5123	4.27568e-13	7.59528e-12	Up
ENSGALG00000039438	-2.49195	2.54062	52.5007	4.30087e-13	7.63339e-12	Up
ENSGALG00000022871	-2.67659	2.32145	52.4813	4.34375e-13	7.70282e-12	Up
ENSGALG00000044730	-1.77178	3.73851	52.4331	4.45165e-13	7.88732e-12	Up
ENSGALG00000009740	-1.36172	6.40163	52.3845	4.56302e-13	8.07764e-12	Up
ENSGALG00000034016	2.47232	2.78104	52.3811	4.57111e-13	8.08497e-12	Up
ENSGALG00000039977	-7.48668	-0.869289	52.3704	4.59606e-13	8.12208e-12	Up
ENSGALG00000038924	-1.40954	5.3348	52.3558	4.63039e-13	8.1757e-12	Up
ENSGALG00000006841	1.91647	3.64314	52.3264	4.70018e-13	8.29177e-12	Up
ENSGALG00000042534	-1.42993	5.0992	52.2732	4.82914e-13	8.51193e-12	Up
ENSGALG00000026043	2.55092	2.69255	52.2069	4.99511e-13	8.7969e-12	Up
ENSGALG00000023787	7.02917	-0.164711	52.1864	5.04735e-13	8.88126e-12	Up
ENSGALG00000016236	-1.36402	8.72343	52.1532	5.13352e-13	9.02511e-12	Up
ENSGALG00000042113	9.10379	-0.592687	52.1242	5.20988e-13	9.1515e-12	Up
ENSGALG00000030145	2.67129	2.56563	52.1083	5.25225e-13	9.21801e-12	Up
ENSGALG00000035154	9.10763	-0.597693	52.1026	5.26739e-13	9.23667e-12	Up
ENSGALG00000038056	5.18453	0.542674	52.0768	5.33728e-13	9.35122e-12	Up
ENSGALG00000002942	-1.35575	7.27269	52.0745	5.34351e-13	9.35411e-12	Up
ENSGALG00000006099	1.62438	4.44053	52.031	5.46321e-13	9.55548e-12	Up
ENSGALG00000015170	-1.35525	6.44645	51.9512	5.68961e-13	9.94297e-12	Up
ENSGALG00000045895	2.84177	2.38951	51.9352	5.73622e-13	1.00159e-11	Up
ENSGALG00000021848	-8.87721	-1.14864	51.896	5.8519e-13	1.02091e-11	Up
ENSGALG00000014952	-1.45531	4.88552	51.8326	6.04392e-13	1.05352e-11	Up
ENSGALG00000041625	2.30616	2.99933	51.8309	6.04922e-13	1.05354e-11	Up
ENSGALG00000003221	1.75181	4.03178	51.8271	6.06092e-13	1.05468e-11	Up
ENSGALG00000008652	1.62106	4.44259	51.8186	6.08709e-13	1.05834e-11	Up
ENSGALG00000030917	6.63463	-0.0657166	51.7855	6.19078e-13	1.07545e-11	Up
ENSGALG00000044705	1.77538	3.96922	51.7792	6.21064e-13	1.07799e-11	Up
ENSGALG00000013990	1.41955	8.49101	51.7171	6.41027e-13	1.11169e-11	Up
ENSGALG00000045298	7.00954	-0.185454	51.7015	6.46126e-13	1.11959e-11	Up
ENSGALG00000039643	2.327	2.96077	51.6898	6.49983e-13	1.12532e-11	Up
ENSGALG00000044504	9.08613	-0.615832	51.6619	6.59313e-13	1.14051e-11	Up
ENSGALG00000006891	-1.35322	7.93387	51.6542	6.61888e-13	1.14399e-11	Up
ENSGALG00000042830	9.08104	-0.619203	51.5691	6.91217e-13	1.19368e-11	Up
ENSGALG00000007636	-6.51154	-0.648819	51.5568	6.95552e-13	1.19956e-11	Up
ENSGALG00000008582	-1.6483	4.0441	51.5561	6.95799e-13	1.19956e-11	Up
ENSGALG00000004869	1.46513	5.33203	51.5276	7.05988e-13	1.21611e-11	Up
ENSGALG00000044893	-2.93936	1.98638	51.5156	7.1031e-13	1.22252e-11	Up
ENSGALG00000036513	9.08285	-0.627023	51.4929	7.18557e-13	1.23568e-11	Up
ENSGALG00000030351	1.43098	5.66567	51.4552	7.32501e-13	1.2586e-11	Up
ENSGALG00000044497	1.94977	3.52606	51.4497	7.34557e-13	1.26107e-11	Up
ENSGALG00000046048	3.20853	2.0109	51.4078	7.50406e-13	1.2872e-11	Up
ENSGALG00000001225	-1.3508	6.26328	51.3931	7.5603e-13	1.29576e-11	Up
ENSGALG00000008107	-1.41148	5.16161	51.3633	7.67589e-13	1.31447e-11	Up
ENSGALG00000041556	1.41131	6.30428	51.3349	7.78785e-13	1.33253e-11	Up
ENSGALG00000045105	2.15522	3.20569	51.2405	8.17148e-13	1.397e-11	Up
ENSGALG00000030065	-1.3478	6.28471	51.1977	8.35152e-13	1.42659e-11	Up
ENSGALG00000031513	9.06581	-0.638321	51.1832	8.41349e-13	1.43598e-11	Up
ENSGALG00000039710	1.4125	6.06917	51.1262	8.66151e-13	1.47708e-11	Up
ENSGALG00000010885	-1.34321	7.36317	51.1005	8.77562e-13	1.49529e-11	Up
ENSGALG00000027796	-2.39521	2.61443	51.0964	8.7938e-13	1.49714e-11	Up
ENSGALG00000026999	-1.36582	5.62747	51.0831	8.85394e-13	1.50613e-11	Up
ENSGALG00000039887	4.8303	0.704723	51.0554	8.97974e-13	1.52626e-11	Up
ENSGALG00000035244	-2.93714	1.97175	51.0374	9.06226e-13	1.53901e-11	Up
ENSGALG00000011695	-1.34171	6.86176	51.0102	9.18868e-13	1.55918e-11	Up
ENSGALG00000045657	-5.0031	0.105487	50.9912	9.27791e-13	1.57302e-11	Up
ENSGALG00000039645	9.05355	-0.651809	50.8967	9.73559e-13	1.64895e-11	Up
ENSGALG00000006637	1.91686	3.56874	50.8955	9.74186e-13	1.64895e-11	Up
ENSGALG00000001175	1.43438	5.54594	50.8843	9.7975e-13	1.65699e-11	Up
ENSGALG00000007346	-1.35207	5.77691	50.8627	9.90607e-13	1.67397e-11	Up
ENSGALG00000003353	-1.34219	6.35368	50.8591	9.9242e-13	1.67565e-11	Up
ENSGALG00000046164	1.87463	3.67211	50.8415	1.00134e-12	1.68931e-11	Up
ENSGALG00000007337	-1.38501	5.3515	50.705	1.07347e-12	1.80951e-11	Up
ENSGALG00000041343	-2.67589	2.2642	50.6995	1.07649e-12	1.8131e-11	Up
ENSGALG00000014103	-1.33871	7.60763	50.6824	1.08587e-12	1.8274e-11	Up
ENSGALG00000034196	9.04296	-0.661091	50.6783	1.08818e-12	1.82979e-11	Up
ENSGALG00000014094	-1.37708	5.43209	50.636	1.11186e-12	1.86807e-11	Up
ENSGALG00000013124	-1.73294	3.75846	50.6105	1.12641e-12	1.89096e-11	Up
ENSGALG00000026944	1.5954	4.46767	50.6053	1.1294e-12	1.89443e-11	Up
ENSGALG00000005002	1.40489	6.06341	50.5971	1.1341e-12	1.90075e-11	Up
ENSGALG00000011612	-8.8073	-1.19024	50.5931	1.13646e-12	1.90314e-11	Up
ENSGALG00000014727	-1.38983	5.27571	50.551	1.16108e-12	1.94278e-11	Up
ENSGALG00000011182	1.55728	4.64569	50.5458	1.16417e-12	1.94637e-11	Up
ENSGALG00000007963	-1.38061	5.37443	50.5239	1.17723e-12	1.96659e-11	Up
ENSGALG00000046607	3.02713	2.15535	50.5054	1.18837e-12	1.98358e-11	Up
ENSGALG00000012172	1.40412	8.91888	50.4556	1.21888e-12	2.03265e-11	Up
ENSGALG00000006968	9.03272	-0.671204	50.4543	1.21975e-12	2.03265e-11	Up
ENSGALG00000029789	1.44507	5.36954	50.4447	1.22572e-12	2.04094e-11	Up
ENSGALG00000002771	-1.33637	7.83597	50.4286	1.23582e-12	2.05608e-11	Up
ENSGALG00000033300	3.48598	1.72256	50.4245	1.23836e-12	2.05863e-11	Up
ENSGALG00000037014	-2.10562	3.01559	50.3894	1.26075e-12	2.09416e-11	Up
ENSGALG00000030809	9.02924	-0.676866	50.3517	1.28516e-12	2.13297e-11	Up
ENSGALG00000044669	3.94654	1.33336	50.3448	1.28974e-12	2.13883e-11	Up
ENSGALG00000029599	1.70844	4.06964	50.302	1.31816e-12	2.18419e-11	Up
ENSGALG00000029259	2.72657	2.45224	50.2756	1.33603e-12	2.21201e-11	Up
ENSGALG00000009627	-1.36684	5.48843	50.2581	1.34798e-12	2.23e-11	Up
ENSGALG00000039349	-1.681	3.88746	50.2436	1.35796e-12	2.2447e-11	Up
ENSGALG00000031640	1.86367	3.66859	50.2393	1.36093e-12	2.24779e-11	Up
ENSGALG00000026983	1.87242	3.64347	50.1597	1.41731e-12	2.33902e-11	Up
ENSGALG00000008466	-1.66134	3.93715	50.0972	1.46318e-12	2.41277e-11	Up
ENSGALG00000046186	6.57447	-0.127846	50.0739	1.48063e-12	2.43958e-11	Up
ENSGALG00000046249	5.76522	0.169994	50.0636	1.48845e-12	2.45049e-11	Up
ENSGALG00000005035	-1.34356	5.71613	50.0382	1.50784e-12	2.48033e-11	Up
ENSGALG00000031594	2.58789	2.58718	50.0367	1.509e-12	2.48033e-11	Up
ENSGALG00000032004	2.88293	2.28311	50.0249	1.51805e-12	2.49321e-11	Up
ENSGALG00000040957	-1.52728	4.36159	50.0099	1.52968e-12	2.5103e-11	Up
ENSGALG00000034024	-1.71948	3.76506	49.9968	1.53998e-12	2.52518e-11	Up
ENSGALG00000034917	2.54909	2.62775	49.9865	1.54805e-12	2.53638e-11	Up
ENSGALG00000035817	1.64475	4.21992	49.9229	1.59904e-12	2.61782e-11	Up
ENSGALG00000041618	1.41877	5.55588	49.9062	1.61271e-12	2.63808e-11	Up
ENSGALG00000014258	-2.67799	2.23543	49.8969	1.62041e-12	2.64857e-11	Up
ENSGALG00000031497	5.24259	0.41751	49.8533	1.65684e-12	2.70595e-11	Up
ENSGALG00000034543	3.57964	1.60631	49.8238	1.68195e-12	2.74477e-11	Up
ENSGALG00000026940	1.81607	3.76796	49.7927	1.70882e-12	2.7864e-11	Up
ENSGALG00000010020	-1.4606	4.69579	49.7493	1.74699e-12	2.84636e-11	Up
ENSGALG00000011456	-1.38585	5.19252	49.7342	1.76052e-12	2.86613e-11	Up
ENSGALG00000010664	-2.18612	2.84425	49.6894	1.80115e-12	2.92995e-11	Up
ENSGALG00000012236	8.99474	-0.70642	49.6563	1.83184e-12	2.9775e-11	Up
ENSGALG00000005670	-1.33243	5.92904	49.6126	1.87304e-12	3.04206e-11	Up
ENSGALG00000007153	1.39167	5.97423	49.5816	1.90295e-12	3.08818e-11	Up
ENSGALG00000039155	-1.63488	3.9862	49.5553	1.9286e-12	3.12733e-11	Up
ENSGALG00000041102	-1.32228	7.33135	49.5501	1.93373e-12	3.13317e-11	Up
ENSGALG00000046483	8.99045	-0.718086	49.4761	2.00805e-12	3.25101e-11	Up
ENSGALG00000013208	-1.42062	4.88595	49.4242	2.06183e-12	3.33543e-11	Up
ENSGALG00000029298	-1.4744	4.59568	49.4226	2.06356e-12	3.3356e-11	Up
ENSGALG00000013232	1.58527	4.41762	49.3903	2.09781e-12	3.38829e-11	Up
ENSGALG00000033647	-1.78082	3.55842	49.3727	2.11669e-12	3.41608e-11	Up
ENSGALG00000029187	-4.05821	0.73513	49.3662	2.12378e-12	3.42482e-11	Up
ENSGALG00000045214	8.96867	-0.715499	49.2908	2.207e-12	3.55623e-11	Up
ENSGALG00000008911	1.68384	4.08508	49.2657	2.23541e-12	3.59916e-11	Up
ENSGALG00000039102	-1.90918	3.32054	49.2495	2.25388e-12	3.62606e-11	Up
ENSGALG00000008066	1.59593	4.35119	49.2256	2.28149e-12	3.66758e-11	Up
ENSGALG00000002864	-3.16567	1.64366	49.2126	2.29668e-12	3.68911e-11	Up
ENSGALG00000035111	1.87573	3.58515	49.1968	2.31527e-12	3.71605e-11	Up
ENSGALG00000036503	5.24074	0.378924	49.178	2.33763e-12	3.749e-11	Up
ENSGALG00000000201	1.44098	5.20652	49.1621	2.35656e-12	3.7764e-11	Up
ENSGALG00000006854	4.27263	1.00672	49.1393	2.38419e-12	3.81768e-11	Up
ENSGALG00000015721	-1.32046	8.21814	49.1132	2.41611e-12	3.86578e-11	Up
ENSGALG00000012044	-1.33033	5.72155	49.1087	2.42165e-12	3.87162e-11	Up
ENSGALG00000037379	8.97301	-0.735188	49.1025	2.4293e-12	3.88081e-11	Up
ENSGALG00000002553	-2.049	3.06346	49.0435	2.50347e-12	3.99617e-11	Up
ENSGALG00000022991	2.32757	2.85261	49.0037	2.55475e-12	4.07486e-11	Up
ENSGALG00000028009	1.49285	4.83183	48.9646	2.60626e-12	4.15378e-11	Up
ENSGALG00000036441	1.37284	7.32224	48.9488	2.62732e-12	4.18409e-11	Up
ENSGALG00000026192	-1.33369	5.65715	48.9383	2.64142e-12	4.20326e-11	Up
ENSGALG00000037686	-1.4237	4.82233	48.8421	2.7742e-12	4.41113e-11	Up
ENSGALG00000031701	8.9529	-0.743555	48.8065	2.825e-12	4.48842e-11	Up
ENSGALG00000042330	-1.44258	4.71466	48.7819	2.86063e-12	4.5415e-11	Up
ENSGALG00000021079	1.44317	5.12247	48.7769	2.86791e-12	4.54953e-11	Up
ENSGALG00000030073	2.00547	3.34736	48.7341	2.93131e-12	4.6465e-11	Up
ENSGALG00000031684	1.3767	6.0503	48.6749	3.0211e-12	4.78513e-11	Up
ENSGALG00000001452	1.36871	6.61185	48.653	3.05503e-12	4.83513e-11	Up
ENSGALG00000045656	8.94107	-0.747496	48.6444	3.06839e-12	4.85251e-11	Up
ENSGALG00000045168	-1.30932	7.38219	48.5797	3.17133e-12	5.01144e-11	Up
ENSGALG00000006225	-1.3202	5.81492	48.576	3.17738e-12	5.01712e-11	Up
ENSGALG00000037297	5.12005	0.427829	48.5547	3.21209e-12	5.06802e-11	Up
ENSGALG00000017132	-1.37157	5.15873	48.5224	3.26538e-12	5.14813e-11	Up
ENSGALG00000011329	-1.31941	5.73511	48.4019	3.47238e-12	5.46858e-11	Up
ENSGALG00000011436	1.40297	5.47953	48.401	3.47398e-12	5.46858e-11	Up
ENSGALG00000031804	-6.75628	-0.891105	48.3504	3.56477e-12	5.60719e-11	Up
ENSGALG00000041344	1.85511	3.58728	48.2842	3.68706e-12	5.79508e-11	Up
ENSGALG00000046347	2.51468	2.6074	48.2515	3.74902e-12	5.88794e-11	Up
ENSGALG00000046381	4.30102	0.931006	48.1842	3.88e-12	6.08898e-11	Up
ENSGALG00000043234	1.36419	8.06564	48.1265	3.99595e-12	6.26614e-11	Up
ENSGALG00000033954	-1.32528	5.62285	48.1177	4.01393e-12	6.28952e-11	Up
ENSGALG00000007027	1.82821	3.64783	48.1061	4.03765e-12	6.32184e-11	Up
ENSGALG00000016217	-1.30429	7.76585	48.0892	4.07254e-12	6.37159e-11	Up
ENSGALG00000009838	-1.30766	6.14815	48.0696	4.11354e-12	6.43083e-11	Up
ENSGALG00000045357	8.91769	-0.777875	48.0638	4.12583e-12	6.44512e-11	Up
ENSGALG00000034200	8.91723	-0.777995	48.0579	4.13808e-12	6.45933e-11	Up
ENSGALG00000003767	-1.9585	3.18658	48.0328	4.19157e-12	6.53782e-11	Up
ENSGALG00000031292	2.13386	3.11923	48.0219	4.21488e-12	6.56605e-11	Up
ENSGALG00000013628	1.3591	6.73264	48.0211	4.21652e-12	6.56605e-11	Up
ENSGALG00000034757	2.38524	2.74368	48.0198	4.21929e-12	6.56605e-11	Up
ENSGALG00000030108	8.91672	-0.780999	48.0182	4.22279e-12	6.5665e-11	Up
ENSGALG00000011569	-1.30797	6.05508	47.9819	4.30173e-12	6.68417e-11	Up
ENSGALG00000033941	3.08523	2.00038	47.9733	4.3207e-12	6.70855e-11	Up
ENSGALG00000038553	8.92266	-0.792536	47.9428	4.38834e-12	6.80842e-11	Up
ENSGALG00000028056	1.61996	4.19042	47.9346	4.40682e-12	6.8319e-11	Up
ENSGALG00000040156	-1.30363	8.09247	47.9283	4.42091e-12	6.84856e-11	Up
ENSGALG00000039577	8.91719	-0.790191	47.9167	4.44722e-12	6.88411e-11	Up
ENSGALG00000039177	-2.16469	2.80726	47.905	4.47374e-12	6.91993e-11	Up
ENSGALG00000029896	-1.29905	7.27156	47.8647	4.56663e-12	7.05697e-11	Up
ENSGALG00000029768	2.48787	2.62576	47.8636	4.56924e-12	7.05697e-11	Up
ENSGALG00000011409	1.74273	3.8532	47.7675	4.79888e-12	7.40606e-11	Up
ENSGALG00000032763	1.53449	4.52357	47.7291	4.89371e-12	7.54672e-11	Up
ENSGALG00000028372	-3.89583	0.808891	47.7181	4.92124e-12	7.58345e-11	Up
ENSGALG00000005249	-1.29695	6.91744	47.7115	4.9378e-12	7.60324e-11	Up
ENSGALG00000007237	1.6081	4.20969	47.6751	5.0304e-12	7.74e-11	Up
ENSGALG00000031970	4.8076	0.564627	47.6423	5.11533e-12	7.86478e-11	Up
ENSGALG00000033835	3.88939	1.23651	47.6326	5.14067e-12	7.8978e-11	Up
ENSGALG00000005796	1.35996	6.10724	47.6244	5.16209e-12	7.92476e-11	Up
ENSGALG00000032851	3.68566	1.42664	47.6212	5.17063e-12	7.93192e-11	Up
ENSGALG00000008847	-1.325	5.54158	47.5956	5.23869e-12	8.03031e-11	Up
ENSGALG00000038516	3.79818	1.31554	47.541	5.38643e-12	8.25059e-11	Up
ENSGALG00000039178	-1.29478	7.40015	47.5159	5.45605e-12	8.35098e-11	Up
ENSGALG00000012289	-1.33864	5.36886	47.5048	5.48699e-12	8.39206e-11	Up
ENSGALG00000008907	-1.40786	4.7981	47.492	5.52284e-12	8.44057e-11	Up
ENSGALG00000008358	-1.30029	6.0827	47.4625	5.60674e-12	8.56241e-11	Up
ENSGALG00000040782	1.57461	4.3021	47.4416	5.66672e-12	8.64755e-11	Up
ENSGALG00000040725	-1.98211	3.12054	47.4315	5.69612e-12	8.68594e-11	Up
ENSGALG00000036001	-1.51389	4.23821	47.3935	5.80762e-12	8.84938e-11	Up
ENSGALG00000041931	8.88656	-0.810324	47.3896	5.81907e-12	8.86022e-11	Up
ENSGALG00000007121	-1.5751	4.05387	47.3871	5.82637e-12	8.86474e-11	Up
ENSGALG00000033507	-1.29474	7.81688	47.3774	5.85543e-12	8.90234e-11	Up
ENSGALG00000013657	-1.30394	5.7726	47.3533	5.92781e-12	9.00569e-11	Up
ENSGALG00000027170	-2.16919	2.78357	47.3459	5.95021e-12	9.03302e-11	Up
ENSGALG00000030623	4.66358	0.641332	47.3169	6.03879e-12	9.1607e-11	Up
ENSGALG00000000208	-1.58278	4.0266	47.3033	6.08083e-12	9.21763e-11	Up
ENSGALG00000033163	2.51789	2.57183	47.2829	6.14444e-12	9.30716e-11	Up
ENSGALG00000035074	8.87491	-0.813305	47.2435	6.26931e-12	9.48929e-11	Up
ENSGALG00000010017	1.43496	4.97942	47.2087	6.38163e-12	9.65216e-11	Up
ENSGALG00000031072	4.45092	0.778919	47.2035	6.39869e-12	9.67081e-11	Up
ENSGALG00000041129	1.78957	3.6958	47.1179	6.6843e-12	1.0095e-10	Up
ENSGALG00000034970	-1.29242	6.26798	47.1037	6.7329e-12	1.01609e-10	Up
ENSGALG00000004839	-1.29815	5.89893	47.091	6.77663e-12	1.02194e-10	Up
ENSGALG00000035634	2.76311	2.29922	47.0666	6.86158e-12	1.03399e-10	Up
ENSGALG00000007045	-1.32182	5.48799	47.0492	6.92267e-12	1.04242e-10	Up
ENSGALG00000005206	-1.57234	4.04158	46.9714	7.20298e-12	1.08384e-10	Up
ENSGALG00000032990	1.73556	3.82756	46.9656	7.2244e-12	1.08626e-10	Up
ENSGALG00000039647	2.7088	2.35486	46.9025	7.46089e-12	1.121e-10	Up
ENSGALG00000031493	1.36851	5.60145	46.8989	7.47463e-12	1.12224e-10	Up
ENSGALG00000009622	-1.29792	5.73832	46.8693	7.58837e-12	1.13844e-10	Up
ENSGALG00000008842	-1.2858	6.54249	46.8679	7.59366e-12	1.13844e-10	Up
ENSGALG00000008517	1.6243	4.12467	46.8544	7.64613e-12	1.14546e-10	Up
ENSGALG00000041362	-1.29266	6.02521	46.8474	7.67339e-12	1.14871e-10	Up
ENSGALG00000007124	2.2686	2.85232	46.7962	7.87646e-12	1.17825e-10	Up
ENSGALG00000044130	8.85782	-0.838713	46.7909	7.89793e-12	1.18059e-10	Up
ENSGALG00000030908	-2.85248	1.90382	46.7878	7.91043e-12	1.1816e-10	Up
ENSGALG00000016389	1.54446	4.39027	46.7512	8.05955e-12	1.20299e-10	Up
ENSGALG00000008022	1.3402	7.52473	46.7094	8.23337e-12	1.22804e-10	Up
ENSGALG00000009397	8.85297	-0.842259	46.7046	8.25364e-12	1.23017e-10	Up
ENSGALG00000033302	4.40914	0.811539	46.6878	8.32442e-12	1.23982e-10	Up
ENSGALG00000035281	-1.28296	6.63525	46.6731	8.38725e-12	1.24827e-10	Up
ENSGALG00000003299	-1.28239	6.70763	46.6405	8.52799e-12	1.26829e-10	Up
ENSGALG00000034284	1.52461	4.47899	46.6333	8.55951e-12	1.27205e-10	Up
ENSGALG00000002759	-1.3559	5.02011	46.6277	8.58383e-12	1.27474e-10	Up
ENSGALG00000002726	-1.28153	6.73923	46.5818	8.78718e-12	1.30399e-10	Up
ENSGALG00000011783	-3.12243	1.5789	46.5562	8.90268e-12	1.32018e-10	Up
ENSGALG00000008097	-1.29153	5.82568	46.5321	9.0128e-12	1.33554e-10	Up
ENSGALG00000003857	-1.28219	6.40348	46.5216	9.0613e-12	1.34175e-10	Up
ENSGALG00000002984	1.68273	3.94899	46.5187	9.0747e-12	1.34277e-10	Up
ENSGALG00000017091	-1.34635	5.10683	46.4784	9.26361e-12	1.36973e-10	Up
ENSGALG00000036362	1.79812	3.6447	46.4704	9.30137e-12	1.37432e-10	Up
ENSGALG00000025437	8.83719	-0.85214	46.4429	9.43255e-12	1.3927e-10	Up
ENSGALG00000007707	1.76906	3.71134	46.4004	9.63976e-12	1.42226e-10	Up
ENSGALG00000046405	3.89936	1.18779	46.3502	9.88969e-12	1.45809e-10	Up
ENSGALG00000034674	-1.33245	5.24564	46.3456	9.91274e-12	1.46043e-10	Up
ENSGALG00000029646	1.55748	4.28669	46.3139	1.00748e-11	1.48324e-10	Up
ENSGALG00000036790	1.33445	7.6807	46.2772	1.02651e-11	1.51017e-10	Up
ENSGALG00000043607	1.96884	3.31506	46.2586	1.03628e-11	1.52258e-10	Up
ENSGALG00000005450	-1.43128	4.56471	46.2584	1.03643e-11	1.52258e-10	Up
ENSGALG00000030630	8.82991	-0.862843	46.2534	1.03905e-11	1.52534e-10	Up
ENSGALG00000040332	4.90422	0.443954	46.2485	1.04169e-11	1.52811e-10	Up
ENSGALG00000014178	-1.96253	3.10537	46.206	1.06448e-11	1.56043e-10	Up
ENSGALG00000031273	6.75294	-0.400674	46.1912	1.07256e-11	1.57114e-10	Up
ENSGALG00000009172	-3.4015	1.24449	46.1747	1.08163e-11	1.5833e-10	Up
ENSGALG00000044056	-2.0765	2.89153	46.1431	1.09922e-11	1.60789e-10	Up
ENSGALG00000010929	8.8236	-0.867671	46.1396	1.1012e-11	1.60963e-10	Up
ENSGALG00000031260	-2.1714	2.74076	46.1272	1.1082e-11	1.61871e-10	Up
ENSGALG00000032677	-3.50299	1.13898	46.1254	1.10922e-11	1.61905e-10	Up
ENSGALG00000042784	-1.59943	3.91385	46.1225	1.11084e-11	1.62026e-10	Up
ENSGALG00000004500	-1.46485	4.36547	46.112	1.11679e-11	1.62778e-10	Up
ENSGALG00000016289	-1.27427	6.95706	46.0811	1.13456e-11	1.65251e-10	Up
ENSGALG00000015446	-1.65075	3.7568	46.0549	1.14988e-11	1.67362e-10	Up
ENSGALG00000041384	1.99745	3.25861	46.047	1.15447e-11	1.67911e-10	Up
ENSGALG00000007267	1.65175	4.00539	46.0453	1.15552e-11	1.67944e-10	Up
ENSGALG00000009733	1.44286	4.83561	45.9593	1.20734e-11	1.75351e-10	Up
ENSGALG00000003281	1.46785	4.69662	45.8391	1.28373e-11	1.86314e-10	Up
ENSGALG00000032452	-1.34138	5.05274	45.8374	1.28484e-11	1.86343e-10	Up
ENSGALG00000035822	2.88656	2.12181	45.8219	1.29509e-11	1.87697e-10	Up
ENSGALG00000041635	-1.27919	5.95338	45.8061	1.30556e-11	1.8908e-10	Up
ENSGALG00000031403	1.39008	5.18124	45.7957	1.31253e-11	1.89955e-10	Up
ENSGALG00000034009	1.45556	4.75186	45.7537	1.34094e-11	1.9393e-10	Up
ENSGALG00000041215	6.11401	-0.184834	45.7493	1.34399e-11	1.94234e-10	Up
ENSGALG00000008747	-1.27338	6.20741	45.6792	1.39291e-11	2.01161e-10	Up
ENSGALG00000044564	1.82472	3.52454	45.6022	1.44881e-11	2.09086e-10	Up
ENSGALG00000026466	3.81258	1.21702	45.592	1.45634e-11	2.10025e-10	Up
ENSGALG00000010594	-1.59865	3.88885	45.5864	1.46055e-11	2.10459e-10	Up
ENSGALG00000034342	8.79851	-0.896183	45.5852	1.46141e-11	2.10459e-10	Up
ENSGALG00000011705	-1.45376	4.37452	45.5352	1.49921e-11	2.15751e-10	Up
ENSGALG00000036163	1.39389	5.09512	45.5219	1.5094e-11	2.17065e-10	Up
ENSGALG00000004604	2.46092	2.57452	45.5037	1.52352e-11	2.18942e-10	Up
ENSGALG00000023703	1.54126	4.29257	45.4938	1.53122e-11	2.19895e-10	Up
ENSGALG00000007350	1.77028	3.65586	45.4811	1.5412e-11	2.21172e-10	Up
ENSGALG00000045077	8.7903	-0.899791	45.4684	1.55124e-11	2.22457e-10	Up
ENSGALG00000019077	-1.4656	4.2944	45.4001	1.60624e-11	2.30182e-10	Up
ENSGALG00000036602	8.77771	-0.896186	45.3908	1.61391e-11	2.31121e-10	Up
ENSGALG00000032483	6.73237	-0.462548	45.3132	1.67912e-11	2.4029e-10	Up
ENSGALG00000004323	-1.26307	7.01962	45.2875	1.7013e-11	2.43294e-10	Up
ENSGALG00000009947	-1.2959	5.49009	45.2591	1.72617e-11	2.46679e-10	Up
ENSGALG00000036042	4.56908	0.595163	45.2165	1.76414e-11	2.51629e-10	Up
ENSGALG00000024053	1.60231	4.10002	45.2163	1.76435e-11	2.51629e-10	Up
ENSGALG00000015008	-1.31327	5.27658	45.2161	1.7645e-11	2.51629e-10	Up
ENSGALG00000042581	6.69111	-0.423707	45.2047	1.77481e-11	2.52809e-10	Up
ENSGALG00000007048	-1.26272	6.46541	45.2042	1.77525e-11	2.52809e-10	Up
ENSGALG00000039655	-8.55784	-1.42119	45.174	1.80284e-11	2.5656e-10	Up
ENSGALG00000031679	3.56665	1.42418	45.1616	1.81429e-11	2.5801e-10	Up
ENSGALG00000036095	-1.56521	3.96651	45.1534	1.82191e-11	2.58914e-10	Up
ENSGALG00000032860	8.77818	-0.920481	45.1267	1.84693e-11	2.62287e-10	Up
ENSGALG00000044088	3.52642	1.45149	45.1245	1.84899e-11	2.62398e-10	Up
ENSGALG00000031666	-1.89682	3.18383	45.0956	1.87646e-11	2.66111e-10	Up
ENSGALG00000031980	2.36376	2.67109	45.0814	1.89017e-11	2.6787e-10	Up
ENSGALG00000045747	3.90644	1.10208	45.0772	1.89414e-11	2.6822e-10	Up
ENSGALG00000046043	8.76312	-0.912367	45.0761	1.89526e-11	2.6822e-10	Up
ENSGALG00000042409	2.19404	2.89457	45.0635	1.90745e-11	2.69759e-10	Up
ENSGALG00000037283	1.53238	4.29799	45.0444	1.92613e-11	2.72212e-10	Up
ENSGALG00000024271	1.40278	4.96221	45.0412	1.92928e-11	2.72469e-10	Up
ENSGALG00000030028	1.7047	3.80578	44.9939	1.97644e-11	2.78937e-10	Up
ENSGALG00000014365	-1.3242	5.10673	44.9829	1.98759e-11	2.80317e-10	Up
ENSGALG00000029213	1.37262	5.2321	44.9784	1.99225e-11	2.8078e-10	Up
ENSGALG00000038901	5.58606	-0.00325498	44.954	2.01719e-11	2.841e-10	Up
ENSGALG00000042287	2.10321	3.03911	44.9437	2.02779e-11	2.85396e-10	Up
ENSGALG00000034054	8.7627	-0.924645	44.937	2.03476e-11	2.8618e-10	Up
ENSGALG00000043555	-1.32858	5.03825	44.8912	2.08292e-11	2.92753e-10	Up
ENSGALG00000014688	1.31214	7.48886	44.8778	2.09724e-11	2.94564e-10	Up
ENSGALG00000005901	-1.4071	4.5732	44.8324	2.14645e-11	3.01268e-10	Up
ENSGALG00000032349	-1.25639	6.97168	44.8118	2.16914e-11	3.04244e-10	Up
ENSGALG00000038505	-2.08493	2.81477	44.7973	2.18519e-11	3.06286e-10	Up
ENSGALG00000028273	1.30943	7.20666	44.7907	2.19257e-11	3.0711e-10	Up
ENSGALG00000022920	1.63641	3.9823	44.778	2.20689e-11	3.08904e-10	Up
ENSGALG00000039192	4.39401	0.702189	44.7665	2.21987e-11	3.10508e-10	Up
ENSGALG00000039674	-2.85157	1.82004	44.7636	2.22315e-11	3.10754e-10	Up
ENSGALG00000043925	5.25314	0.150873	44.731	2.26049e-11	3.15758e-10	Up
ENSGALG00000034784	1.98087	3.23449	44.7291	2.26271e-11	3.15853e-10	Up
ENSGALG00000043683	8.75201	-0.935795	44.7157	2.27826e-11	3.17808e-10	Up
ENSGALG00000015490	-1.37497	4.74237	44.7085	2.28661e-11	3.18755e-10	Down
ENSGALG00000003973	2.47018	2.53438	44.6853	2.31386e-11	3.22334e-10	Up
ENSGALG00000007037	-1.25405	7.28783	44.6361	2.37273e-11	3.3031e-10	Up
ENSGALG00000037704	1.34836	5.43039	44.6178	2.39501e-11	3.33185e-10	Up
ENSGALG00000013916	1.96375	3.25768	44.6163	2.39685e-11	3.33215e-10	Up
ENSGALG00000034630	2.69596	2.27804	44.577	2.4455e-11	3.39747e-10	Up
ENSGALG00000043351	1.91346	3.33824	44.5355	2.49784e-11	3.46782e-10	Up
ENSGALG00000044181	1.6147	4.02608	44.5109	2.52948e-11	3.5088e-10	Up
ENSGALG00000006906	-1.27668	5.5908	44.5099	2.53078e-11	3.5088e-10	Up
ENSGALG00000011193	-2.32854	2.47533	44.4871	2.56035e-11	3.54739e-10	Up
ENSGALG00000009946	-1.2535	7.67901	44.4831	2.5656e-11	3.55226e-10	Up
ENSGALG00000006876	1.30418	7.52835	44.3512	2.7444e-11	3.79725e-10	Up
ENSGALG00000004515	-1.46644	4.22828	44.3314	2.7723e-11	3.83327e-10	Up
ENSGALG00000041973	1.77303	3.58252	44.3293	2.77533e-11	3.83487e-10	Up
ENSGALG00000011921	1.33676	5.50931	44.3273	2.77819e-11	3.83623e-10	Up
ENSGALG00000016198	1.32256	5.6648	44.3252	2.78117e-11	3.83776e-10	Up
ENSGALG00000045079	8.73403	-0.9593	44.2937	2.82626e-11	3.89397e-10	Up
ENSGALG00000045866	8.73403	-0.9593	44.2937	2.82626e-11	3.89397e-10	Up
ENSGALG00000042814	1.33623	5.50845	44.2927	2.82762e-11	3.89397e-10	Up
ENSGALG00000040650	-1.3855	4.64423	44.2719	2.85789e-11	3.93301e-10	Up
ENSGALG00000016823	-1.34141	4.8926	44.2401	2.9047e-11	3.99474e-10	Up
ENSGALG00000029199	1.76318	3.60133	44.2097	2.95017e-11	4.05456e-10	Up
ENSGALG00000006992	1.43101	4.73905	44.1832	2.99038e-11	4.10706e-10	Up
ENSGALG00000044283	2.96809	1.96449	44.1717	3.00802e-11	4.12852e-10	Up
ENSGALG00000013754	-1.27464	5.55021	44.1396	3.05771e-11	4.19389e-10	Up
ENSGALG00000041014	-2.77892	1.88056	44.1274	3.07679e-11	4.21724e-10	Up
ENSGALG00000042622	6.67357	-0.514186	44.1001	3.12004e-11	4.27367e-10	Up
ENSGALG00000045858	-2.84178	1.81048	44.0954	3.1275e-11	4.28102e-10	Up
ENSGALG00000001895	-1.27592	5.51501	44.0297	3.23436e-11	4.42433e-10	Up
ENSGALG00000015033	-1.24525	7.26004	44.0267	3.23928e-11	4.4281e-10	Up
ENSGALG00000040506	1.35198	5.2829	43.999	3.28545e-11	4.48821e-10	Up
ENSGALG00000002866	-1.31428	5.04773	43.9885	3.30309e-11	4.5093e-10	Up
ENSGALG00000042282	2.07615	3.04338	43.9622	3.34774e-11	4.56721e-10	Up
ENSGALG00000035774	-1.24481	6.48543	43.9499	3.36894e-11	4.59307e-10	Up
ENSGALG00000029435	-1.9733	2.98801	43.9479	3.3724e-11	4.59473e-10	Up
ENSGALG00000038359	3.25709	1.66026	43.9443	3.37861e-11	4.60012e-10	Up
ENSGALG00000016420	-1.24452	7.46398	43.917	3.42602e-11	4.66157e-10	Up
ENSGALG00000036089	4.03006	0.928603	43.8701	3.50904e-11	4.77136e-10	Up
ENSGALG00000014977	-1.29541	5.24818	43.8481	3.54869e-11	4.82207e-10	Up
ENSGALG00000043827	-1.32659	4.94286	43.8447	3.555e-11	4.82745e-10	Up
ENSGALG00000017062	-2.24979	2.55414	43.8087	3.62084e-11	4.91358e-10	Up
ENSGALG00000040351	1.30998	5.70207	43.7414	3.74759e-11	5.08222e-10	Up
ENSGALG00000011553	1.92908	3.27903	43.7033	3.82124e-11	5.17867e-10	Up
ENSGALG00000041644	-1.27949	5.41099	43.6881	3.85098e-11	5.21552e-10	Up
ENSGALG00000042894	1.43381	4.6799	43.6781	3.87073e-11	5.2388e-10	Up
ENSGALG00000045140	5.68005	-0.115449	43.6728	3.88134e-11	5.24969e-10	Up
ENSGALG00000044876	2.56258	2.4024	43.6413	3.94425e-11	5.33126e-10	Up
ENSGALG00000032499	2.79103	2.13398	43.6318	3.96342e-11	5.35362e-10	Up
ENSGALG00000031038	1.29294	7.56668	43.616	3.99569e-11	5.39365e-10	Up
ENSGALG00000006363	-1.24917	5.86992	43.6123	4.00321e-11	5.40024e-10	Up
ENSGALG00000010055	-1.4947	4.09856	43.5782	4.07359e-11	5.49156e-10	Up
ENSGALG00000040672	1.42438	4.72018	43.5734	4.08346e-11	5.50124e-10	Up
ENSGALG00000002467	2.11866	2.95082	43.5532	4.12592e-11	5.55479e-10	Up
ENSGALG00000009514	-2.47665	2.24526	43.5512	4.13003e-11	5.55666e-10	Up
ENSGALG00000039935	-1.45335	4.22675	43.5494	4.13383e-11	5.55812e-10	Up
ENSGALG00000035461	-1.28509	5.31812	43.5421	4.14942e-11	5.57543e-10	Up
ENSGALG00000038229	1.55048	4.15502	43.5404	4.1529e-11	5.57644e-10	Up
ENSGALG00000005487	1.38536	4.92191	43.5294	4.17641e-11	5.60433e-10	Up
ENSGALG00000015297	-1.28083	5.35	43.4416	4.36809e-11	5.85771e-10	Up
ENSGALG00000036263	1.47415	4.44298	43.3969	4.46896e-11	5.98905e-10	Up
ENSGALG00000044726	-1.4223	4.35076	43.3822	4.50255e-11	6.03012e-10	Up
ENSGALG00000044492	-1.57904	3.8244	43.3773	4.51401e-11	6.04151e-10	Up
ENSGALG00000042471	-1.25791	5.61312	43.3501	4.57716e-11	6.12203e-10	Up
ENSGALG00000031131	-1.2359	6.56382	43.339	4.60326e-11	6.15291e-10	Up
ENSGALG00000003401	-2.60891	2.06023	43.3013	4.6928e-11	6.2685e-10	Up
ENSGALG00000036028	-1.24606	5.76599	43.2813	4.74096e-11	6.32871e-10	Up
ENSGALG00000032015	-3.50251	0.980968	43.274	4.75857e-11	6.34807e-10	Up
ENSGALG00000037869	1.5554	4.1248	43.2459	4.82738e-11	6.43567e-10	Up
ENSGALG00000034213	-1.23754	6.26828	43.2314	4.86332e-11	6.47936e-10	Up
ENSGALG00000002990	1.29319	6.04088	43.219	4.8942e-11	6.51378e-10	Up
ENSGALG00000006663	-1.23559	7.73274	43.2185	4.89552e-11	6.51378e-10	Up
ENSGALG00000033973	8.67422	-1.0089	43.2158	4.90222e-11	6.51704e-10	Up
ENSGALG00000028367	1.9912	3.15247	43.215	4.90434e-11	6.51704e-10	Up
ENSGALG00000041063	1.48244	4.38073	43.1884	4.97152e-11	6.60202e-10	Up
ENSGALG00000008756	1.28528	6.54407	43.174	5.00825e-11	6.64648e-10	Up
ENSGALG00000042400	-1.23988	6.05352	43.1701	5.0181e-11	6.65524e-10	Up
ENSGALG00000035772	-1.80391	3.27924	43.1592	5.04622e-11	6.6882e-10	Up
ENSGALG00000007082	-1.30084	5.05025	43.1178	5.15424e-11	6.82694e-10	Up
ENSGALG00000000255	-1.23746	6.1562	43.1102	5.17415e-11	6.84457e-10	Up
ENSGALG00000021451	2.48149	2.46155	43.1096	5.17572e-11	6.84457e-10	Up
ENSGALG00000013117	-1.68	3.51342	43.1089	5.17757e-11	6.84457e-10	Up
ENSGALG00000017073	-1.29823	5.07965	43.1026	5.19436e-11	6.86232e-10	Up
ENSGALG00000035625	-1.42088	4.33101	43.0839	5.24424e-11	6.92376e-10	Up
ENSGALG00000002907	-4.30581	0.221342	43.0654	5.29411e-11	6.98508e-10	Up
ENSGALG00000036904	4.82441	0.3156	43.061	5.30585e-11	6.99607e-10	Up
ENSGALG00000006966	-1.26505	5.47316	43.0545	5.32364e-11	7.01501e-10	Up
ENSGALG00000040969	-1.41783	4.34492	43.0473	5.34335e-11	7.03644e-10	Up
ENSGALG00000017038	1.50855	4.24652	42.9985	5.47819e-11	7.20936e-10	Up
ENSGALG00000031824	2.38436	2.56968	42.9774	5.53769e-11	7.28299e-10	Up
ENSGALG00000005929	-1.23933	5.90558	42.9733	5.54908e-11	7.28928e-10	Up
ENSGALG00000040019	2.0303	3.07611	42.9732	5.5496e-11	7.28928e-10	Up
ENSGALG00000029379	-1.22997	6.9284	42.9612	5.58362e-11	7.32926e-10	Up
ENSGALG00000038540	-1.57379	3.81333	42.9358	5.65668e-11	7.4204e-10	Up
ENSGALG00000032305	-1.23599	6.0747	42.9264	5.68376e-11	7.45116e-10	Up
ENSGALG00000026203	3.2352	1.63623	42.8714	5.84599e-11	7.65892e-10	Up
ENSGALG00000037716	-1.22854	6.96206	42.8658	5.86254e-11	7.6757e-10	Up
ENSGALG00000013143	-1.46599	4.14877	42.8597	5.88085e-11	7.69474e-10	Up
ENSGALG00000000660	1.38368	4.8644	42.7898	6.0948e-11	7.96959e-10	Up
ENSGALG00000008746	2.51716	2.41027	42.7824	6.11802e-11	7.99484e-10	Up
ENSGALG00000032239	2.15494	2.85226	42.7173	6.32499e-11	8.26003e-10	Up
ENSGALG00000044040	8.64681	-1.03543	42.6886	6.41858e-11	8.3769e-10	Up
ENSGALG00000012513	-1.27253	5.31037	42.6652	6.49581e-11	8.47229e-10	Up
ENSGALG00000030902	-1.34169	4.74858	42.6589	6.51685e-11	8.49432e-10	Up
ENSGALG00000008837	-1.22555	7.26067	42.6571	6.52276e-11	8.49661e-10	Up
ENSGALG00000044827	8.65245	-1.04555	42.6322	6.60637e-11	8.60005e-10	Up
ENSGALG00000035656	1.36947	4.92451	42.6244	6.63276e-11	8.62891e-10	Up
ENSGALG00000046653	7.17251	-0.725278	42.6118	6.6757e-11	8.67926e-10	Up
ENSGALG00000007190	1.28645	5.86452	42.6061	6.69518e-11	8.69906e-10	Up
ENSGALG00000011457	1.28958	5.72188	42.5623	6.84679e-11	8.8904e-10	Up
ENSGALG00000005994	1.31929	5.38507	42.5512	6.88572e-11	8.93527e-10	Up
ENSGALG00000040526	1.94892	3.19678	42.5495	6.89153e-11	8.93715e-10	Up
ENSGALG00000044763	-1.53291	3.9194	42.5151	7.01377e-11	9.08991e-10	Up
ENSGALG00000043823	1.94565	3.19896	42.5062	7.0459e-11	9.12577e-10	Up
ENSGALG00000028910	-4.42597	0.0770299	42.4894	7.10667e-11	9.19867e-10	Up
ENSGALG00000041911	-1.36674	4.58609	42.4864	7.11744e-11	9.20679e-10	Up
ENSGALG00000032515	8.63757	-1.04741	42.4799	7.1413e-11	9.23181e-10	Up
ENSGALG00000006818	-1.22311	7.3603	42.4642	7.19861e-11	9.30002e-10	Up
ENSGALG00000026095	1.95985	3.17308	42.4624	7.20552e-11	9.30308e-10	Up
ENSGALG00000003661	-1.22367	7.57086	42.4432	7.27652e-11	9.38627e-10	Up
ENSGALG00000028622	1.73198	3.57809	42.4425	7.27913e-11	9.38627e-10	Up
ENSGALG00000046658	8.63506	-1.04907	42.4401	7.28807e-11	9.39188e-10	Up
ENSGALG00000016864	3.78235	1.07693	42.4083	7.40739e-11	9.53963e-10	Up
ENSGALG00000005121	-1.29618	4.9889	42.3902	7.47649e-11	9.62257e-10	Up
ENSGALG00000045229	-5.09713	-0.46537	42.3664	7.56773e-11	9.73387e-10	Up
ENSGALG00000032159	2.31922	2.62648	42.3558	7.60911e-11	9.779e-10	Up
ENSGALG00000038089	-1.29892	4.96914	42.3549	7.61237e-11	9.779e-10	Up
ENSGALG00000043669	-1.4067	4.33855	42.3343	7.69331e-11	9.87678e-10	Up
ENSGALG00000001103	1.29324	5.63635	42.3205	7.74744e-11	9.94004e-10	Up
ENSGALG00000008337	1.35639	4.96582	42.3077	7.79863e-11	9.99944e-10	Up
ENSGALG00000032132	8.6318	-1.05914	42.3057	7.80637e-11	1.00031e-09	Up
ENSGALG00000032862	8.62394	-1.0572	42.2562	8.00648e-11	1.02531e-09	Up
ENSGALG00000003855	1.57155	4.02221	42.2476	8.04193e-11	1.02921e-09	Up
ENSGALG00000017524	1.6949	3.67152	42.2369	8.08603e-11	1.0342e-09	Up
ENSGALG00000016635	-1.90259	3.04663	42.2332	8.10139e-11	1.03552e-09	Up
ENSGALG00000037437	2.00708	3.08144	42.2244	8.13774e-11	1.03952e-09	Up
ENSGALG00000030910	3.18377	1.64979	42.198	8.24824e-11	1.05298e-09	Up
ENSGALG00000009152	-1.91629	3.01696	42.1842	8.30684e-11	1.0598e-09	Up
ENSGALG00000006599	-1.22103	6.35027	42.1824	8.31443e-11	1.0601e-09	Up
ENSGALG00000029701	-1.27083	5.23618	42.1605	8.40792e-11	1.07136e-09	Up
ENSGALG00000036200	5.48056	-0.107919	42.1453	8.47358e-11	1.07905e-09	Up
ENSGALG00000046626	2.58928	2.29874	42.0909	8.71283e-11	1.10883e-09	Up
ENSGALG00000031214	1.49343	4.23525	41.9705	9.26609e-11	1.1785e-09	Up
ENSGALG00000033404	2.14664	2.82723	41.9518	9.35506e-11	1.18908e-09	Up
ENSGALG00000010036	-1.85384	3.12829	41.9457	9.38432e-11	1.19206e-09	Up
ENSGALG00000032992	-1.37081	4.50812	41.9167	9.52465e-11	1.20913e-09	Up
ENSGALG00000041403	-1.215	6.6879	41.9144	9.53554e-11	1.20977e-09	Up
ENSGALG00000040369	-1.27999	5.07623	41.9034	9.58968e-11	1.21588e-09	Up
ENSGALG00000030599	1.5523	4.05841	41.8907	9.65213e-11	1.22304e-09	Up
ENSGALG00000036069	1.32811	5.16014	41.8881	9.66505e-11	1.22392e-09	Up
ENSGALG00000016910	-1.21607	7.69378	41.8866	9.67244e-11	1.2241e-09	Up
ENSGALG00000041418	1.39497	4.71872	41.8802	9.70417e-11	1.22736e-09	Up
ENSGALG00000040004	-2.69401	1.8877	41.8295	9.95875e-11	1.25878e-09	Up
ENSGALG00000043327	4.04243	0.816239	41.8152	1.00321e-10	1.26727e-09	Up
ENSGALG00000008199	-1.26679	5.21812	41.7932	1.01455e-10	1.28079e-09	Up
ENSGALG00000029606	-3.92413	0.484899	41.7791	1.02191e-10	1.2893e-09	Up
ENSGALG00000014263	1.45028	4.41089	41.7588	1.03254e-10	1.30191e-09	Up
ENSGALG00000000106	-1.22969	5.66314	41.7154	1.05576e-10	1.33037e-09	Up
ENSGALG00000029691	1.32579	5.15049	41.7055	1.0611e-10	1.33627e-09	Up
ENSGALG00000001992	1.26085	7.22663	41.67	1.08053e-10	1.3599e-09	Up
ENSGALG00000046656	2.27075	2.65619	41.6354	1.09985e-10	1.38337e-09	Up
ENSGALG00000012357	-1.21158	7.5616	41.6207	1.10816e-10	1.3924e-09	Up
ENSGALG00000035492	-1.21028	7.11452	41.6203	1.10839e-10	1.3924e-09	Up
ENSGALG00000036297	8.5901	-1.09047	41.6119	1.11313e-10	1.39749e-09	Up
ENSGALG00000033915	8.58509	-1.08931	41.58	1.13144e-10	1.41961e-09	Up
ENSGALG00000035820	8.58557	-1.09044	41.5726	1.13576e-10	1.42415e-09	Up
ENSGALG00000029256	2.83304	1.99908	41.5303	1.16059e-10	1.4544e-09	Up
ENSGALG00000015259	-1.21123	6.35932	41.522	1.16554e-10	1.45971e-09	Up
ENSGALG00000003474	1.57254	3.97882	41.5066	1.17471e-10	1.47029e-09	Up
ENSGALG00000042822	-1.20908	7.47	41.4738	1.19461e-10	1.49428e-09	Up
ENSGALG00000029001	2.08214	2.91624	41.455	1.20617e-10	1.50783e-09	Up
ENSGALG00000033117	-4.89596	-0.366565	41.4426	1.21382e-10	1.51646e-09	Up
ENSGALG00000029899	1.95416	3.1379	41.4341	1.21914e-10	1.52218e-09	Up
ENSGALG00000008340	1.3703	4.80684	41.4084	1.23525e-10	1.54135e-09	Up
ENSGALG00000036055	-8.37181	-1.6034	41.3953	1.24358e-10	1.55079e-09	Up
ENSGALG00000010246	-1.20738	7.43562	41.3686	1.26065e-10	1.57113e-09	Up
ENSGALG00000039068	-1.21566	5.90771	41.3662	1.26223e-10	1.57125e-09	Up
ENSGALG00000007412	-1.60884	3.6093	41.3661	1.26228e-10	1.57125e-09	Up
ENSGALG00000020523	-1.31653	4.77377	41.3591	1.26677e-10	1.57588e-09	Up
ENSGALG00000008821	1.52534	4.10609	41.3541	1.27006e-10	1.57901e-09	Up
ENSGALG00000031118	5.92532	-0.398098	41.3224	1.29079e-10	1.60381e-09	Up
ENSGALG00000017075	-1.21097	6.16554	41.3138	1.29653e-10	1.60997e-09	Up
ENSGALG00000009098	-1.35372	4.5449	41.2725	1.32417e-10	1.64329e-09	Up
ENSGALG00000045045	4.31145	0.563678	41.263	1.33061e-10	1.65028e-09	Up
ENSGALG00000042974	-1.52378	3.86691	41.1646	1.39932e-10	1.73445e-09	Up
ENSGALG00000042326	1.4479	4.3609	41.1311	1.42356e-10	1.76343e-09	Up
ENSGALG00000014936	-1.23831	5.43738	41.0872	1.45589e-10	1.80238e-09	Up
ENSGALG00000036446	3.7143	1.06277	41.0789	1.46206e-10	1.80892e-09	Up
ENSGALG00000010158	1.46276	4.27358	41.0726	1.4668e-10	1.81369e-09	Up
ENSGALG00000038092	1.54756	4.02048	41.0472	1.48599e-10	1.83632e-09	Up
ENSGALG00000001529	-1.2072	6.14591	41.0372	1.49357e-10	1.84457e-09	Up
ENSGALG00000044620	-1.20916	5.99764	41.0218	1.5054e-10	1.85805e-09	Up
ENSGALG00000004467	-1.20198	6.53945	41.0148	1.51084e-10	1.86364e-09	Up
ENSGALG00000013683	-1.20174	6.60022	41.0039	1.51924e-10	1.87287e-09	Up
ENSGALG00000009341	-1.24475	5.33965	41.0025	1.52038e-10	1.87316e-09	Up
ENSGALG00000009381	-1.23147	5.5058	40.9987	1.52334e-10	1.87567e-09	Up
ENSGALG00000040404	-8.34404	-1.6237	40.9933	1.52749e-10	1.87965e-09	Up
ENSGALG00000003301	2.91613	1.87885	40.9606	1.55327e-10	1.91022e-09	Up
ENSGALG00000036182	-5.21025	-0.62461	40.946	1.56494e-10	1.92342e-09	Up
ENSGALG00000036180	4.06813	0.735836	40.9311	1.57688e-10	1.93694e-09	Up
ENSGALG00000013886	-1.23508	5.44341	40.9132	1.5914e-10	1.95359e-09	Up
ENSGALG00000004856	1.5653	3.96191	40.9028	1.59988e-10	1.96282e-09	Up
ENSGALG00000046655	8.56777	-1.14369	40.872	1.62531e-10	1.99283e-09	Up
ENSGALG00000010391	-3.66558	0.670633	40.8554	1.63917e-10	2.00862e-09	Up
ENSGALG00000043769	3.0175	1.76027	40.8273	1.66296e-10	2.03655e-09	Up
ENSGALG00000038724	8.55132	-1.13498	40.8183	1.67065e-10	2.04475e-09	Up
ENSGALG00000013660	-1.29886	4.82579	40.8098	1.67788e-10	2.05237e-09	Up
ENSGALG00000036491	1.34227	4.90213	40.7958	1.69e-10	2.06595e-09	Up
ENSGALG00000040259	1.82284	3.33915	40.7928	1.69252e-10	2.06781e-09	Up
ENSGALG00000029367	1.25644	5.87847	40.7591	1.722e-10	2.10257e-09	Up
ENSGALG00000005248	-1.22086	5.59324	40.7575	1.72338e-10	2.10299e-09	Up
ENSGALG00000011833	-1.53633	3.80207	40.7519	1.72832e-10	2.10777e-09	Up
ENSGALG00000035309	1.2454	7.13565	40.7127	1.76333e-10	2.14919e-09	Up
ENSGALG00000033753	-1.34667	4.53096	40.6973	1.77737e-10	2.16501e-09	Up
ENSGALG00000028685	-1.19674	6.72437	40.6775	1.79539e-10	2.18565e-09	Up
ENSGALG00000031282	-1.19864	7.8494	40.6616	1.81012e-10	2.20227e-09	Up
ENSGALG00000041405	-5.79178	-0.948895	40.6518	1.81923e-10	2.21205e-09	Up
ENSGALG00000044840	1.46164	4.25071	40.6017	1.86646e-10	2.26813e-09	Up
ENSGALG00000008005	-1.24415	5.26833	40.5966	1.87131e-10	2.27266e-09	Up
ENSGALG00000001596	-1.23936	5.32155	40.5519	1.91462e-10	2.32389e-09	Up
ENSGALG00000032061	1.50878	4.10741	40.5468	1.91966e-10	2.32863e-09	Up
ENSGALG00000035308	1.43567	4.36729	40.5447	1.92166e-10	2.32968e-09	Up
ENSGALG00000036076	1.6144	3.79643	40.5204	1.94575e-10	2.35748e-09	Up
ENSGALG00000025937	1.40652	4.52138	40.515	1.95117e-10	2.36264e-09	Up
ENSGALG00000034682	8.52815	-1.14642	40.5025	1.96362e-10	2.37632e-09	Up
ENSGALG00000027262	-1.19411	6.45326	40.4538	2.01319e-10	2.43352e-09	Up
ENSGALG00000037856	-2.22539	2.45865	40.4537	2.01327e-10	2.43352e-09	Up
ENSGALG00000037709	1.97697	3.05087	40.4264	2.04159e-10	2.4663e-09	Up
ENSGALG00000027611	2.35619	2.50567	40.4235	2.0447e-10	2.4686e-09	Up
ENSGALG00000016896	-1.25375	5.10203	40.352	2.12086e-10	2.55904e-09	Up
ENSGALG00000041164	1.65607	3.662	40.3298	2.14511e-10	2.58678e-09	Up
ENSGALG00000043243	-1.19383	6.32643	40.3178	2.15832e-10	2.60117e-09	Up
ENSGALG00000039351	5.85254	-0.412326	40.2977	2.18062e-10	2.62649e-09	Up
ENSGALG00000016808	-1.19197	7.62153	40.2774	2.2034e-10	2.65237e-09	Up
ENSGALG00000002305	-1.30502	4.73591	40.2656	2.21683e-10	2.66697e-09	Up
ENSGALG00000043744	1.24512	6.04908	40.2191	2.27017e-10	2.72954e-09	Up
ENSGALG00000038041	-1.25108	5.10892	40.2172	2.27234e-10	2.73054e-09	Up
ENSGALG00000012037	-1.19078	7.59525	40.2053	2.28621e-10	2.7456e-09	Up
ENSGALG00000011248	-1.19495	6.1253	40.1962	2.29699e-10	2.75692e-09	Up
ENSGALG00000032702	1.34942	4.8	40.1554	2.34541e-10	2.81339e-09	Up
ENSGALG00000001416	-1.29209	4.79816	40.1172	2.39168e-10	2.86721e-09	Up
ENSGALG00000042961	1.71015	3.51108	40.1072	2.40397e-10	2.88026e-09	Up
ENSGALG00000044105	1.7289	3.47669	40.0883	2.42744e-10	2.90668e-09	Up
ENSGALG00000027762	1.61872	3.75578	40.0861	2.43007e-10	2.90813e-09	Up
ENSGALG00000039533	-1.1943	6.02115	40.0505	2.47486e-10	2.96e-09	Up
ENSGALG00000033806	2.48362	2.3367	40.0405	2.48755e-10	2.97344e-09	Up
ENSGALG00000041060	1.61409	3.76259	39.985	2.55915e-10	3.05723e-09	Up
ENSGALG00000039883	1.63151	3.71202	39.9822	2.56283e-10	3.05985e-09	Up
ENSGALG00000028675	-1.58711	3.58941	39.9769	2.56983e-10	3.06642e-09	Up
ENSGALG00000029737	8.49984	-1.17656	39.9577	2.59525e-10	3.09494e-09	Up
ENSGALG00000036789	-1.36519	4.34178	39.9392	2.6199e-10	3.12251e-09	Up
ENSGALG00000040959	3.24048	1.48168	39.9326	2.62881e-10	3.13131e-09	Up
ENSGALG00000012702	-1.18534	6.62859	39.9027	2.66928e-10	3.17767e-09	Up
ENSGALG00000002549	-1.2036	5.64661	39.8907	2.68582e-10	3.19366e-09	Up
ENSGALG00000003788	-1.22884	5.32454	39.8907	2.68583e-10	3.19366e-09	Up
ENSGALG00000027909	1.51439	4.05096	39.8882	2.68922e-10	3.19582e-09	Up
ENSGALG00000032109	3.76057	0.946151	39.8458	2.74832e-10	3.26416e-09	Up
ENSGALG00000002085	1.25345	5.63025	39.8438	2.7511e-10	3.26558e-09	Up
ENSGALG00000043369	-3.395	0.903602	39.8223	2.78153e-10	3.29978e-09	Up
ENSGALG00000027630	1.43354	4.29866	39.7672	2.86108e-10	3.39219e-09	Up
ENSGALG00000043761	2.91166	1.82126	39.6996	2.96191e-10	3.50969e-09	Up
ENSGALG00000041539	2.94988	1.7851	39.6205	3.08426e-10	3.65256e-09	Up
ENSGALG00000041807	2.11014	2.78137	39.6177	3.08875e-10	3.65576e-09	Up
ENSGALG00000041564	-1.36109	4.32947	39.5805	3.14819e-10	3.72288e-09	Up
ENSGALG00000007084	2.05114	2.87652	39.5799	3.14909e-10	3.72288e-09	Up
ENSGALG00000040355	5.64611	-0.380731	39.5673	3.16946e-10	3.7448e-09	Up
ENSGALG00000044071	1.3206	4.90183	39.5653	3.17269e-10	3.74644e-09	Up
ENSGALG00000004310	-1.17941	7.22605	39.5427	3.2096e-10	3.78785e-09	Up
ENSGALG00000004400	-1.17942	6.71595	39.5192	3.24845e-10	3.83148e-09	Up
ENSGALG00000020260	1.27908	5.26309	39.5137	3.25768e-10	3.84016e-09	Up
ENSGALG00000011177	-1.18748	5.92015	39.4997	3.28107e-10	3.86551e-09	Up
ENSGALG00000042211	8.47193	-1.20023	39.4861	3.30399e-10	3.89027e-09	Up
ENSGALG00000044306	4.55816	0.276881	39.4736	3.32526e-10	3.91307e-09	Up
ENSGALG00000046292	1.51859	4.01049	39.4377	3.38694e-10	3.98336e-09	Up
ENSGALG00000013177	-1.23199	5.19314	39.4334	3.39436e-10	3.98979e-09	Up
ENSGALG00000035080	1.35035	4.72209	39.4127	3.43066e-10	4.02996e-09	Up
ENSGALG00000045130	8.45639	-1.1945	39.4116	3.43248e-10	4.02996e-09	Up
ENSGALG00000035818	6.08387	-0.594013	39.4088	3.43736e-10	4.03338e-09	Up
ENSGALG00000023612	2.18296	2.6785	39.3985	3.45567e-10	4.05254e-09	Up
ENSGALG00000015802	2.04666	2.87524	39.3969	3.45847e-10	4.0535e-09	Up
ENSGALG00000042804	1.42924	4.27646	39.3479	3.54635e-10	4.15413e-09	Up
ENSGALG00000010716	1.30552	4.96355	39.3349	3.57008e-10	4.17835e-09	Up
ENSGALG00000045518	5.14429	-0.0982272	39.3343	3.57112e-10	4.17835e-09	Up
ENSGALG00000003294	-1.2337	5.14766	39.3087	3.61829e-10	4.22879e-09	Up
ENSGALG00000006254	-1.23198	5.16838	39.3086	3.61836e-10	4.22879e-09	Up
ENSGALG00000036316	8.46434	-1.2135	39.2914	3.65048e-10	4.26389e-09	Up
ENSGALG00000036253	-1.54874	3.66702	39.2803	3.6712e-10	4.28566e-09	Up
ENSGALG00000009732	-1.18373	5.92654	39.2631	3.7038e-10	4.32124e-09	Up
ENSGALG00000005789	1.24068	5.6666	39.2593	3.71092e-10	4.32708e-09	Up
ENSGALG00000000249	8.46352	-1.2163	39.2569	3.7155e-10	4.32995e-09	Up
ENSGALG00000035950	1.39554	4.45225	39.2469	3.7347e-10	4.34985e-09	Up
ENSGALG00000044066	3.21796	1.46773	39.2347	3.75804e-10	4.37454e-09	Up
ENSGALG00000016929	-1.72631	3.25939	39.2201	3.78619e-10	4.40481e-09	Up
ENSGALG00000038882	8.4642	-1.22188	39.2078	3.81006e-10	4.43006e-09	Up
ENSGALG00000014718	-1.17731	8.12705	39.1596	3.90536e-10	4.53829e-09	Up
ENSGALG00000007331	-1.17529	7.67345	39.1545	3.91568e-10	4.5477e-09	Up
ENSGALG00000026834	1.70617	3.47704	39.1399	3.94501e-10	4.57917e-09	Up
ENSGALG00000011548	-1.18374	5.80313	39.1384	3.9481e-10	4.58016e-09	Up
ENSGALG00000007902	-1.17382	6.56843	39.1336	3.9578e-10	4.5888e-09	Up
ENSGALG00000021972	1.45309	4.18819	39.1071	4.01185e-10	4.64884e-09	Up
ENSGALG00000036559	5.62746	-0.406659	39.0986	4.02941e-10	4.66475e-09	Up
ENSGALG00000028573	3.07993	1.60952	39.0982	4.03014e-10	4.66475e-09	Up
ENSGALG00000025881	-1.17558	6.31859	39.097	4.03262e-10	4.66499e-09	Up
ENSGALG00000034813	8.44744	-1.21974	39.0882	4.0508e-10	4.68226e-09	Up
ENSGALG00000017357	1.22166	6.36637	39.0866	4.05419e-10	4.68226e-09	Up
ENSGALG00000030004	1.84109	3.23044	39.0865	4.05442e-10	4.68226e-09	Up
ENSGALG00000001329	-1.17266	6.55532	39.0559	4.1184e-10	4.75347e-09	Up
ENSGALG00000026070	1.39955	4.41005	39.0539	4.12256e-10	4.75559e-09	Up
ENSGALG00000032307	1.26264	5.36321	39.0461	4.13922e-10	4.77211e-09	Up
ENSGALG00000040179	5.40506	-0.238156	39.0007	4.23649e-10	4.8815e-09	Up
ENSGALG00000000156	1.21983	7.74633	38.9907	4.25832e-10	4.9039e-09	Up
ENSGALG00000040712	-1.72809	3.24478	38.9673	4.30962e-10	4.96018e-09	Up
ENSGALG00000037187	5.20865	-0.150796	38.961	4.32353e-10	4.97339e-09	Up
ENSGALG00000031404	-1.1909	5.62034	38.9351	4.38141e-10	5.03714e-09	Up
ENSGALG00000007928	-1.1808	5.77881	38.9241	4.40606e-10	5.06264e-09	Up
ENSGALG00000033561	-2.37304	2.18218	38.9053	4.44876e-10	5.10883e-09	Up
ENSGALG00000034253	-1.17637	6.04124	38.8888	4.48647e-10	5.14809e-09	Up
ENSGALG00000037788	8.44327	-1.23666	38.8881	4.48798e-10	5.14809e-09	Up
ENSGALG00000036556	-1.17232	7.95892	38.8794	4.5082e-10	5.16839e-09	Up
ENSGALG00000045166	4.61667	0.208484	38.8763	4.5152e-10	5.17351e-09	Up
ENSGALG00000011086	-1.43915	4.00096	38.8647	4.54226e-10	5.20161e-09	Up
ENSGALG00000037508	-4.01132	0.203612	38.8443	4.58997e-10	5.25331e-09	Up
ENSGALG00000002761	-1.17525	6.06856	38.8414	4.5968e-10	5.25818e-09	Up
ENSGALG00000010592	-1.17275	6.23667	38.8379	4.60493e-10	5.26454e-09	Up
ENSGALG00000013865	-1.16885	6.83105	38.8272	4.63031e-10	5.2906e-09	Up
ENSGALG00000032556	-1.57897	3.53932	38.8119	4.66676e-10	5.32927e-09	Up
ENSGALG00000017034	-1.17274	6.21247	38.8087	4.67445e-10	5.33508e-09	Up
ENSGALG00000038175	1.49168	4.05256	38.8018	4.69102e-10	5.351e-09	Up
ENSGALG00000042309	1.47971	4.0876	38.7848	4.73195e-10	5.39469e-09	Up
ENSGALG00000044631	8.44241	-1.24791	38.7714	4.76447e-10	5.42874e-09	Up
ENSGALG00000025858	-1.54233	3.65228	38.7418	4.83742e-10	5.50879e-09	Up
ENSGALG00000025773	3.78583	0.85888	38.7342	4.85625e-10	5.52716e-09	Up
ENSGALG00000030563	-1.17224	8.52073	38.7121	4.91148e-10	5.58692e-09	Up
ENSGALG00000006949	-1.16839	7.66611	38.7013	4.93892e-10	5.615e-09	Up
ENSGALG00000035375	8.42959	-1.24685	38.675	5.00568e-10	5.68774e-09	Up
ENSGALG00000030139	1.2426	5.52137	38.6458	5.08133e-10	5.76582e-09	Up
ENSGALG00000002431	-1.16879	7.97046	38.6453	5.08253e-10	5.76582e-09	Up
ENSGALG00000045109	3.69915	0.939525	38.6452	5.08285e-10	5.76582e-09	Up
ENSGALG00000032031	-1.75999	3.16291	38.6365	5.10563e-10	5.78845e-09	Up
ENSGALG00000007641	1.36429	4.56341	38.6326	5.1158e-10	5.79677e-09	Up
ENSGALG00000013887	-1.47405	3.87151	38.6307	5.12069e-10	5.7991e-09	Up
ENSGALG00000014297	1.23367	5.61847	38.6032	5.19324e-10	5.87801e-09	Up
ENSGALG00000026858	1.23972	5.53808	38.5682	5.28731e-10	5.98091e-09	Up
ENSGALG00000032426	5.59825	-0.427855	38.5672	5.29e-10	5.98091e-09	Up
ENSGALG00000037705	8.42459	-1.25513	38.5532	5.32821e-10	6.02078e-09	Up
ENSGALG00000015078	-1.99801	2.70562	38.5386	5.36827e-10	6.06271e-09	Up
ENSGALG00000035362	2.0563	2.80946	38.5295	5.39333e-10	6.08765e-09	Up
ENSGALG00000008786	-1.16431	6.74039	38.5235	5.40995e-10	6.10305e-09	Up
ENSGALG00000040486	8.41835	-1.25877	38.4665	5.57012e-10	6.28027e-09	Up
ENSGALG00000033972	2.55918	2.17346	38.4396	5.64741e-10	6.36391e-09	Up
ENSGALG00000000419	1.44896	4.15871	38.4168	5.71372e-10	6.43508e-09	Up
ENSGALG00000011623	-1.1615	7.211	38.3642	5.86982e-10	6.60727e-09	Up
ENSGALG00000009598	-1.16257	7.56716	38.3444	5.92987e-10	6.67119e-09	Up
ENSGALG00000040016	1.22562	5.66149	38.3362	5.95466e-10	6.69539e-09	Up
ENSGALG00000006630	1.57344	3.77354	38.2837	6.11722e-10	6.8744e-09	Up
ENSGALG00000013210	-1.16739	6.01371	38.2757	6.14227e-10	6.89876e-09	Up
ENSGALG00000037935	1.44234	4.1701	38.2669	6.17016e-10	6.92628e-09	Up
ENSGALG00000012813	-1.16134	6.42831	38.2627	6.18333e-10	6.93726e-09	Up
ENSGALG00000032659	-1.18746	5.52893	38.2582	6.19767e-10	6.94954e-09	Up
ENSGALG00000016954	2.2578	2.5385	38.2507	6.22161e-10	6.97257e-09	Up
ENSGALG00000034321	5.5633	-0.416217	38.2289	6.29134e-10	7.04685e-09	Up
ENSGALG00000046000	-1.2287	4.99664	38.2133	6.34179e-10	7.09947e-09	Up
ENSGALG00000037202	8.39995	-1.26978	38.2085	6.35742e-10	7.11308e-09	Up
ENSGALG00000027444	-1.44824	3.92862	38.2056	6.36702e-10	7.11993e-09	Up
ENSGALG00000004263	1.22951	5.58726	38.1992	6.38784e-10	7.13931e-09	Up
ENSGALG00000006061	1.25145	5.32184	38.188	6.42447e-10	7.17633e-09	Up
ENSGALG00000044870	-8.15586	-1.77973	38.1784	6.45629e-10	7.20794e-09	Up
ENSGALG00000006594	1.4976	3.99251	38.1305	6.61681e-10	7.38311e-09	Up
ENSGALG00000031893	1.37465	4.45033	38.1148	6.67021e-10	7.43865e-09	Up
ENSGALG00000039339	-4.09456	0.109523	38.0811	6.78659e-10	7.56431e-09	Up
ENSGALG00000031635	-1.16049	6.27527	38.0682	6.83133e-10	7.61004e-09	Up
ENSGALG00000005204	1.23368	5.50825	38.0581	6.86683e-10	7.64542e-09	Up
ENSGALG00000002648	1.56431	3.78512	38.0459	6.9099e-10	7.68919e-09	Up
ENSGALG00000044213	2.39439	2.36009	38.0391	6.93425e-10	7.71209e-09	Up
ENSGALG00000038945	-1.42653	3.99115	38.0298	6.96727e-10	7.74461e-09	Up
ENSGALG00000009668	1.68523	3.468	38.0284	6.97217e-10	7.74585e-09	Up
ENSGALG00000009880	-1.2357	4.93373	38.0262	6.98002e-10	7.75036e-09	Up
ENSGALG00000030313	1.74058	3.36416	37.9812	7.14279e-10	7.92679e-09	Up
ENSGALG00000014513	3.08279	1.54875	37.9784	7.1531e-10	7.93394e-09	Up
ENSGALG00000032610	1.49417	3.99099	37.9443	7.2793e-10	8.06953e-09	Up
ENSGALG00000008421	1.47069	4.06336	37.9423	7.2869e-10	8.07359e-09	Up
ENSGALG00000028016	-1.66016	3.33464	37.9331	7.32129e-10	8.1073e-09	Up
ENSGALG00000005676	-1.16094	6.05979	37.9045	7.42932e-10	8.22248e-09	Up
ENSGALG00000040417	8.38379	-1.28806	37.9008	7.44356e-10	8.23378e-09	Up
ENSGALG00000041163	1.74213	3.35668	37.8926	7.47493e-10	8.26402e-09	Up
ENSGALG00000009932	-1.19408	5.36253	37.8688	7.56671e-10	8.36097e-09	Up
ENSGALG00000041834	1.50551	3.94983	37.8587	7.606e-10	8.39985e-09	Up
ENSGALG00000009906	-1.15332	7.01016	37.8209	7.75457e-10	8.55931e-09	Up
ENSGALG00000029378	-1.48985	3.76415	37.8189	7.76245e-10	8.56339e-09	Up
ENSGALG00000037326	-1.63167	3.38766	37.8162	7.7733e-10	8.57073e-09	Up
ENSGALG00000009608	-1.22914	4.95346	37.8148	7.77891e-10	8.5723e-09	Up
ENSGALG00000029411	8.37879	-1.29551	37.7891	7.88207e-10	8.68131e-09	Up
ENSGALG00000040737	2.79863	1.8579	37.7761	7.93465e-10	8.73452e-09	Up
ENSGALG00000012039	1.2674	5.04268	37.764	7.98422e-10	8.78348e-09	Up
ENSGALG00000015167	-2.46695	1.99549	37.7631	7.98771e-10	8.78348e-09	Up
ENSGALG00000000736	1.42322	4.19849	37.7551	8.02062e-10	8.81492e-09	Up
ENSGALG00000033447	1.23828	5.38843	37.7468	8.05483e-10	8.84778e-09	Up
ENSGALG00000032385	4.8654	-0.0125768	37.7423	8.0736e-10	8.86363e-09	Up
ENSGALG00000037714	2.16431	2.63422	37.7375	8.09335e-10	8.88055e-09	Up
ENSGALG00000034548	-1.18581	5.44108	37.7284	8.13132e-10	8.91743e-09	Up
ENSGALG00000005232	-1.24678	4.83345	37.7182	8.17374e-10	8.95915e-09	Up
ENSGALG00000027961	1.19874	7.72353	37.7172	8.17811e-10	8.95915e-09	Up
ENSGALG00000008559	-1.15606	6.19821	37.7121	8.19961e-10	8.9779e-09	Up
ENSGALG00000022866	-1.22634	4.95962	37.7055	8.22734e-10	9.00343e-09	Up
ENSGALG00000026374	1.3424	4.57727	37.603	8.67132e-10	9.48423e-09	Up
ENSGALG00000030413	-2.66772	1.70937	37.5944	8.70921e-10	9.52058e-09	Up
ENSGALG00000033303	1.98615	2.88728	37.5924	8.71856e-10	9.52571e-09	Up
ENSGALG00000015828	-1.1548	6.14597	37.5854	8.74987e-10	9.55482e-09	Up
ENSGALG00000030407	1.37679	4.3747	37.5573	8.87685e-10	9.68831e-09	Up
ENSGALG00000042993	-8.10926	-1.81687	37.5033	9.12605e-10	9.95499e-09	Down
ENSGALG00000039565	2.24778	2.5179	37.499	9.14602e-10	9.97146e-09	Up
ENSGALG00000043143	3.10953	1.48592	37.4796	9.23759e-10	1.00659e-08	Up
ENSGALG00000014721	-1.48571	3.75478	37.4718	9.27454e-10	1.01008e-08	Up
ENSGALG00000019178	-1.26034	4.7232	37.467	9.29741e-10	1.01203e-08	Up
ENSGALG00000028517	1.19783	6.09409	37.3988	9.62796e-10	1.04746e-08	Up
ENSGALG00000012823	-1.15056	6.22553	37.3829	9.70699e-10	1.05549e-08	Up
ENSGALG00000045961	8.34983	-1.3162	37.3576	9.83352e-10	1.06868e-08	Up
ENSGALG00000032910	2.78849	1.84456	37.347	9.88749e-10	1.07398e-08	Up
ENSGALG00000012453	-1.15168	6.07702	37.3179	1.00357e-09	1.08932e-08	Up
ENSGALG00000031579	6.34915	-0.842098	37.3172	1.00393e-09	1.08932e-08	Up
ENSGALG00000017099	2.57285	2.10017	37.2818	1.02234e-09	1.1087e-08	Up
ENSGALG00000037896	3.2032	1.37386	37.2781	1.02428e-09	1.11022e-08	Up
ENSGALG00000029472	2.86647	1.74439	37.275	1.0259e-09	1.11138e-08	Up
ENSGALG00000037423	-1.29407	4.48147	37.1775	1.07848e-09	1.16773e-08	Up
ENSGALG00000003947	1.18864	7.50749	37.167	1.08435e-09	1.17346e-08	Up
ENSGALG00000001470	1.33071	4.59747	37.1543	1.09139e-09	1.18046e-08	Up
ENSGALG00000014066	2.75614	1.87231	37.1501	1.09378e-09	1.18201e-08	Up
ENSGALG00000008601	-6.21477	-1.31952	37.1497	1.09398e-09	1.18201e-08	Up
ENSGALG00000044956	8.33999	-1.33055	37.1433	1.09761e-09	1.1853e-08	Up
ENSGALG00000029772	2.54155	2.1316	37.1106	1.11615e-09	1.20469e-08	Up
ENSGALG00000001976	-1.14943	5.9876	37.0939	1.12573e-09	1.21439e-08	Up
ENSGALG00000009782	-1.1425	6.54299	37.0834	1.13181e-09	1.2203e-08	Up
ENSGALG00000042460	2.02577	2.79218	37.077	1.13553e-09	1.22367e-08	Up
ENSGALG00000002484	2.47298	2.21592	37.05	1.1514e-09	1.24012e-08	Up
ENSGALG00000044232	5.6695	-0.53398	37.0459	1.1538e-09	1.24205e-08	Up
ENSGALG00000026195	2.00578	2.82168	37.0415	1.15641e-09	1.24421e-08	Up
ENSGALG00000025774	2.34668	2.37078	37.028	1.16442e-09	1.25217e-08	Up
ENSGALG00000013575	1.19539	5.83475	37.0225	1.16773e-09	1.25506e-08	Up
ENSGALG00000024378	1.72619	3.34233	36.9926	1.18579e-09	1.27381e-08	Up
ENSGALG00000021232	8.32622	-1.33716	36.9707	1.19915e-09	1.28749e-08	Up
ENSGALG00000030859	-1.17262	5.4515	36.952	1.21074e-09	1.29925e-08	Up
ENSGALG00000015626	-1.46944	3.77401	36.948	1.21325e-09	1.30125e-08	Up
ENSGALG00000027907	1.42807	4.13008	36.9433	1.21612e-09	1.30365e-08	Up
ENSGALG00000016865	-1.14968	5.78077	36.9139	1.23461e-09	1.32278e-08	Up
ENSGALG00000027704	-1.14678	5.9705	36.9079	1.23844e-09	1.32619e-08	Up
ENSGALG00000016538	1.48354	3.95428	36.9001	1.24341e-09	1.33081e-08	Up
ENSGALG00000004224	-1.3315	4.24157	36.8868	1.25192e-09	1.33922e-08	Up
ENSGALG00000029508	1.57166	3.68165	36.8608	1.26869e-09	1.35645e-08	Up
ENSGALG00000037282	8.32163	-1.34738	36.8387	1.28321e-09	1.37126e-08	Up
ENSGALG00000042482	1.45779	4.02581	36.7601	1.33598e-09	1.42691e-08	Up
ENSGALG00000027126	1.22577	5.32796	36.7369	1.35198e-09	1.44324e-08	Up
ENSGALG00000012462	-1.13726	6.42869	36.7043	1.37479e-09	1.46683e-08	Up
ENSGALG00000041797	1.78134	3.22438	36.6647	1.40299e-09	1.49614e-08	Up
ENSGALG00000039023	-1.1368	6.40804	36.6566	1.4088e-09	1.50155e-08	Up
ENSGALG00000029817	-1.13845	6.27932	36.6518	1.41232e-09	1.50451e-08	Up
ENSGALG00000028664	2.30908	2.40266	36.6448	1.41737e-09	1.50843e-08	Up
ENSGALG00000043620	3.86281	0.660407	36.6447	1.41747e-09	1.50843e-08	Up
ENSGALG00000045002	2.53892	2.11098	36.6244	1.43227e-09	1.52338e-08	Up
ENSGALG00000011596	-1.1513	5.66472	36.6201	1.43543e-09	1.52596e-08	Up
ENSGALG00000002500	1.4774	3.9545	36.5934	1.45522e-09	1.54619e-08	Up
ENSGALG00000041603	8.30197	-1.35884	36.5752	1.46892e-09	1.55993e-08	Up
ENSGALG00000045783	2.9529	1.61355	36.5676	1.47463e-09	1.56519e-08	Up
ENSGALG00000007610	1.27007	4.88127	36.5446	1.49212e-09	1.58293e-08	Up
ENSGALG00000001577	-1.1617	5.50763	36.5358	1.49889e-09	1.58929e-08	Up
ENSGALG00000042073	1.41405	4.148	36.502	1.52507e-09	1.61621e-08	Up
ENSGALG00000026367	5.49667	-0.526884	36.4923	1.53267e-09	1.62342e-08	Up
ENSGALG00000032875	1.22936	5.22874	36.4827	1.54025e-09	1.63061e-08	Up
ENSGALG00000004593	-1.1324	7.02969	36.4734	1.54761e-09	1.63755e-08	Up
ENSGALG00000025521	-8.0455	-1.88543	36.4589	1.55917e-09	1.64894e-08	Up
ENSGALG00000038347	-8.0472	-1.88786	36.4561	1.56143e-09	1.65047e-08	Up
ENSGALG00000000470	-1.17312	5.3349	36.4369	1.57689e-09	1.66595e-08	Up
ENSGALG00000044578	5.49801	-0.534221	36.4312	1.58151e-09	1.66912e-08	Up
ENSGALG00000023725	1.42585	4.1055	36.4312	1.58152e-09	1.66912e-08	Up
ENSGALG00000033790	1.298	4.70469	36.4148	1.59487e-09	1.68234e-08	Up
ENSGALG00000019934	8.29317	-1.36939	36.408	1.60043e-09	1.68734e-08	Up
ENSGALG00000008881	1.23097	5.18716	36.3872	1.61762e-09	1.70458e-08	Up
ENSGALG00000006771	-1.14052	9.25705	36.3852	1.61925e-09	1.70543e-08	Up
ENSGALG00000006731	-1.13574	6.09525	36.3182	1.6759e-09	1.76418e-08	Up
ENSGALG00000000955	1.28332	4.77922	36.3069	1.68563e-09	1.77351e-08	Up
ENSGALG00000035392	6.86168	-1.05908	36.2905	1.69988e-09	1.78758e-08	Up
ENSGALG00000012689	-1.14047	5.73706	36.2801	1.70899e-09	1.7957e-08	Up
ENSGALG00000044493	3.6541	0.831642	36.2797	1.70936e-09	1.7957e-08	Up
ENSGALG00000001024	1.17421	6.38631	36.2534	1.73257e-09	1.81916e-08	Up
ENSGALG00000004257	2.13342	2.61483	36.2452	1.73985e-09	1.82586e-08	Up
ENSGALG00000010843	-1.1321	6.27675	36.2437	1.74126e-09	1.82641e-08	Up
ENSGALG00000020479	1.41784	4.11635	36.2269	1.75628e-09	1.84122e-08	Up
ENSGALG00000009480	-1.19055	5.05232	36.2024	1.77855e-09	1.86361e-08	Up
ENSGALG00000046612	5.33029	-0.461035	36.1566	1.82083e-09	1.90693e-08	Up
ENSGALG00000043163	1.72949	3.2975	36.1546	1.82264e-09	1.90785e-08	Up
ENSGALG00000030772	8.27912	-1.38662	36.1385	1.83776e-09	1.92269e-08	Up
ENSGALG00000003046	1.2013	5.49397	36.1048	1.86981e-09	1.95523e-08	Up
ENSGALG00000003333	1.2421	4.99835	36.1001	1.87434e-09	1.95896e-08	Up
ENSGALG00000014368	5.92052	-0.757636	36.0984	1.87599e-09	1.95968e-08	Up
ENSGALG00000012484	-1.1302	6.22526	36.078	1.89577e-09	1.97913e-08	Up
ENSGALG00000007272	1.18481	5.69289	36.0772	1.89654e-09	1.97913e-08	Up
ENSGALG00000044525	1.27583	4.79696	36.0661	1.90738e-09	1.98943e-08	Up
ENSGALG00000018702	1.21554	5.30509	36.0512	1.92197e-09	2.00362e-08	Up
ENSGALG00000002175	-1.68813	3.18428	36.0463	1.92685e-09	2.00769e-08	Up
ENSGALG00000024020	-1.16609	5.34291	36.0405	1.93261e-09	2.01267e-08	Up
ENSGALG00000037904	1.29851	4.66011	36.0337	1.93938e-09	2.01869e-08	Up
ENSGALG00000045835	2.67542	1.90951	36.0279	1.94512e-09	2.02364e-08	Up
ENSGALG00000030363	-1.12532	6.98082	36.0191	1.95393e-09	2.03177e-08	Up
ENSGALG00000037826	1.58275	3.58685	36.0141	1.95899e-09	2.036e-08	Up
ENSGALG00000004714	-1.18199	5.11803	35.9798	1.99378e-09	2.07111e-08	Up
ENSGALG00000044134	4.89705	-0.186846	35.8981	2.07914e-09	2.15868e-08	Up
ENSGALG00000032438	1.44067	4.02346	35.8817	2.09672e-09	2.17583e-08	Up
ENSGALG00000040471	1.17022	6.20136	35.8622	2.11783e-09	2.19662e-08	Up
ENSGALG00000039924	-1.68957	3.16974	35.8375	2.14483e-09	2.2235e-08	Up
ENSGALG00000030901	1.89839	2.95343	35.7685	2.22216e-09	2.3025e-08	Up
ENSGALG00000035489	1.17758	5.71548	35.7651	2.22596e-09	2.30527e-08	Up
ENSGALG00000042711	3.39489	1.06468	35.7606	2.23109e-09	2.30941e-08	Up
ENSGALG00000042177	2.15145	2.56499	35.7237	2.27381e-09	2.35244e-08	Up
ENSGALG00000038981	1.39389	4.15578	35.6638	2.34476e-09	2.42462e-08	Up
ENSGALG00000026482	6.80965	-1.07061	35.6614	2.34775e-09	2.42648e-08	Up
ENSGALG00000031990	5.45214	-0.569241	35.6125	2.40741e-09	2.48689e-08	Up
ENSGALG00000029624	1.97513	2.79828	35.5958	2.42815e-09	2.50704e-08	Up
ENSGALG00000044141	1.30372	4.57984	35.5911	2.43391e-09	2.51173e-08	Up
ENSGALG00000035403	4.94566	-0.232542	35.5875	2.43847e-09	2.51517e-08	Up
ENSGALG00000033885	1.19694	5.42847	35.5622	2.47034e-09	2.54675e-08	Up
ENSGALG00000021529	1.34389	4.33724	35.5572	2.47673e-09	2.55205e-08	Up
ENSGALG00000007713	1.33072	4.41253	35.5133	2.53316e-09	2.60889e-08	Up
ENSGALG00000035773	-1.20398	4.86716	35.496	2.55572e-09	2.6308e-08	Up
ENSGALG00000045371	1.89925	2.93609	35.4761	2.58196e-09	2.65554e-08	Up
ENSGALG00000024395	1.68279	3.35383	35.4758	2.58235e-09	2.65554e-08	Up
ENSGALG00000030802	-1.16835	5.18535	35.4735	2.5854e-09	2.65734e-08	Up
ENSGALG00000015910	-2.94406	1.20728	35.4684	2.59227e-09	2.66306e-08	Up
ENSGALG00000006426	-1.11926	6.31901	35.467	2.59414e-09	2.66364e-08	Up
ENSGALG00000034280	3.32555	1.1157	35.4309	2.64255e-09	2.71199e-08	Up
ENSGALG00000001522	-1.11646	6.54631	35.4254	2.65012e-09	2.71716e-08	Up
ENSGALG00000032207	1.1583	7.26665	35.4253	2.65024e-09	2.71716e-08	Up
ENSGALG00000019761	4.32501	0.201693	35.4083	2.67348e-09	2.73962e-08	Up
ENSGALG00000034432	-2.22545	2.22817	35.3874	2.7023e-09	2.76776e-08	Up
[truncated: 4,334 more rows]

## Sheet: down
	genes	logFC	logCPM	LR	PValue	FDR
8619	ENSGALG00000017926	-10.754	12.4669	1550.3	0	0	Down
12415	ENSGALG00000032198	-9.76278	5.811	1164.78	2.75204e-255	1.40795e-251	Down
9601	ENSGALG00000025650	-8.19868	6.54683	1065.74	9.22741e-234	3.77659e-230	Down
9602	ENSGALG00000025653	-10.3417	4.94777	997.947	5.01896e-219	1.7118e-215	Down
14132	ENSGALG00000035445	-7.46428	7.03296	972.064	2.12189e-213	6.2032e-210	Down
17317	ENSGALG00000041398	-7.28098	5.90647	898.543	2.03543e-197	5.20664e-194	Down
18446	ENSGALG00000043533	-11.232	4.35093	844.162	1.35157e-185	3.07317e-182	Down
11599	ENSGALG00000030690	-11.2294	4.3484	843.411	1.96822e-185	4.02776e-182	Down
17910	ENSGALG00000042491	-6.62999	7.46888	839.083	1.7179e-184	3.19591e-181	Down
10767	ENSGALG00000029094	-6.76497	6.22372	836.107	7.62027e-184	1.29951e-180	Down
10042	ENSGALG00000026904	-6.82165	5.38345	775.984	8.98887e-171	1.41499e-167	Down
12449	ENSGALG00000032272	-5.99266	7.16661	727.659	2.89276e-160	3.94649e-157	Down
9662	ENSGALG00000025786	-6.20496	5.40113	693.182	9.08607e-153	1.09375e-149	Down
15437	ENSGALG00000037934	-5.65047	5.83671	645.492	2.13525e-142	2.42755e-139	Down
16378	ENSGALG00000039722	-5.97577	4.97435	615.344	7.69908e-136	7.8777e-133	Down
14899	ENSGALG00000036908	-6.48609	4.58521	610.507	8.67774e-135	8.45626e-132	Down
10255	ENSGALG00000027594	-5.80824	4.85371	573.232	1.11218e-126	9.48319e-124	Down
10248	ENSGALG00000027571	-5.03494	5.73299	543.111	3.96946e-120	3.12427e-117	Down
17995	ENSGALG00000042638	-4.36036	7.23211	447.883	2.08387e-99	1.21841e-96	Down
15019	ENSGALG00000037167	-5.3802	4.31303	446.479	4.21035e-99	2.39335e-96	Down
8012	ENSGALG00000016491	-8.26622	3.28544	437.725	3.38553e-97	1.87247e-94	Down
12425	ENSGALG00000032225	-13.0175	2.85795	408.618	7.32819e-91	3.65766e-88	Down
12804	ENSGALG00000032933	-4.14834	6.05084	405.647	3.24806e-90	1.58258e-87	Down
11456	ENSGALG00000030424	-6.38554	3.32829	355.119	3.25351e-79	1.44739e-76	Down
2932	ENSGALG00000006074	-4.22798	4.74306	349.457	5.56348e-78	2.32349e-75	Down
732	ENSGALG00000001863	-5.96633	3.19644	303.472	5.77106e-68	2.10891e-65	Down
17793	ENSGALG00000042263	-4.58927	3.90978	301.215	1.79129e-67	6.43105e-65	Down
7152	ENSGALG00000014786	-3.44462	6.77535	300.854	2.14622e-67	7.57246e-65	Down
6000	ENSGALG00000011759	-4.74418	3.55487	273.909	1.59553e-61	4.47272e-59	Down
8117	ENSGALG00000016667	-12.3327	2.17908	267.772	3.47084e-60	9.22431e-58	Down
1183	ENSGALG00000002744	-3.37807	4.81285	245.116	3.01435e-55	6.63288e-53	Down
2561	ENSGALG00000005419	-4.34826	3.52614	237.128	1.66291e-53	3.47243e-51	Down
15102	ENSGALG00000037322	-3.34622	4.64416	230.962	3.67774e-52	7.10013e-50	Down
12163	ENSGALG00000031700	-3.05581	5.43129	228.994	9.88072e-52	1.88971e-49	Down
11203	ENSGALG00000029954	-6.26556	2.49348	215.4	9.11513e-49	1.55443e-46	Down
12109	ENSGALG00000031604	-2.85559	6.28828	214.446	1.47205e-48	2.48959e-46	Down
3705	ENSGALG00000007555	-2.84166	6.22094	212.159	4.64401e-48	7.60281e-46	Down
6815	ENSGALG00000013803	-2.84863	5.90426	211.284	7.2064e-48	1.1612e-45	Down
14498	ENSGALG00000036128	-2.83659	6.16908	211.196	7.53076e-48	1.20398e-45	Down
12595	ENSGALG00000032550	-7.67756	2.03805	200.796	1.40016e-45	2.09146e-43	Down
14823	ENSGALG00000036775	-2.83944	5.11605	192.697	8.19892e-44	1.13367e-41	Down
7899	ENSGALG00000016281	-2.73148	5.62603	191.963	1.18568e-43	1.62844e-41	Down
12248	ENSGALG00000031862	-2.69125	6.08123	191.469	1.51933e-43	2.07277e-41	Down
5841	ENSGALG00000011439	-3.72982	3.51249	184.277	5.64529e-42	7.26574e-40	Down
14650	ENSGALG00000036437	-2.64208	5.89016	184.194	5.88503e-42	7.52695e-40	Down
14346	ENSGALG00000035843	-11.6291	1.4884	182.161	1.6354e-41	2.04066e-39	Down
15241	ENSGALG00000037588	-2.69891	5.37329	181.7	2.06136e-41	2.55659e-39	Down
15295	ENSGALG00000037682	-2.76039	4.88611	174.936	6.18259e-40	7.18866e-38	Down
11217	ENSGALG00000029984	-6.75347	1.98584	173.023	1.61824e-39	1.85004e-37	Down
7608	ENSGALG00000015519	-2.92863	4.40629	172.344	2.2763e-39	2.5736e-37	Down
9724	ENSGALG00000025958	-3.32382	3.7618	168.41	1.64566e-38	1.78184e-36	Down
9049	ENSGALG00000021931	-4.35095	2.89321	167.372	2.77394e-38	2.98768e-36	Down
18927	ENSGALG00000044346	-5.17647	2.46393	166.214	4.9662e-38	5.32085e-36	Down
4227	ENSGALG00000008498	-6.06334	2.09853	164.052	1.47369e-37	1.53865e-35	Down
16844	ENSGALG00000040566	-3.70862	3.32456	163.149	2.3213e-37	2.41132e-35	Down
4599	ENSGALG00000009168	-2.44801	6.50682	162.397	3.38854e-37	3.50218e-35	Down
9922	ENSGALG00000026553	-3.82822	3.2115	161.626	4.99329e-37	5.10913e-35	Down
8278	ENSGALG00000016926	-2.6081	4.95678	160.715	7.89822e-37	7.923e-35	Down
2355	ENSGALG00000005016	-2.44061	5.80996	158.712	2.16332e-36	2.14904e-34	Down
3352	ENSGALG00000006851	-5.22165	2.33492	155.425	1.1309e-35	1.09164e-33	Down
5999	ENSGALG00000011747	-3.00727	3.98508	154.657	1.66377e-35	1.5836e-33	Down
5427	ENSGALG00000010665	-2.43831	5.54099	154.074	2.23103e-35	2.10395e-33	Down
4603	ENSGALG00000009173	-2.36051	6.22817	150.797	1.16053e-34	1.05552e-32	Down
9073	ENSGALG00000022751	-7.21111	1.59238	150.042	1.69743e-34	1.51687e-32	Down
9704	ENSGALG00000025915	-2.39425	5.51055	148.352	3.97441e-34	3.49066e-32	Down
3513	ENSGALG00000007167	-2.38072	5.58137	148.122	4.46125e-34	3.8849e-32	Down
19256	ENSGALG00000044845	-6.24817	1.81165	145.531	1.64356e-33	1.41914e-31	Down
14268	ENSGALG00000035705	-11.1374	1.00183	142.714	6.78757e-33	5.71609e-31	Down
234	ENSGALG00000000729	-2.29979	5.7814	141.907	1.01917e-32	8.54768e-31	Down
3813	ENSGALG00000007762	-2.26952	7.18939	141.183	1.46766e-32	1.2209e-30	Down
7517	ENSGALG00000015353	-2.31882	5.48249	139.205	3.97242e-32	3.25166e-30	Down
15645	ENSGALG00000038343	-2.67386	4.20836	137.698	8.48557e-32	6.81657e-30	Down
4996	ENSGALG00000009911	-2.22918	6.39843	135.982	2.01348e-31	1.59088e-29	Down
6126	ENSGALG00000012050	-2.20279	7.21916	133.452	7.20121e-31	5.56096e-29	Down
6229	ENSGALG00000012256	-2.20621	8.63215	132.57	1.12261e-30	8.60416e-29	Down
4570	ENSGALG00000009089	-4.7376	2.27682	131.432	1.99219e-30	1.50993e-28	Down
12874	ENSGALG00000033074	-2.18163	6.8886	130.959	2.5277e-30	1.90172e-28	Down
16471	ENSGALG00000039898	-8.29231	1.07761	130.174	3.75444e-30	2.80405e-28	Down
69	ENSGALG00000000273	-2.26464	5.24801	129.209	6.10363e-30	4.50919e-28	Down
6493	ENSGALG00000012865	-2.1717	6.31296	129.168	6.23161e-30	4.57074e-28	Down
2385	ENSGALG00000005074	-2.17412	6.10969	128.776	7.59145e-30	5.54827e-28	Down
7357	ENSGALG00000015094	-3.01481	3.51425	128.363	9.34619e-30	6.75832e-28	Down
8431	ENSGALG00000017173	-2.17557	5.86508	128.134	1.04913e-29	7.55964e-28	Down
6024	ENSGALG00000011823	-2.30631	4.95402	127.88	1.19248e-29	8.53246e-28	Down
6091	ENSGALG00000011990	-2.36086	4.75609	126.937	1.91791e-29	1.35807e-27	Down
6904	ENSGALG00000014071	-2.14419	8.167	126.021	3.04315e-29	2.13271e-27	Down
7070	ENSGALG00000014645	-2.18217	5.5927	125.974	3.11604e-29	2.17634e-27	Down
7839	ENSGALG00000016098	-2.53709	4.19663	124.483	6.60508e-29	4.50554e-27	Down
5088	ENSGALG00000010061	-2.12294	7.68766	124.062	8.16497e-29	5.53271e-27	Down
7823	ENSGALG00000016047	-2.13813	5.75071	123.585	1.03842e-28	6.9902e-27	Down
9632	ENSGALG00000025695	-3.86606	2.65749	120.997	3.82754e-28	2.52667e-26	Down
3818	ENSGALG00000007769	-2.09123	6.70561	120.786	4.25703e-28	2.79217e-26	Down
1842	ENSGALG00000004045	-2.17466	5.26403	119.967	6.43147e-28	4.16499e-26	Down
15604	ENSGALG00000038259	-4.52418	2.22382	119.186	9.53514e-28	6.09772e-26	Down
8449	ENSGALG00000017204	-2.1329	5.49555	119.13	9.80864e-28	6.25309e-26	Down
12014	ENSGALG00000031439	-2.54444	4.07691	119.076	1.00777e-27	6.40466e-26	Down
7678	ENSGALG00000015681	-2.07132	6.92423	118.671	1.23614e-27	7.80754e-26	Down
7368	ENSGALG00000015112	-2.20026	4.98476	117.981	1.7507e-27	1.09897e-25	Down
5372	ENSGALG00000010580	-2.10882	5.57152	117.75	1.96705e-27	1.22725e-25	Down
12027	ENSGALG00000031456	-2.06762	6.30024	117.626	2.09409e-27	1.30254e-25	Down
16187	ENSGALG00000039354	-3.90298	2.5668	116.091	4.53879e-27	2.8061e-25	Down
1700	ENSGALG00000003759	-2.26431	4.6875	115.354	6.58418e-27	4.0462e-25	Down
20426	ENSGALG00000046617	-2.58425	3.91623	114.619	9.53716e-27	5.82592e-25	Down
2694	ENSGALG00000005660	-2.03329	8.34969	113.74	1.48571e-26	8.99517e-25	Down
1667	ENSGALG00000003699	-2.35947	4.31129	113.53	1.65194e-26	9.97209e-25	Down
5391	ENSGALG00000010616	-2.21223	4.7783	113.018	2.13843e-26	1.27956e-24	Down
15292	ENSGALG00000037675	-2.04328	5.64117	111.899	3.76064e-26	2.24367e-24	Down
5981	ENSGALG00000011708	-2.00823	8.31513	111.1	5.62542e-26	3.31754e-24	Down
4443	ENSGALG00000008875	-2.13079	4.98117	110.947	6.07728e-26	3.57372e-24	Down
14852	ENSGALG00000036824	-2.31616	4.35166	110.82	6.47819e-26	3.78771e-24	Down
17645	ENSGALG00000041988	-2.07153	5.34572	110.575	7.33075e-26	4.27397e-24	Down
18421	ENSGALG00000043488	-5.07253	1.77267	110.137	9.14354e-26	5.256e-24	Down
5027	ENSGALG00000009966	-2.19002	4.74891	110.067	9.47263e-26	5.42991e-24	Down
5349	ENSGALG00000010541	-2.0021	8.81015	109.998	9.81041e-26	5.60783e-24	Down
19024	ENSGALG00000044482	-10.5846	0.47304	109.724	1.12639e-25	6.40905e-24	Down
5455	ENSGALG00000010718	-2.2701	4.45396	109.401	1.32545e-25	7.51357e-24	Down
6975	ENSGALG00000014281	-1.97759	6.76589	108.582	2.00348e-25	1.1202e-23	Down
5042	ENSGALG00000009992	-1.97598	7.02408	108.473	2.11668e-25	1.18026e-23	Down
11531	ENSGALG00000030567	-3.09322	3.1265	107.667	3.17911e-25	1.7583e-23	Down
3838	ENSGALG00000007809	-2.05373	5.25822	107.542	3.38655e-25	1.86297e-23	Down
16026	ENSGALG00000039084	-1.95556	7.14729	106.347	6.18756e-25	3.36761e-23	Down
7542	ENSGALG00000015390	-2.04256	5.23926	106.175	6.75156e-25	3.66483e-23	Down
3520	ENSGALG00000007177	-1.97067	5.85181	106.102	7.00523e-25	3.79246e-23	Down
19968	ENSGALG00000045935	-1.95426	6.58508	106.077	7.09401e-25	3.83039e-23	Down
4204	ENSGALG00000008459	-1.95746	6.20652	105.696	8.59665e-25	4.62952e-23	Down
19236	ENSGALG00000044815	-10.5029	0.391001	105.459	9.68964e-25	5.19081e-23	Down
5100	ENSGALG00000010088	-1.94684	7.44332	105.305	1.04728e-24	5.5811e-23	Down
3258	ENSGALG00000006672	-1.99667	5.50384	105.187	1.11152e-24	5.89277e-23	Down
932	ENSGALG00000002246	-1.94612	6.37593	104.953	1.25036e-24	6.5947e-23	Down
2675	ENSGALG00000005632	-2.33986	4.13909	104.545	1.53647e-24	8.04154e-23	Down
5565	ENSGALG00000010935	-2.1441	4.69424	104.264	1.77072e-24	9.17365e-23	Down
9106	ENSGALG00000023089	-2.26572	4.25099	103.319	2.85288e-24	1.46687e-22	Down
12088	ENSGALG00000031571	-3.1455	2.98888	103.067	3.23989e-24	1.65753e-22	Down
7217	ENSGALG00000014892	-1.92903	6.17126	102.677	3.94511e-24	2.00329e-22	Down
4692	ENSGALG00000009352	-2.26235	4.23649	102.38	4.58306e-24	2.30214e-22	Down
2409	ENSGALG00000005120	-2.34314	4.07928	102.317	4.73185e-24	2.36755e-22	Down
15074	ENSGALG00000037271	-4.63615	1.86318	101.318	7.83392e-24	3.8723e-22	Down
11660	ENSGALG00000030789	-1.93611	5.66602	101.287	7.95959e-24	3.92494e-22	Down
993	ENSGALG00000002374	-1.91722	5.90648	100.788	1.0235e-23	5.02274e-22	Down
12065	ENSGALG00000031534	-1.91003	5.74257	99.6342	1.83307e-23	8.84715e-22	Down
2729	ENSGALG00000005716	-1.90209	6.00753	99.5276	1.93446e-23	9.2709e-22	Down
17843	ENSGALG00000042362	-3.5665	2.55007	99.3608	2.10452e-23	1.00624e-21	Down
5288	ENSGALG00000010392	-3.10512	2.95418	99.1601	2.32887e-23	1.10575e-21	Down
12719	ENSGALG00000032776	-2.1527	4.45705	99.0565	2.45396e-23	1.15976e-21	Down
3487	ENSGALG00000007125	-2.06829	4.75517	98.9369	2.60681e-23	1.22916e-21	Down
896	ENSGALG00000002172	-2.06211	4.76613	98.6469	3.01791e-23	1.41001e-21	Down
7725	ENSGALG00000015787	-2.12188	4.54057	98.3905	3.43511e-23	1.59764e-21	Down
14145	ENSGALG00000035472	-1.87832	6.84828	98.3686	3.47322e-23	1.6117e-21	Down
3788	ENSGALG00000007710	-2.11335	4.52763	97.3629	5.77172e-23	2.65421e-21	Down
6814	ENSGALG00000013795	-1.86023	7.34	96.5381	8.75421e-23	3.98102e-21	Down
7986	ENSGALG00000016451	-1.85418	6.54103	95.8682	1.2279e-22	5.55925e-21	Down
18053	ENSGALG00000042766	-1.96101	5.04451	95.8238	1.25579e-22	5.67295e-21	Down
5863	ENSGALG00000011476	-1.89192	5.55606	95.5203	1.46381e-22	6.58361e-21	Down
16055	ENSGALG00000039139	-1.84496	6.8895	95.0423	1.86362e-22	8.29066e-21	Down
5479	ENSGALG00000010763	-1.84413	6.69842	94.9101	1.99232e-22	8.84399e-21	Down
3856	ENSGALG00000007843	-1.84421	7.86574	94.615	2.3126e-22	1.01994e-20	Down
7605	ENSGALG00000015511	-2.52354	3.53214	94.157	2.91458e-22	1.27717e-20	Down
17341	ENSGALG00000041436	-2.02114	4.72638	93.9968	3.16029e-22	1.38188e-20	Down
3439	ENSGALG00000007028	-1.854	5.72959	93.963	3.21477e-22	1.40271e-20	Down
6685	ENSGALG00000013427	-2.0205	4.72404	93.8838	3.34607e-22	1.45689e-20	Down
5728	ENSGALG00000011251	-1.83188	6.79433	93.7221	3.63089e-22	1.57755e-20	Down
15273	ENSGALG00000037643	-5.40987	1.26332	93.5676	3.92566e-22	1.70201e-20	Down
4598	ENSGALG00000009158	-1.87452	5.522	93.4215	4.22645e-22	1.81744e-20	Down
7009	ENSGALG00000014421	-1.97222	4.88604	93.421	4.22743e-22	1.81744e-20	Down
7361	ENSGALG00000015103	-2.21916	4.10347	93.3061	4.48011e-22	1.91693e-20	Down
6018	ENSGALG00000011811	-1.82306	6.89053	92.8764	5.56651e-22	2.36826e-20	Down
7150	ENSGALG00000014775	-1.846	5.6646	92.3833	7.14154e-22	3.01951e-20	Down
7585	ENSGALG00000015465	-1.81746	6.5652	92.2403	7.67665e-22	3.22378e-20	Down
15324	ENSGALG00000037722	-8.06092	0.371146	92.1579	8.00283e-22	3.34908e-20	Down
19891	ENSGALG00000045818	-1.97497	4.80348	91.7296	9.93652e-22	4.14981e-20	Down
4883	ENSGALG00000009690	-1.86169	5.46616	91.5065	1.11225e-21	4.62625e-20	Down
2133	ENSGALG00000004570	-1.81048	7.69167	91.4088	1.16855e-21	4.85056e-20	Down
12762	ENSGALG00000032850	-1.89752	5.16246	91.3152	1.22515e-21	5.06494e-20	Down
8101	ENSGALG00000016633	-2.38105	3.72389	91.3064	1.23064e-21	5.07737e-20	Down
16832	ENSGALG00000040546	-1.8065	6.59714	91.1798	1.31191e-21	5.39096e-20	Down
5945	ENSGALG00000011645	-1.8511	5.47891	90.673	1.69493e-21	6.89564e-20	Down
6743	ENSGALG00000013635	-1.799	6.50958	90.4246	1.92162e-21	7.78693e-20	Down
6702	ENSGALG00000013505	-1.81189	9.41133	90.1776	2.17715e-21	8.805e-20	Down
9732	ENSGALG00000025996	-1.78826	6.98945	89.4901	3.08183e-21	1.23903e-19	Down
1202	ENSGALG00000002786	-1.79858	5.87071	89.0392	3.87064e-21	1.54705e-19	Down
11197	ENSGALG00000029941	-3.73908	2.23714	89.0081	3.93189e-21	1.56847e-19	Down
6737	ENSGALG00000013625	-1.85554	5.28537	88.8655	4.22591e-21	1.67921e-19	Down
9100	ENSGALG00000023023	-1.93969	4.794	88.3951	5.36031e-21	2.11763e-19	Down
5816	ENSGALG00000011389	-1.82243	5.46552	87.8322	7.12489e-21	2.78251e-19	Down
5459	ENSGALG00000010733	-1.78433	5.91607	87.7806	7.31339e-21	2.84527e-19	Down
1805	ENSGALG00000003955	-1.76643	6.59206	87.3117	9.26995e-21	3.59281e-19	Down
16772	ENSGALG00000040444	-1.86655	5.04372	87.1703	9.95668e-21	3.8444e-19	Down
18480	ENSGALG00000043598	-1.77401	8.82087	87.1177	1.0225e-20	3.94055e-19	Down
7306	ENSGALG00000015019	-1.9693	4.61553	86.9955	1.08771e-20	4.184e-19	Down
5460	ENSGALG00000010734	-1.76021	6.5743	86.7036	1.26067e-20	4.80415e-19	Down
4818	ENSGALG00000009569	-1.76697	6.05337	86.4374	1.44233e-20	5.47602e-19	Down
7333	ENSGALG00000015058	-2.1637	4.02102	85.9912	1.8074e-20	6.77502e-19	Down
15061	ENSGALG00000037249	-2.26904	3.79479	85.7782	2.01289e-20	7.5305e-19	Down
5128	ENSGALG00000010131	-1.75986	5.972	85.5907	2.21318e-20	8.24962e-19	Down
7772	ENSGALG00000015889	-1.74651	7.26472	85.4902	2.32858e-20	8.664e-19	Down
7174	ENSGALG00000014821	-1.91319	4.76315	85.4199	2.41276e-20	8.96092e-19	Down
18001	ENSGALG00000042645	-1.89243	4.84028	85.3256	2.5306e-20	9.38155e-19	Down
8487	ENSGALG00000017291	-1.96578	4.54644	85.2323	2.65296e-20	9.81739e-19	Down
14375	ENSGALG00000035903	-1.73667	6.42681	84.3601	4.12393e-20	1.51784e-18	Down
18487	ENSGALG00000043610	-1.95481	4.54697	84.3308	4.18549e-20	1.53774e-18	Down
7893	ENSGALG00000016267	-1.73982	8.2146	84.3132	4.22293e-20	1.54871e-18	Down
6719	ENSGALG00000013579	-1.89824	4.75992	84.0957	4.71402e-20	1.71957e-18	Down
6573	ENSGALG00000013042	-2.06242	4.17938	83.9357	5.11129e-20	1.85456e-18	Down
7151	ENSGALG00000014784	-1.77745	5.48642	83.932	5.12076e-20	1.85471e-18	Down
4116	ENSGALG00000008318	-1.72893	6.96951	83.8261	5.40262e-20	1.9499e-18	Down
15912	ENSGALG00000038855	-6.24915	0.630572	83.6787	5.82093e-20	2.09717e-18	Down
16266	ENSGALG00000039520	-6.58537	0.513709	83.4103	6.66742e-20	2.39372e-18	Down
6440	ENSGALG00000012747	-1.73309	6.05258	83.2583	7.20033e-20	2.57151e-18	Down
835	ENSGALG00000002080	-1.73315	8.86436	83.2289	7.30812e-20	2.60546e-18	Down
5493	ENSGALG00000010793	-1.85211	4.89874	83.1201	7.7217e-20	2.74812e-18	Down
14053	ENSGALG00000035284	-5.48855	0.95708	83.0356	8.05897e-20	2.86317e-18	Down
15875	ENSGALG00000038778	-1.89865	4.69876	82.8594	8.81005e-20	3.12459e-18	Down
12932	ENSGALG00000033167	-4.28746	1.68283	82.556	1.02719e-19	3.63674e-18	Down
5045	ENSGALG00000010000	-1.91701	4.59738	82.2565	1.19521e-19	4.19533e-18	Down
18185	ENSGALG00000043018	-1.91052	4.61233	82.0388	1.33441e-19	4.65997e-18	Down
4761	ENSGALG00000009479	-1.70869	7.36826	81.8766	1.44856e-19	5.04998e-18	Down
7522	ENSGALG00000015362	-1.99357	4.26549	81.6064	1.66077e-19	5.77994e-18	Down
6812	ENSGALG00000013793	-1.7464	5.51153	81.3742	1.86784e-19	6.47855e-18	Down
49	ENSGALG00000000220	-1.71195	6.07276	81.3441	1.89651e-19	6.56686e-18	Down
4101	ENSGALG00000008293	-1.70333	6.46658	81.3187	1.92096e-19	6.62908e-18	Down
16287	ENSGALG00000039553	-1.85591	4.793	81.204	2.03575e-19	6.98985e-18	Down
3296	ENSGALG00000006757	-1.74424	5.47905	80.8493	2.436e-19	8.33616e-18	Down
19172	ENSGALG00000044716	-1.70543	5.88066	80.3529	3.13173e-19	1.06458e-17	Down
20187	ENSGALG00000046254	-5.58002	0.8337	80.1902	3.40049e-19	1.15402e-17	Down
1684	ENSGALG00000003733	-1.69308	6.34229	80.1401	3.4879e-19	1.18173e-17	Down
4580	ENSGALG00000009107	-1.70198	5.92896	80.1311	3.50375e-19	1.18514e-17	Down
8443	ENSGALG00000017196	-1.72895	5.51892	79.9003	3.93795e-19	1.32506e-17	Down
1990	ENSGALG00000004294	-1.85005	4.74041	79.6288	4.51782e-19	1.51314e-17	Down
7826	ENSGALG00000016053	-1.69871	5.7484	79.4571	4.92818e-19	1.64251e-17	Down
17440	ENSGALG00000041626	-1.8494	4.72354	79.2569	5.45364e-19	1.81174e-17	Down
16092	ENSGALG00000039191	-1.67781	6.83078	79.0556	6.03865e-19	1.99959e-17	Down
3269	ENSGALG00000006695	-1.69468	5.72762	78.9478	6.37714e-19	2.10487e-17	Down
7989	ENSGALG00000016456	-1.85135	4.69652	78.8775	6.6084e-19	2.17669e-17	Down
6114	ENSGALG00000012030	-1.68432	6.10702	78.8752	6.61601e-19	2.17669e-17	Down
615	ENSGALG00000001617	-1.95227	4.2612	78.2867	8.91194e-19	2.90404e-17	Down
8055	ENSGALG00000016556	-1.68652	5.68147	77.7592	1.16401e-18	3.76307e-17	Down
19876	ENSGALG00000045802	-5.40666	0.844871	77.7464	1.17156e-18	3.78151e-17	Down
14054	ENSGALG00000035287	-2.04899	4.02418	77.6679	1.21908e-18	3.92869e-17	Down
2371	ENSGALG00000005042	-1.77715	4.94307	77.6362	1.23881e-18	3.986e-17	Down
17754	ENSGALG00000042182	-1.75234	5.09157	77.6274	1.24433e-18	3.99749e-17	Down
880	ENSGALG00000002145	-1.66638	6.03428	77.111	1.61612e-18	5.15145e-17	Down
3246	ENSGALG00000006648	-1.65349	7.09657	76.8803	1.81644e-18	5.77198e-17	Down
17700	ENSGALG00000042088	-1.65169	7.01963	76.7038	1.98622e-18	6.29194e-17	Down
3900	ENSGALG00000007944	-2.14835	3.7633	76.4814	2.22294e-18	6.9985e-17	Down
5198	ENSGALG00000010230	-1.85252	4.54781	76.0904	2.70972e-18	8.49183e-17	Down
7226	ENSGALG00000014910	-1.65552	5.83111	75.7395	3.23662e-18	1.01275e-16	Down
2118	ENSGALG00000004532	-1.85137	4.5255	75.558	3.54821e-18	1.10856e-16	Down
7655	ENSGALG00000015624	-1.70761	5.266	75.5012	3.65182e-18	1.13919e-16	Down
3977	ENSGALG00000008081	-1.63759	6.95328	75.4237	3.7981e-18	1.18302e-16	Down
2793	ENSGALG00000005840	-1.63849	6.43696	75.3529	3.9367e-18	1.22433e-16	Down
2205	ENSGALG00000004710	-1.64353	6.16557	75.3061	4.03112e-18	1.25179e-16	Down
12898	ENSGALG00000033106	-2.22783	3.51731	74.0393	7.65784e-18	2.33547e-16	Down
12614	ENSGALG00000032590	-1.68383	5.30396	73.8162	8.5741e-18	2.60327e-16	Down
7916	ENSGALG00000016312	-1.67485	5.37921	73.7588	8.82695e-18	2.67211e-16	Down
2596	ENSGALG00000005483	-1.72766	4.94963	73.6372	9.38788e-18	2.83772e-16	Down
10680	ENSGALG00000028849	-1.61237	7.00791	73.1833	1.18149e-17	3.55559e-16	Down
2142	ENSGALG00000004587	-1.61008	7.00201	72.9822	1.30828e-17	3.92559e-16	Down
627	ENSGALG00000001639	-1.63605	5.62795	72.7808	1.44882e-17	4.33459e-16	Down
14216	ENSGALG00000035605	-1.83308	4.44787	72.7566	1.46664e-17	4.37512e-16	Down
5894	ENSGALG00000011537	-2.1844	3.54609	72.5274	1.64727e-17	4.90679e-16	Down
1457	ENSGALG00000003297	-1.61274	6.07034	72.4159	1.74301e-17	5.18445e-16	Down
18835	ENSGALG00000044211	-1.67813	5.19935	72.3664	1.78733e-17	5.29318e-16	Down
14014	ENSGALG00000035219	-3.04997	2.47191	72.3247	1.82546e-17	5.3983e-16	Down
15323	ENSGALG00000037721	-1.89275	4.21467	72.2985	1.84988e-17	5.4626e-16	Down
576	ENSGALG00000001546	-1.60207	6.68772	72.2259	1.91923e-17	5.65923e-16	Down
6438	ENSGALG00000012739	-1.59677	7.33239	71.7743	2.41275e-17	7.06358e-16	Down
17839	ENSGALG00000042354	-1.84315	4.34632	71.744	2.45006e-17	7.16258e-16	Down
12715	ENSGALG00000032768	-2.29273	3.36728	71.526	2.73628e-17	7.97654e-16	Down
7458	ENSGALG00000015264	-1.60078	6.09999	71.4212	2.88557e-17	8.38783e-16	Down
15400	ENSGALG00000037864	-9.60896	-0.465166	71.1464	3.31683e-17	9.60052e-16	Down
8270	ENSGALG00000016915	-1.59718	8.73986	71.0797	3.43079e-17	9.90902e-16	Down
8416	ENSGALG00000017154	-1.84816	4.28678	71.0784	3.4331e-17	9.90902e-16	Down
6314	ENSGALG00000012449	-1.58879	6.43075	70.9499	3.66417e-17	1.05611e-15	Down
1785	ENSGALG00000003923	-1.59715	5.9046	70.7604	4.03362e-17	1.1577e-15	Down
10106	ENSGALG00000027113	-2.95821	2.52274	70.6807	4.19988e-17	1.20373e-15	Down
11276	ENSGALG00000030075	-1.58341	6.46862	70.5424	4.50485e-17	1.28753e-15	Down
7782	ENSGALG00000015908	-1.58264	7.45043	70.4862	4.63496e-17	1.32287e-15	Down
2557	ENSGALG00000005415	-2.33045	3.28388	70.3111	5.06511e-17	1.43762e-15	Down
16448	ENSGALG00000039861	-1.58225	7.77023	70.3017	5.08927e-17	1.44248e-15	Down
1166	ENSGALG00000002706	-1.5785	6.71494	70.1704	5.43966e-17	1.53966e-15	Down
1550	ENSGALG00000003466	-1.61929	5.46878	69.8742	6.32099e-17	1.77927e-15	Down
11826	ENSGALG00000031091	-5.77521	0.419047	69.8698	6.33505e-17	1.78077e-15	Down
5278	ENSGALG00000010371	-1.67137	4.99207	69.8208	6.4943e-17	1.82054e-15	Down
6375	ENSGALG00000012594	-2.13204	3.55906	69.6235	7.17755e-17	2.00384e-15	Down
2405	ENSGALG00000005105	-1.57663	8.36569	69.5146	7.58508e-17	2.11185e-15	Down
16483	ENSGALG00000039920	-1.5697	6.42931	69.2897	8.50108e-17	2.36367e-15	Down
437	ENSGALG00000001229	-1.77456	4.50328	69.2796	8.54491e-17	2.37263e-15	Down
15407	ENSGALG00000037872	-1.56673	6.70121	69.1468	9.14028e-17	2.53451e-15	Down
7579	ENSGALG00000015451	-1.63765	5.17557	68.8185	1.07957e-16	2.97339e-15	Down
5902	ENSGALG00000011555	-1.56727	6.23073	68.7546	1.11511e-16	3.06715e-15	Down
6467	ENSGALG00000012799	-1.6027	5.48797	68.6659	1.16643e-16	3.20401e-15	Down
7168	ENSGALG00000014811	-1.56429	8.25434	68.5103	1.26214e-16	3.453e-15	Down
5268	ENSGALG00000010350	-1.80069	4.33921	68.4779	1.2831e-16	3.50567e-15	Down
7609	ENSGALG00000015528	-1.68935	4.83371	68.418	1.32262e-16	3.60882e-15	Down
284	ENSGALG00000000862	-1.56833	5.96484	68.3918	1.34031e-16	3.65221e-15	Down
7705	ENSGALG00000015733	-1.56071	6.28662	68.2859	1.41427e-16	3.84351e-15	Down
8285	ENSGALG00000016936	-1.59991	5.46888	68.2542	1.43718e-16	3.89542e-15	Down
406	ENSGALG00000001157	-1.58478	5.6006	68.1552	1.51122e-16	4.06381e-15	Down
17141	ENSGALG00000041080	-1.55596	6.38893	68.0451	1.59797e-16	4.28582e-15	Down
2973	ENSGALG00000006147	-1.5533	6.96215	68.0307	1.60971e-16	4.31167e-15	Down
12050	ENSGALG00000031503	-1.65893	4.93858	67.8635	1.75218e-16	4.68103e-15	Down
7515	ENSGALG00000015351	-1.56393	5.81566	67.7564	1.84996e-16	4.92937e-15	Down
8296	ENSGALG00000016959	-1.7838	4.36211	67.6201	1.98241e-16	5.27542e-15	Down
17306	ENSGALG00000041373	-1.54447	7.09881	67.2894	2.34438e-16	6.18241e-15	Down
8219	ENSGALG00000016837	-2.47847	2.98414	67.2385	2.40564e-16	6.32764e-15	Down
4473	ENSGALG00000008934	-1.5505	6.10771	67.1211	2.55329e-16	6.6988e-15	Down
4654	ENSGALG00000009282	-1.56207	5.69762	67.1038	2.57582e-16	6.74925e-15	Down
19798	ENSGALG00000045678	-3.63047	1.80274	67.069	2.6217e-16	6.8519e-15	Down
6976	ENSGALG00000014286	-1.54157	7.31461	67.0077	2.70453e-16	7.05039e-15	Down
2159	ENSGALG00000004621	-1.5465	8.43807	66.9033	2.85163e-16	7.41496e-15	Down
17791	ENSGALG00000042257	-7.03025	-0.148921	66.355	3.76605e-16	9.7555e-15	Down
2005	ENSGALG00000004324	-1.5417	6.07512	66.327	3.81984e-16	9.86985e-15	Down
13050	ENSGALG00000033384	-3.85329	1.58625	66.3024	3.86778e-16	9.98111e-15	Down
8103	ENSGALG00000016636	-1.64344	4.90638	66.0708	4.35011e-16	1.11835e-14	Down
7832	ENSGALG00000016065	-1.53038	7.52865	65.9689	4.58087e-16	1.17235e-14	Down
8483	ENSGALG00000017283	-1.5372	6.08996	65.968	4.58308e-16	1.17235e-14	Down
4317	ENSGALG00000008656	-1.66472	4.79517	65.8308	4.91348e-16	1.25217e-14	Down
5788	ENSGALG00000011342	-1.57801	5.38893	65.7792	5.0437e-16	1.28376e-14	Down
2656	ENSGALG00000005601	-2.94055	2.42204	65.7613	5.08983e-16	1.29389e-14	Down
7301	ENSGALG00000015014	-1.52763	6.22625	65.3844	6.1624e-16	1.56267e-14	Down
16706	ENSGALG00000040303	-3.50693	1.85689	65.2142	6.71842e-16	1.69945e-14	Down
9091	ENSGALG00000022909	-1.77712	4.24999	65.0413	7.33441e-16	1.85298e-14	Down
6272	ENSGALG00000012356	-1.5196	6.41618	65.0092	7.45506e-16	1.88114e-14	Down
15552	ENSGALG00000038162	-3.59287	1.77139	64.8947	7.90083e-16	1.98872e-14	Down
17030	ENSGALG00000040886	-1.51566	7.05758	64.8494	8.08486e-16	2.03254e-14	Down
15325	ENSGALG00000037723	-1.5131	6.82186	64.6061	9.14714e-16	2.29337e-14	Down
6553	ENSGALG00000012994	-1.87327	3.99168	64.5929	9.20844e-16	2.30087e-14	Down
20271	ENSGALG00000046382	-2.38834	3.03506	64.4932	9.68671e-16	2.41743e-14	Down
13963	ENSGALG00000035116	-1.53361	5.6664	64.4656	9.82331e-16	2.44555e-14	Down
895	ENSGALG00000002170	-1.51749	6.14022	64.4037	1.01367e-15	2.5205e-14	Down
3263	ENSGALG00000006681	-1.94054	3.81388	64.3123	1.06183e-15	2.63066e-14	Down
2197	ENSGALG00000004695	-2.10699	3.44842	63.937	1.28465e-15	3.15594e-14	Down
1632	ENSGALG00000003634	-1.50275	7.48092	63.6741	1.46802e-15	3.5978e-14	Down
4856	ENSGALG00000009639	-1.80213	4.13798	63.6477	1.48785e-15	3.64203e-14	Down
7068	ENSGALG00000014642	-1.50164	6.70335	63.6355	1.49709e-15	3.66028e-14	Down
17919	ENSGALG00000042510	-2.59432	2.72705	63.5614	1.55445e-15	3.79597e-14	Down
224	ENSGALG00000000708	-1.50095	6.34614	63.3497	1.73083e-15	4.20662e-14	Down
7149	ENSGALG00000014773	-1.49818	7.74665	63.1836	1.88309e-15	4.55504e-14	Down
17792	ENSGALG00000042259	-1.51309	5.70811	63.1383	1.92688e-15	4.65546e-14	Down
9071	ENSGALG00000022739	-1.50711	5.81372	63.0222	2.04393e-15	4.93243e-14	Down
2686	ENSGALG00000005652	-1.49316	7.08927	62.9815	2.08652e-15	5.02928e-14	Down
7516	ENSGALG00000015352	-1.5008	5.97406	62.764	2.33018e-15	5.57066e-14	Down
5629	ENSGALG00000011076	-1.54075	5.38646	62.7603	2.33454e-15	5.57457e-14	Down
7554	ENSGALG00000015407	-2.71542	2.57599	62.7369	2.36253e-15	5.63483e-14	Down
6021	ENSGALG00000011814	-1.48912	6.95588	62.6331	2.4903e-15	5.92575e-14	Down
10768	ENSGALG00000029095	-1.51288	5.6452	62.6008	2.53147e-15	6.01672e-14	Down
2942	ENSGALG00000006094	-1.61983	4.80185	62.5298	2.62441e-15	6.22316e-14	Down
12029	ENSGALG00000031461	-1.49362	6.16438	62.4675	2.70879e-15	6.40839e-14	Down
1634	ENSGALG00000003641	-1.48708	7.46328	62.3874	2.82123e-15	6.65902e-14	Down
7647	ENSGALG00000015611	-1.49039	6.22054	62.2906	2.96333e-15	6.97831e-14	Down
10009	ENSGALG00000026816	-1.5804	4.9724	62.2811	2.9777e-15	7.0041e-14	Down
1767	ENSGALG00000003891	-1.50293	5.68001	62.0714	3.3122e-15	7.77304e-14	Down
17679	ENSGALG00000042048	-2.58655	2.69246	61.84	3.7252e-15	8.68252e-14	Down
4271	ENSGALG00000008572	-1.48769	5.98968	61.7207	3.95806e-15	9.20428e-14	Down
14067	ENSGALG00000035310	-2.00455	3.54413	61.6132	4.18e-15	9.68738e-14	Down
1707	ENSGALG00000003775	-1.48195	6.13691	61.478	4.47721e-15	1.03527e-13	Down
3083	ENSGALG00000006372	-1.47042	6.92752	61.0993	5.42681e-15	1.25061e-13	Down
6263	ENSGALG00000012336	-1.47283	6.24171	60.8899	6.03564e-15	1.38468e-13	Down
2872	ENSGALG00000005977	-1.81434	3.99351	60.802	6.31147e-15	1.44472e-13	Down
6303	ENSGALG00000012420	-1.75323	4.15294	60.7931	6.34012e-15	1.44966e-13	Down
6095	ENSGALG00000011994	-1.47574	6.00502	60.7732	6.40441e-15	1.46109e-13	Down
5556	ENSGALG00000010924	-1.6268	4.65326	60.7485	6.48516e-15	1.47458e-13	Down
5380	ENSGALG00000010595	-1.47164	6.01153	60.4509	7.54372e-15	1.70016e-13	Down
15309	ENSGALG00000037698	-1.60181	4.75215	60.4249	7.64391e-15	1.72019e-13	Down
2727	ENSGALG00000005714	-1.46955	5.99706	60.2681	8.27796e-15	1.85137e-13	Down
6600	ENSGALG00000013102	-1.6854	4.33771	60.2278	8.44919e-15	1.88554e-13	Down
4325	ENSGALG00000008669	-1.69716	4.27676	60.1447	8.81341e-15	1.95828e-13	Down
6607	ENSGALG00000013134	-1.84398	3.87777	59.8457	1.02595e-14	2.26484e-13	Down
8368	ENSGALG00000017070	-1.4543	6.74192	59.7629	1.07003e-14	2.3596e-13	Down
11904	ENSGALG00000031244	-1.77027	4.06061	59.6081	1.15758e-14	2.54443e-13	Down
5241	ENSGALG00000010311	-1.45356	6.32874	59.4638	1.24564e-14	2.72921e-13	Down
3997	ENSGALG00000008113	-1.57314	4.82539	59.4432	1.25877e-14	2.75207e-13	Down
19972	ENSGALG00000045940	-1.52347	5.13011	59.4239	1.27118e-14	2.77413e-13	Down
11645	ENSGALG00000030769	-2.24192	3.10603	59.4233	1.27157e-14	2.77413e-13	Down
4507	ENSGALG00000008990	-1.51626	5.19473	59.3475	1.32151e-14	2.87695e-13	Down
7958	ENSGALG00000016406	-1.44879	6.78655	59.3274	1.33502e-14	2.90328e-13	Down
8995	ENSGALG00000021601	-1.50583	5.29702	59.321	1.33942e-14	2.90975e-13	Down
16086	ENSGALG00000039182	-1.45468	6.13056	59.2662	1.37722e-14	2.9887e-13	Down
7344	ENSGALG00000015077	-1.45081	6.33577	59.2552	1.38495e-14	3.00229e-13	Down
9897	ENSGALG00000026470	-1.4482	7.40005	59.2484	1.38971e-14	3.00942e-13	Down
6789	ENSGALG00000013747	-1.44415	6.97957	58.977	1.59528e-14	3.44728e-13	Down
1472	ENSGALG00000003322	-1.44422	6.41594	58.8339	1.7156e-14	3.69559e-13	Down
13682	ENSGALG00000034590	-1.44752	6.05547	58.5864	1.94555e-14	4.17335e-13	Down
487	ENSGALG00000001341	-1.53983	4.92691	58.5118	2.02073e-14	4.31651e-13	Down
4491	ENSGALG00000008956	-1.47082	5.54433	58.4667	2.06762e-14	4.41208e-13	Down
7462	ENSGALG00000015271	-1.43066	6.95479	57.8966	2.76266e-14	5.85855e-13	Down
7216	ENSGALG00000014891	-1.43032	6.5966	57.8263	2.86314e-14	6.05908e-13	Down
4978	ENSGALG00000009884	-2.84526	2.30051	57.824	2.86644e-14	6.0598e-13	Down
14205	ENSGALG00000035584	-1.42975	6.79166	57.802	2.8987e-14	6.10906e-13	Down
11654	ENSGALG00000030780	-1.4279	6.53317	57.619	3.18138e-14	6.67046e-13	Down
9000	ENSGALG00000021636	-1.43104	6.24847	57.5545	3.28749e-14	6.88589e-13	Down
7326	ENSGALG00000015050	-1.43144	6.19567	57.5139	3.35599e-14	7.02218e-13	Down
7350	ENSGALG00000015083	-1.43242	6.12262	57.4912	3.3949e-14	7.0891e-13	Down
1614	ENSGALG00000003580	-1.42564	7.39379	57.4478	3.47067e-14	7.23994e-13	Down
5360	ENSGALG00000010562	-1.73289	4.0698	57.4001	3.55583e-14	7.40133e-13	Down
16890	ENSGALG00000040651	-1.44203	5.68154	57.2535	3.8311e-14	7.92715e-13	Down
4089	ENSGALG00000008274	-1.53224	4.86685	57.0514	4.24565e-14	8.7672e-13	Down
4163	ENSGALG00000008399	-1.41987	6.7061	57.0117	4.33236e-14	8.92825e-13	Down
16803	ENSGALG00000040493	-1.42405	6.20024	56.9376	4.49868e-14	9.2338e-13	Down
13901	ENSGALG00000034999	-1.45439	5.48234	56.7431	4.96627e-14	1.01528e-12	Down
6268	ENSGALG00000012345	-1.49298	5.07188	56.6921	5.09672e-14	1.03884e-12	Down
7625	ENSGALG00000015556	-1.51159	4.94297	56.6646	5.16852e-14	1.05242e-12	Down
6873	ENSGALG00000013951	-1.68588	4.16427	56.6218	5.28224e-14	1.07344e-12	Down
8398	ENSGALG00000017120	-1.41467	7.44795	56.5641	5.43968e-14	1.10325e-12	Down
12045	ENSGALG00000031495	-1.41373	7.41505	56.5023	5.6132e-14	1.13619e-12	Down
5397	ENSGALG00000010623	-1.63118	4.33283	56.4354	5.80763e-14	1.17322e-12	Down
2363	ENSGALG00000005030	-1.41861	8.56788	56.4206	5.85138e-14	1.1798e-12	Down
8867	ENSGALG00000020557	-1.48267	5.14143	56.418	5.85921e-14	1.18015e-12	Down
3445	ENSGALG00000007041	-1.49156	5.04804	56.4143	5.8703e-14	1.18122e-12	Down
1671	ENSGALG00000003705	-1.41023	6.81044	56.2658	6.33055e-14	1.27133e-12	Down
2020	ENSGALG00000004347	-1.45074	5.44219	56.1719	6.64034e-14	1.32963e-12	Down
3795	ENSGALG00000007721	-1.40869	6.93402	56.1593	6.68299e-14	1.33686e-12	Down
7567	ENSGALG00000015433	-1.40811	7.01855	56.1206	6.81584e-14	1.36077e-12	Down
4631	ENSGALG00000009249	-1.40878	6.41024	56.0213	7.16893e-14	1.42848e-12	Down
3299	ENSGALG00000006763	-1.41677	5.92325	55.9775	7.33039e-14	1.45923e-12	Down
8244	ENSGALG00000016883	-1.41995	5.74355	55.9649	7.37755e-14	1.46719e-12	Down
11867	ENSGALG00000031168	-3.3428	1.70824	55.9053	7.60491e-14	1.50948e-12	Down
6304	ENSGALG00000012421	-1.40879	8.06989	55.8599	7.78237e-14	1.54171e-12	Down
6125	ENSGALG00000012049	-1.63342	4.27185	55.7526	8.21879e-14	1.62345e-12	Down
5745	ENSGALG00000011280	-1.4018	6.75146	55.5999	8.8828e-14	1.74786e-12	Down
4612	ENSGALG00000009207	-1.5561	4.64012	55.5372	9.17055e-14	1.80102e-12	Down
7313	ENSGALG00000015027	-1.3984	7.19912	55.3757	9.95592e-14	1.94965e-12	Down
11781	ENSGALG00000031009	-1.56346	4.59139	55.3656	1.00075e-13	1.95787e-12	Down
17545	ENSGALG00000041814	-1.56727	4.56317	55.2444	1.06436e-13	2.07439e-12	Down
15951	ENSGALG00000038932	-5.88534	-0.191613	55.2417	1.06583e-13	2.07486e-12	Down
7557	ENSGALG00000015412	-1.75244	3.92351	55.2402	1.06663e-13	2.07486e-12	Down
746	ENSGALG00000001907	-1.39915	7.78834	55.222	1.07658e-13	2.09025e-12	Down
18110	ENSGALG00000042885	-9.03199	-1.03221	55.2102	1.08303e-13	2.10077e-12	Down
5402	ENSGALG00000010629	-1.39899	7.99591	55.129	1.12873e-13	2.18527e-12	Down
8020	ENSGALG00000016501	-1.4331	5.47992	55.0987	1.14627e-13	2.21505e-12	Down
2574	ENSGALG00000005441	-2.32292	2.82245	55.0604	1.16884e-13	2.25652e-12	Down
7381	ENSGALG00000015134	-4.55023	0.594616	54.9355	1.24548e-13	2.3977e-12	Down
1064	ENSGALG00000002511	-1.75306	3.90768	54.9207	1.2549e-13	2.41129e-12	Down
15434	ENSGALG00000037930	-3.53296	1.48806	54.8979	1.26956e-13	2.43718e-12	Down
2328	ENSGALG00000004959	-2.1696	3.06759	54.7766	1.35042e-13	2.58029e-12	Down
10872	ENSGALG00000029341	-1.39121	6.64018	54.7605	1.36148e-13	2.59901e-12	Down
8198	ENSGALG00000016806	-1.39112	6.57029	54.7437	1.37317e-13	2.61644e-12	Down
19971	ENSGALG00000045939	-1.83201	3.6829	54.7086	1.39793e-13	2.65866e-12	Down
5403	ENSGALG00000010630	-1.38992	6.64234	54.6607	1.4324e-13	2.72066e-12	Down
7673	ENSGALG00000015667	-1.55814	4.56664	54.6597	1.43318e-13	2.72066e-12	Down
7639	ENSGALG00000015596	-1.39116	6.38043	54.6127	1.46787e-13	2.78135e-12	Down
4694	ENSGALG00000009356	-1.46538	5.04463	54.4689	1.57929e-13	2.97868e-12	Down
7237	ENSGALG00000014923	-1.43022	5.40095	54.337	1.68892e-13	3.17342e-12	Down
5658	ENSGALG00000011133	-1.56389	4.51208	54.3249	1.69936e-13	3.18751e-12	Down
5801	ENSGALG00000011365	-1.45521	5.11813	54.2307	1.78276e-13	3.34088e-12	Down
18325	ENSGALG00000043301	-1.45024	5.16516	54.1876	1.82237e-13	3.40887e-12	Down
17198	ENSGALG00000041179	-1.39171	5.94443	54.0808	1.92417e-13	3.58617e-12	Down
4352	ENSGALG00000008725	-1.61784	4.23791	53.9318	2.07575e-13	3.85464e-12	Down
1867	ENSGALG00000004087	-1.67242	4.08341	53.9077	2.1013e-13	3.89503e-12	Down
11074	ENSGALG00000029709	-1.37932	7.02831	53.8853	2.1254e-13	3.93256e-12	Down
12648	ENSGALG00000032647	-1.37895	7.01639	53.8542	2.15928e-13	3.98804e-12	Down
9252	ENSGALG00000024077	-1.38439	6.09924	53.7285	2.30199e-13	4.23253e-12	Down
14146	ENSGALG00000035473	-1.37633	6.77	53.629	2.4216e-13	4.44047e-12	Down
4566	ENSGALG00000009081	-1.42188	5.37813	53.5582	2.51039e-13	4.59504e-12	Down
5747	ENSGALG00000011283	-2.07416	3.18536	53.5105	2.57214e-13	4.70387e-12	Down
14440	ENSGALG00000036017	-1.37424	6.4736	53.4303	2.67933e-13	4.89552e-12	Down
17339	ENSGALG00000041433	-1.38528	5.77983	53.359	2.77842e-13	5.06752e-12	Down
13395	ENSGALG00000034030	-1.7616	3.80943	53.3071	2.85275e-13	5.18922e-12	Down
2519	ENSGALG00000005350	-1.37166	6.82748	53.2777	2.89578e-13	5.26281e-12	Down
5761	ENSGALG00000011298	-1.90444	3.45899	53.1137	3.1479e-13	5.70581e-12	Down
6940	ENSGALG00000014184	-1.6095	4.22366	53.0727	3.21433e-13	5.82107e-12	Down
14724	ENSGALG00000036566	-1.52073	4.63654	53.037	3.27327e-13	5.92257e-12	Down
16791	ENSGALG00000040474	-1.38723	5.67183	52.9881	3.35568e-13	6.06631e-12	Down
13785	ENSGALG00000034777	-1.36968	7.8918	52.9153	3.4824e-13	6.28429e-12	Down
4506	ENSGALG00000008988	-1.37514	5.94814	52.821	3.65382e-13	6.57623e-12	Down
8415	ENSGALG00000017153	-1.36638	7.69354	52.737	3.81345e-13	6.84548e-12	Down
11323	ENSGALG00000030157	-1.52133	4.60426	52.6558	3.97435e-13	7.10936e-12	Down
12513	ENSGALG00000032398	-1.37504	5.81075	52.6242	4.03875e-13	7.21195e-12	Down
10978	ENSGALG00000029533	-1.38246	5.66471	52.5826	4.12522e-13	7.34713e-12	Down
5740	ENSGALG00000011274	-1.37807	9.91484	52.5281	4.24126e-13	7.54067e-12	Down
10904	ENSGALG00000029399	-8.90258	-1.12325	52.5123	4.27568e-13	7.59528e-12	Down
16227	ENSGALG00000039438	-2.49195	2.54062	52.5007	4.30087e-13	7.63339e-12	Down
9084	ENSGALG00000022871	-2.67659	2.32145	52.4813	4.34375e-13	7.70282e-12	Down
19183	ENSGALG00000044730	-1.77178	3.73851	52.4331	4.45165e-13	7.88732e-12	Down
4909	ENSGALG00000009740	-1.36172	6.40163	52.3845	4.56302e-13	8.07764e-12	Down
16514	ENSGALG00000039977	-7.48668	-0.869289	52.3704	4.59606e-13	8.12208e-12	Down
15947	ENSGALG00000038924	-1.40954	5.3348	52.3558	4.63039e-13	8.1757e-12	Down
17931	ENSGALG00000042534	-1.42993	5.0992	52.2732	4.82914e-13	8.51193e-12	Down
7881	ENSGALG00000016236	-1.36402	8.72343	52.1532	5.13352e-13	9.02511e-12	Down
1269	ENSGALG00000002942	-1.35575	7.27269	52.0745	5.34351e-13	9.35411e-12	Down
7405	ENSGALG00000015170	-1.35525	6.44645	51.9512	5.68961e-13	9.94297e-12	Down
9041	ENSGALG00000021848	-8.87721	-1.14864	51.896	5.8519e-13	1.02091e-11	Down
7256	ENSGALG00000014952	-1.45531	4.88552	51.8326	6.04392e-13	1.05352e-11	Down
3372	ENSGALG00000006891	-1.35322	7.93387	51.6542	6.61888e-13	1.14399e-11	Down
3740	ENSGALG00000007636	-6.51154	-0.648819	51.5568	6.95552e-13	1.19956e-11	Down
4274	ENSGALG00000008582	-1.6483	4.0441	51.5561	6.95799e-13	1.19956e-11	Down
19288	ENSGALG00000044893	-2.93936	1.98638	51.5156	7.1031e-13	1.22252e-11	Down
436	ENSGALG00000001225	-1.3508	6.26328	51.3931	7.5603e-13	1.29576e-11	Down
3993	ENSGALG00000008107	-1.41148	5.16161	51.3633	7.67589e-13	1.31447e-11	Down
11268	ENSGALG00000030065	-1.3478	6.28471	51.1977	8.35152e-13	1.42659e-11	Down
5543	ENSGALG00000010885	-1.34321	7.36317	51.1005	8.77562e-13	1.49529e-11	Down
10327	ENSGALG00000027796	-2.39521	2.61443	51.0964	8.7938e-13	1.49714e-11	Down
10075	ENSGALG00000026999	-1.36582	5.62747	51.0831	8.85394e-13	1.50613e-11	Down
14029	ENSGALG00000035244	-2.93714	1.97175	51.0374	9.06226e-13	1.53901e-11	Down
5976	ENSGALG00000011695	-1.34171	6.86176	51.0102	9.18868e-13	1.55918e-11	Down
19784	ENSGALG00000045657	-5.0031	0.105487	50.9912	9.27791e-13	1.57302e-11	Down
3601	ENSGALG00000007346	-1.35207	5.77691	50.8627	9.90607e-13	1.67397e-11	Down
1488	ENSGALG00000003353	-1.34219	6.35368	50.8591	9.9242e-13	1.67565e-11	Down
3599	ENSGALG00000007337	-1.38501	5.3515	50.705	1.07347e-12	1.80951e-11	Down
17288	ENSGALG00000041343	-2.67589	2.2642	50.6995	1.07649e-12	1.8131e-11	Down
6912	ENSGALG00000014103	-1.33871	7.60763	50.6824	1.08587e-12	1.8274e-11	Down
6910	ENSGALG00000014094	-1.37708	5.43209	50.636	1.11186e-12	1.86807e-11	Down
6603	ENSGALG00000013124	-1.73294	3.75846	50.6105	1.12641e-12	1.89096e-11	Down
5925	ENSGALG00000011612	-8.8073	-1.19024	50.5931	1.13646e-12	1.90314e-11	Down
7123	ENSGALG00000014727	-1.38983	5.27571	50.551	1.16108e-12	1.94278e-11	Down
3909	ENSGALG00000007963	-1.38061	5.37443	50.5239	1.17723e-12	1.96659e-11	Down
1195	ENSGALG00000002771	-1.33637	7.83597	50.4286	1.23582e-12	2.05608e-11	Down
14952	ENSGALG00000037014	-2.10562	3.01559	50.3894	1.26075e-12	2.09416e-11	Down
4850	ENSGALG00000009627	-1.36684	5.48843	50.2581	1.34798e-12	2.23e-11	Down
16184	ENSGALG00000039349	-1.681	3.88746	50.2436	1.35796e-12	2.2447e-11	Down
4208	ENSGALG00000008466	-1.66134	3.93715	50.0972	1.46318e-12	2.41277e-11	Down
2366	ENSGALG00000005035	-1.34356	5.71613	50.0382	1.50784e-12	2.48033e-11	Down
17072	ENSGALG00000040957	-1.52728	4.36159	50.0099	1.52968e-12	2.5103e-11	Down
13391	ENSGALG00000034024	-1.71948	3.76506	49.9968	1.53998e-12	2.52518e-11	Down
6965	ENSGALG00000014258	-2.67799	2.23543	49.8969	1.62041e-12	2.64857e-11	Down
5060	ENSGALG00000010020	-1.4606	4.69579	49.7493	1.74699e-12	2.84636e-11	Down
5852	ENSGALG00000011456	-1.38585	5.19252	49.7342	1.76052e-12	2.86613e-11	Down
5426	ENSGALG00000010664	-2.18612	2.84425	49.6894	1.80115e-12	2.92995e-11	Down
2699	ENSGALG00000005670	-1.33243	5.92904	49.6126	1.87304e-12	3.04206e-11	Down
16066	ENSGALG00000039155	-1.63488	3.9862	49.5553	1.9286e-12	3.12733e-11	Down
17157	ENSGALG00000041102	-1.32228	7.33135	49.5501	1.93373e-12	3.13317e-11	Down
6633	ENSGALG00000013208	-1.42062	4.88595	49.4242	2.06183e-12	3.33543e-11	Down
10852	ENSGALG00000029298	-1.4744	4.59568	49.4226	2.06356e-12	3.3356e-11	Down
13190	ENSGALG00000033647	-1.78082	3.55842	49.3727	2.11669e-12	3.41608e-11	Down
10795	ENSGALG00000029187	-4.05821	0.73513	49.3662	2.12378e-12	3.42482e-11	Down
16034	ENSGALG00000039102	-1.90918	3.32054	49.2495	2.25388e-12	3.62606e-11	Down
1237	ENSGALG00000002864	-3.16567	1.64366	49.2126	2.29668e-12	3.68911e-11	Down
7701	ENSGALG00000015721	-1.32046	8.21814	49.1132	2.41611e-12	3.86578e-11	Down
6122	ENSGALG00000012044	-1.33033	5.72155	49.1087	2.42165e-12	3.87162e-11	Down
1087	ENSGALG00000002553	-2.049	3.06346	49.0435	2.50347e-12	3.99617e-11	Down
9796	ENSGALG00000026192	-1.33369	5.65715	48.9383	2.64142e-12	4.20326e-11	Down
15299	ENSGALG00000037686	-1.4237	4.82233	48.8421	2.7742e-12	4.41113e-11	Down
17828	ENSGALG00000042330	-1.44258	4.71466	48.7819	2.86063e-12	4.5415e-11	Down
19462	ENSGALG00000045168	-1.30932	7.38219	48.5797	3.17133e-12	5.01144e-11	Down
3015	ENSGALG00000006225	-1.3202	5.81492	48.576	3.17738e-12	5.01712e-11	Down
8404	ENSGALG00000017132	-1.37157	5.15873	48.5224	3.26538e-12	5.14813e-11	Down
5781	ENSGALG00000011329	-1.31941	5.73511	48.4019	3.47238e-12	5.46858e-11	Down
12218	ENSGALG00000031804	-6.75628	-0.891105	48.3504	3.56477e-12	5.60719e-11	Down
13352	ENSGALG00000033954	-1.32528	5.62285	48.1177	4.01393e-12	6.28952e-11	Down
7873	ENSGALG00000016217	-1.30429	7.76585	48.0892	4.07254e-12	6.37159e-11	Down
4950	ENSGALG00000009838	-1.30766	6.14815	48.0696	4.11354e-12	6.43083e-11	Down
1703	ENSGALG00000003767	-1.9585	3.18658	48.0328	4.19157e-12	6.53782e-11	Down
5909	ENSGALG00000011569	-1.30797	6.05508	47.9819	4.30173e-12	6.68417e-11	Down
16624	ENSGALG00000040156	-1.30363	8.09247	47.9283	4.42091e-12	6.84856e-11	Down
16082	ENSGALG00000039177	-2.16469	2.80726	47.905	4.47374e-12	6.91993e-11	Down
11175	ENSGALG00000029896	-1.29905	7.27156	47.8647	4.56663e-12	7.05697e-11	Down
10528	ENSGALG00000028372	-3.89583	0.808891	47.7181	4.92124e-12	7.58345e-11	Down
2464	ENSGALG00000005249	-1.29695	6.91744	47.7115	4.9378e-12	7.60324e-11	Down
4425	ENSGALG00000008847	-1.325	5.54158	47.5956	5.23869e-12	8.03031e-11	Down
16083	ENSGALG00000039178	-1.29478	7.40015	47.5159	5.45605e-12	8.35098e-11	Down
6244	ENSGALG00000012289	-1.33864	5.36886	47.5048	5.48699e-12	8.39206e-11	Down
4458	ENSGALG00000008907	-1.40786	4.7981	47.492	5.52284e-12	8.44057e-11	Down
4141	ENSGALG00000008358	-1.30029	6.0827	47.4625	5.60674e-12	8.56241e-11	Down
16933	ENSGALG00000040725	-1.98211	3.12054	47.4315	5.69612e-12	8.68594e-11	Down
14431	ENSGALG00000036001	-1.51389	4.23821	47.3935	5.80762e-12	8.84938e-11	Down
3484	ENSGALG00000007121	-1.5751	4.05387	47.3871	5.82637e-12	8.86474e-11	Down
13109	ENSGALG00000033507	-1.29474	7.81688	47.3774	5.85543e-12	8.90234e-11	Down
6754	ENSGALG00000013657	-1.30394	5.7726	47.3533	5.92781e-12	9.00569e-11	Down
10126	ENSGALG00000027170	-2.16919	2.78357	47.3459	5.95021e-12	9.03302e-11	Down
44	ENSGALG00000000208	-1.58278	4.0266	47.3033	6.08083e-12	9.21763e-11	Down
13884	ENSGALG00000034970	-1.29242	6.26798	47.1037	6.7329e-12	1.01609e-10	Down
2265	ENSGALG00000004839	-1.29815	5.89893	47.091	6.77663e-12	1.02194e-10	Down
3448	ENSGALG00000007045	-1.32182	5.48799	47.0492	6.92267e-12	1.04242e-10	Down
2445	ENSGALG00000005206	-1.57234	4.04158	46.9714	7.20298e-12	1.08384e-10	Down
4847	ENSGALG00000009622	-1.29792	5.73832	46.8693	7.58837e-12	1.13844e-10	Down
4422	ENSGALG00000008842	-1.2858	6.54249	46.8679	7.59366e-12	1.13844e-10	Down
17300	ENSGALG00000041362	-1.29266	6.02521	46.8474	7.67339e-12	1.14871e-10	Down
11729	ENSGALG00000030908	-2.85248	1.90382	46.7878	7.91043e-12	1.1816e-10	Down
14051	ENSGALG00000035281	-1.28296	6.63525	46.6731	8.38725e-12	1.24827e-10	Down
1459	ENSGALG00000003299	-1.28239	6.70763	46.6405	8.52799e-12	1.26829e-10	Down
1187	ENSGALG00000002759	-1.3559	5.02011	46.6277	8.58383e-12	1.27474e-10	Down
1176	ENSGALG00000002726	-1.28153	6.73923	46.5818	8.78718e-12	1.30399e-10	Down
6003	ENSGALG00000011783	-3.12243	1.5789	46.5562	8.90268e-12	1.32018e-10	Down
3988	ENSGALG00000008097	-1.29153	5.82568	46.5321	9.0128e-12	1.33554e-10	Down
1749	ENSGALG00000003857	-1.28219	6.40348	46.5216	9.0613e-12	1.34175e-10	Down
8382	ENSGALG00000017091	-1.34635	5.10683	46.4784	9.26361e-12	1.36973e-10	Down
13722	ENSGALG00000034674	-1.33245	5.24564	46.3456	9.91274e-12	1.46043e-10	Down
2577	ENSGALG00000005450	-1.43128	4.56471	46.2584	1.03643e-11	1.52258e-10	Down
6937	ENSGALG00000014178	-1.96253	3.10537	46.206	1.06448e-11	1.56043e-10	Down
4602	ENSGALG00000009172	-3.4015	1.24449	46.1747	1.08163e-11	1.5833e-10	Down
18740	ENSGALG00000044056	-2.0765	2.89153	46.1431	1.09922e-11	1.60789e-10	Down
11914	ENSGALG00000031260	-2.1714	2.74076	46.1272	1.1082e-11	1.61871e-10	Down
12666	ENSGALG00000032677	-3.50299	1.13898	46.1254	1.10922e-11	1.61905e-10	Down
18060	ENSGALG00000042784	-1.59943	3.91385	46.1225	1.11084e-11	1.62026e-10	Down
2097	ENSGALG00000004500	-1.46485	4.36547	46.112	1.11679e-11	1.62778e-10	Down
7907	ENSGALG00000016289	-1.27427	6.95706	46.0811	1.13456e-11	1.65251e-10	Down
7577	ENSGALG00000015446	-1.65075	3.7568	46.0549	1.14988e-11	1.67362e-10	Down
12547	ENSGALG00000032452	-1.34138	5.05274	45.8374	1.28484e-11	1.86343e-10	Down
17444	ENSGALG00000041635	-1.27919	5.95338	45.8061	1.30556e-11	1.8908e-10	Down
4369	ENSGALG00000008747	-1.27338	6.20741	45.6792	1.39291e-11	2.01161e-10	Down
5379	ENSGALG00000010594	-1.59865	3.88885	45.5864	1.46055e-11	2.10459e-10	Down
5980	ENSGALG00000011705	-1.45376	4.37452	45.5352	1.49921e-11	2.15751e-10	Down
8722	ENSGALG00000019077	-1.4656	4.2944	45.4001	1.60624e-11	2.30182e-10	Down
2004	ENSGALG00000004323	-1.26307	7.01962	45.2875	1.7013e-11	2.43294e-10	Down
5017	ENSGALG00000009947	-1.2959	5.49009	45.2591	1.72617e-11	2.46679e-10	Down
7296	ENSGALG00000015008	-1.31327	5.27658	45.2161	1.7645e-11	2.51629e-10	Down
3450	ENSGALG00000007048	-1.26272	6.46541	45.2042	1.77525e-11	2.52809e-10	Down
16344	ENSGALG00000039655	-8.55784	-1.42119	45.174	1.80284e-11	2.5656e-10	Down
14478	ENSGALG00000036095	-1.56521	3.96651	45.1534	1.82191e-11	2.58914e-10	Down
12145	ENSGALG00000031666	-1.89682	3.18383	45.0956	1.87646e-11	2.66111e-10	Down
6994	ENSGALG00000014365	-1.3242	5.10673	44.9829	1.98759e-11	2.80317e-10	Down
18458	ENSGALG00000043555	-1.32858	5.03825	44.8912	2.08292e-11	2.92753e-10	Down
2828	ENSGALG00000005901	-1.4071	4.5732	44.8324	2.14645e-11	3.01268e-10	Down
12487	ENSGALG00000032349	-1.25639	6.97168	44.8118	2.16914e-11	3.04244e-10	Down
15710	ENSGALG00000038505	-2.08493	2.81477	44.7973	2.18519e-11	3.06286e-10	Down
16351	ENSGALG00000039674	-2.85157	1.82004	44.7636	2.22315e-11	3.10754e-10	Down
7598	ENSGALG00000015490	-1.37497	4.74237	44.7085	2.28661e-11	3.18755e-10	Down
3442	ENSGALG00000007037	-1.25405	7.28783	44.6361	2.37273e-11	3.3031e-10	Down
3379	ENSGALG00000006906	-1.27668	5.5908	44.5099	2.53078e-11	3.5088e-10	Down
5690	ENSGALG00000011193	-2.32854	2.47533	44.4871	2.56035e-11	3.54739e-10	Down
5016	ENSGALG00000009946	-1.2535	7.67901	44.4831	2.5656e-11	3.55226e-10	Down
2106	ENSGALG00000004515	-1.46644	4.22828	44.3314	2.7723e-11	3.83327e-10	Down
16889	ENSGALG00000040650	-1.3855	4.64423	44.2719	2.85789e-11	3.93301e-10	Down
8209	ENSGALG00000016823	-1.34141	4.8926	44.2401	2.9047e-11	3.99474e-10	Down
6793	ENSGALG00000013754	-1.27464	5.55021	44.1396	3.05771e-11	4.19389e-10	Down
17103	ENSGALG00000041014	-2.77892	1.88056	44.1274	3.07679e-11	4.21724e-10	Down
19916	ENSGALG00000045858	-2.84178	1.81048	44.0954	3.1275e-11	4.28102e-10	Down
743	ENSGALG00000001895	-1.27592	5.51501	44.0297	3.23436e-11	4.42433e-10	Down
7318	ENSGALG00000015033	-1.24525	7.26004	44.0267	3.23928e-11	4.4281e-10	Down
1238	ENSGALG00000002866	-1.31428	5.04773	43.9885	3.30309e-11	4.5093e-10	Down
14309	ENSGALG00000035774	-1.24481	6.48543	43.9499	3.36894e-11	4.59307e-10	Down
10922	ENSGALG00000029435	-1.9733	2.98801	43.9479	3.3724e-11	4.59473e-10	Down
7965	ENSGALG00000016420	-1.24452	7.46398	43.917	3.42602e-11	4.66157e-10	Down
7276	ENSGALG00000014977	-1.29541	5.24818	43.8481	3.54869e-11	4.82207e-10	Down
18598	ENSGALG00000043827	-1.32659	4.94286	43.8447	3.555e-11	4.82745e-10	Down
8364	ENSGALG00000017062	-2.24979	2.55414	43.8087	3.62084e-11	4.91358e-10	Down
17449	ENSGALG00000041644	-1.27949	5.41099	43.6881	3.85098e-11	5.21552e-10	Down
3079	ENSGALG00000006363	-1.24917	5.86992	43.6123	4.00321e-11	5.40024e-10	Down
5086	ENSGALG00000010055	-1.4947	4.09856	43.5782	4.07359e-11	5.49156e-10	Down
4788	ENSGALG00000009514	-2.47665	2.24526	43.5512	4.13003e-11	5.55666e-10	Down
16488	ENSGALG00000039935	-1.45335	4.22675	43.5494	4.13383e-11	5.55812e-10	Down
14139	ENSGALG00000035461	-1.28509	5.31812	43.5421	4.14942e-11	5.57543e-10	Down
7477	ENSGALG00000015297	-1.28083	5.35	43.4416	4.36809e-11	5.85771e-10	Down
19179	ENSGALG00000044726	-1.4223	4.35076	43.3822	4.50255e-11	6.03012e-10	Down
19030	ENSGALG00000044492	-1.57904	3.8244	43.3773	4.51401e-11	6.04151e-10	Down
17896	ENSGALG00000042471	-1.25791	5.61312	43.3501	4.57716e-11	6.12203e-10	Down
11848	ENSGALG00000031131	-1.2359	6.56382	43.339	4.60326e-11	6.15291e-10	Down
1515	ENSGALG00000003401	-2.60891	2.06023	43.3013	4.6928e-11	6.2685e-10	Down
14445	ENSGALG00000036028	-1.24606	5.76599	43.2813	4.74096e-11	6.32871e-10	Down
12320	ENSGALG00000032015	-3.50251	0.980968	43.274	4.75857e-11	6.34807e-10	Down
13483	ENSGALG00000034213	-1.23754	6.26828	43.2314	4.86332e-11	6.47936e-10	Down
3255	ENSGALG00000006663	-1.23559	7.73274	43.2185	4.89552e-11	6.51378e-10	Down
17862	ENSGALG00000042400	-1.23988	6.05352	43.1701	5.0181e-11	6.65524e-10	Down
14307	ENSGALG00000035772	-1.80391	3.27924	43.1592	5.04622e-11	6.6882e-10	Down
3465	ENSGALG00000007082	-1.30084	5.05025	43.1178	5.15424e-11	6.82694e-10	Down
66	ENSGALG00000000255	-1.23746	6.1562	43.1102	5.17415e-11	6.84457e-10	Down
6602	ENSGALG00000013117	-1.68	3.51342	43.1089	5.17757e-11	6.84457e-10	Down
8371	ENSGALG00000017073	-1.29823	5.07965	43.1026	5.19436e-11	6.86232e-10	Down
14226	ENSGALG00000035625	-1.42088	4.33101	43.0839	5.24424e-11	6.92376e-10	Down
1257	ENSGALG00000002907	-4.30581	0.221342	43.0654	5.29411e-11	6.98508e-10	Down
3408	ENSGALG00000006966	-1.26505	5.47316	43.0545	5.32364e-11	7.01501e-10	Down
17079	ENSGALG00000040969	-1.41783	4.34492	43.0473	5.34335e-11	7.03644e-10	Down
2843	ENSGALG00000005929	-1.23933	5.90558	42.9733	5.54908e-11	7.28928e-10	Down
10889	ENSGALG00000029379	-1.22997	6.9284	42.9612	5.58362e-11	7.32926e-10	Down
15734	ENSGALG00000038540	-1.57379	3.81333	42.9358	5.65668e-11	7.4204e-10	Down
12462	ENSGALG00000032305	-1.23599	6.0747	42.9264	5.68376e-11	7.45116e-10	Down
15321	ENSGALG00000037716	-1.22854	6.96206	42.8658	5.86254e-11	7.6757e-10	Down
6611	ENSGALG00000013143	-1.46599	4.14877	42.8597	5.88085e-11	7.69474e-10	Down
6336	ENSGALG00000012513	-1.27253	5.31037	42.6652	6.49581e-11	8.47229e-10	Down
11724	ENSGALG00000030902	-1.34169	4.74858	42.6589	6.51685e-11	8.49432e-10	Down
4418	ENSGALG00000008837	-1.22555	7.26067	42.6571	6.52276e-11	8.49661e-10	Down
19202	ENSGALG00000044763	-1.53291	3.9194	42.5151	7.01377e-11	9.08991e-10	Down
10704	ENSGALG00000028910	-4.42597	0.0770299	42.4894	7.10667e-11	9.19867e-10	Down
17595	ENSGALG00000041911	-1.36674	4.58609	42.4864	7.11744e-11	9.20679e-10	Down
3333	ENSGALG00000006818	-1.22311	7.3603	42.4642	7.19861e-11	9.30002e-10	Down
1647	ENSGALG00000003661	-1.22367	7.57086	42.4432	7.27652e-11	9.38627e-10	Down
2410	ENSGALG00000005121	-1.29618	4.9889	42.3902	7.47649e-11	9.62257e-10	Down
19507	ENSGALG00000045229	-5.09713	-0.46537	42.3664	7.56773e-11	9.73387e-10	Down
15517	ENSGALG00000038089	-1.29892	4.96914	42.3549	7.61237e-11	9.779e-10	Down
18517	ENSGALG00000043669	-1.4067	4.33855	42.3343	7.69331e-11	9.87678e-10	Down
8102	ENSGALG00000016635	-1.90259	3.04663	42.2332	8.10139e-11	1.03552e-09	Down
4593	ENSGALG00000009152	-1.91629	3.01696	42.1842	8.30684e-11	1.0598e-09	Down
3215	ENSGALG00000006599	-1.22103	6.35027	42.1824	8.31443e-11	1.0601e-09	Down
11069	ENSGALG00000029701	-1.27083	5.23618	42.1605	8.40792e-11	1.07136e-09	Down
5073	ENSGALG00000010036	-1.85384	3.12829	41.9457	9.38432e-11	1.19206e-09	Down
12831	ENSGALG00000032992	-1.37081	4.50812	41.9167	9.52465e-11	1.20913e-09	Down
17319	ENSGALG00000041403	-1.215	6.6879	41.9144	9.53554e-11	1.20977e-09	Down
16736	ENSGALG00000040369	-1.27999	5.07623	41.9034	9.58968e-11	1.21588e-09	Down
8266	ENSGALG00000016910	-1.21607	7.69378	41.8866	9.67244e-11	1.2241e-09	Down
16534	ENSGALG00000040004	-2.69401	1.8877	41.8295	9.95875e-11	1.25878e-09	Down
4050	ENSGALG00000008199	-1.26679	5.21812	41.7932	1.01455e-10	1.28079e-09	Down
11013	ENSGALG00000029606	-3.92413	0.484899	41.7791	1.02191e-10	1.2893e-09	Down
17	ENSGALG00000000106	-1.22969	5.66314	41.7154	1.05576e-10	1.33037e-09	Down
6273	ENSGALG00000012357	-1.21158	7.5616	41.6207	1.10816e-10	1.3924e-09	Down
14154	ENSGALG00000035492	-1.21028	7.11452	41.6203	1.10839e-10	1.3924e-09	Down
7455	ENSGALG00000015259	-1.21123	6.35932	41.522	1.16554e-10	1.45971e-09	Down
18080	ENSGALG00000042822	-1.20908	7.47	41.4738	1.19461e-10	1.49428e-09	Down
12903	ENSGALG00000033117	-4.89596	-0.366565	41.4426	1.21382e-10	1.51646e-09	Down
14459	ENSGALG00000036055	-8.37181	-1.6034	41.3953	1.24358e-10	1.55079e-09	Down
5207	ENSGALG00000010246	-1.20738	7.43562	41.3686	1.26065e-10	1.57113e-09	Down
16016	ENSGALG00000039068	-1.21566	5.90771	41.3662	1.26223e-10	1.57125e-09	Down
3636	ENSGALG00000007412	-1.60884	3.6093	41.3661	1.26228e-10	1.57125e-09	Down
8862	ENSGALG00000020523	-1.31653	4.77377	41.3591	1.26677e-10	1.57588e-09	Down
8372	ENSGALG00000017075	-1.21097	6.16554	41.3138	1.29653e-10	1.60997e-09	Down
4577	ENSGALG00000009098	-1.35372	4.5449	41.2725	1.32417e-10	1.64329e-09	Down
18155	ENSGALG00000042974	-1.52378	3.86691	41.1646	1.39932e-10	1.73445e-09	Down
7245	ENSGALG00000014936	-1.23831	5.43738	41.0872	1.45589e-10	1.80238e-09	Down
567	ENSGALG00000001529	-1.2072	6.14591	41.0372	1.49357e-10	1.84457e-09	Down
19108	ENSGALG00000044620	-1.20916	5.99764	41.0218	1.5054e-10	1.85805e-09	Down
2079	ENSGALG00000004467	-1.20198	6.53945	41.0148	1.51084e-10	1.86364e-09	Down
6760	ENSGALG00000013683	-1.20174	6.60022	41.0039	1.51924e-10	1.87287e-09	Down
4687	ENSGALG00000009341	-1.24475	5.33965	41.0025	1.52038e-10	1.87316e-09	Down
4706	ENSGALG00000009381	-1.23147	5.5058	40.9987	1.52334e-10	1.87567e-09	Down
16754	ENSGALG00000040404	-8.34404	-1.6237	40.9933	1.52749e-10	1.87965e-09	Down
14522	ENSGALG00000036182	-5.21025	-0.62461	40.946	1.56494e-10	1.92342e-09	Down
6851	ENSGALG00000013886	-1.23508	5.44341	40.9132	1.5914e-10	1.95359e-09	Down
5287	ENSGALG00000010391	-3.66558	0.670633	40.8554	1.63917e-10	2.00862e-09	Down
6756	ENSGALG00000013660	-1.29886	4.82579	40.8098	1.67788e-10	2.05237e-09	Down
2463	ENSGALG00000005248	-1.22086	5.59324	40.7575	1.72338e-10	2.10299e-09	Down
6027	ENSGALG00000011833	-1.53633	3.80207	40.7519	1.72832e-10	2.10777e-09	Down
13244	ENSGALG00000033753	-1.34667	4.53096	40.6973	1.77737e-10	2.16501e-09	Down
10627	ENSGALG00000028685	-1.19674	6.72437	40.6775	1.79539e-10	2.18565e-09	Down
11929	ENSGALG00000031282	-1.19864	7.8494	40.6616	1.81012e-10	2.20227e-09	Down
17321	ENSGALG00000041405	-5.79178	-0.948895	40.6518	1.81923e-10	2.21205e-09	Down
3930	ENSGALG00000008005	-1.24415	5.26833	40.5966	1.87131e-10	2.27266e-09	Down
600	ENSGALG00000001596	-1.23936	5.32155	40.5519	1.91462e-10	2.32389e-09	Down
10156	ENSGALG00000027262	-1.19411	6.45326	40.4538	2.01319e-10	2.43352e-09	Down
15396	ENSGALG00000037856	-2.22539	2.45865	40.4537	2.01327e-10	2.43352e-09	Down
8254	ENSGALG00000016896	-1.25375	5.10203	40.352	2.12086e-10	2.55904e-09	Down
18298	ENSGALG00000043243	-1.19383	6.32643	40.3178	2.15832e-10	2.60117e-09	Down
8199	ENSGALG00000016808	-1.19197	7.62153	40.2774	2.2034e-10	2.65237e-09	Down
961	ENSGALG00000002305	-1.30502	4.73591	40.2656	2.21683e-10	2.66697e-09	Down
15494	ENSGALG00000038041	-1.25108	5.10892	40.2172	2.27234e-10	2.73054e-09	Down
6118	ENSGALG00000012037	-1.19078	7.59525	40.2053	2.28621e-10	2.7456e-09	Down
5726	ENSGALG00000011248	-1.19495	6.1253	40.1962	2.29699e-10	2.75692e-09	Down
519	ENSGALG00000001416	-1.29209	4.79816	40.1172	2.39168e-10	2.86721e-09	Down
16275	ENSGALG00000039533	-1.1943	6.02115	40.0505	2.47486e-10	2.96e-09	Down
10623	ENSGALG00000028675	-1.58711	3.58941	39.9769	2.56983e-10	3.06642e-09	Down
14832	ENSGALG00000036789	-1.36519	4.34178	39.9392	2.6199e-10	3.12251e-09	Down
6423	ENSGALG00000012702	-1.18534	6.62859	39.9027	2.66928e-10	3.17767e-09	Down
1084	ENSGALG00000002549	-1.2036	5.64661	39.8907	2.68582e-10	3.19366e-09	Down
1712	ENSGALG00000003788	-1.22884	5.32454	39.8907	2.68583e-10	3.19366e-09	Down
18357	ENSGALG00000043369	-3.395	0.903602	39.8223	2.78153e-10	3.29978e-09	Down
17407	ENSGALG00000041564	-1.36109	4.32947	39.5805	3.14819e-10	3.72288e-09	Down
1998	ENSGALG00000004310	-1.17941	7.22605	39.5427	3.2096e-10	3.78785e-09	Down
2052	ENSGALG00000004400	-1.17942	6.71595	39.5192	3.24845e-10	3.83148e-09	Down
5679	ENSGALG00000011177	-1.18748	5.92015	39.4997	3.28107e-10	3.86551e-09	Down
6622	ENSGALG00000013177	-1.23199	5.19314	39.4334	3.39436e-10	3.98979e-09	Down
1455	ENSGALG00000003294	-1.2337	5.14766	39.3087	3.61829e-10	4.22879e-09	Down
3027	ENSGALG00000006254	-1.23198	5.16838	39.3086	3.61836e-10	4.22879e-09	Down
14565	ENSGALG00000036253	-1.54874	3.66702	39.2803	3.6712e-10	4.28566e-09	Down
4904	ENSGALG00000009732	-1.18373	5.92654	39.2631	3.7038e-10	4.32124e-09	Down
8280	ENSGALG00000016929	-1.72631	3.25939	39.2201	3.78619e-10	4.40481e-09	Down
7115	ENSGALG00000014718	-1.17731	8.12705	39.1596	3.90536e-10	4.53829e-09	Down
3594	ENSGALG00000007331	-1.17529	7.67345	39.1545	3.91568e-10	4.5477e-09	Down
5898	ENSGALG00000011548	-1.18374	5.80313	39.1384	3.9481e-10	4.58016e-09	Down
3876	ENSGALG00000007902	-1.17382	6.56843	39.1336	3.9578e-10	4.5888e-09	Down
9693	ENSGALG00000025881	-1.17558	6.31859	39.097	4.03262e-10	4.66499e-09	Down
480	ENSGALG00000001329	-1.17266	6.55532	39.0559	4.1184e-10	4.75347e-09	Down
16927	ENSGALG00000040712	-1.72809	3.24478	38.9673	4.30962e-10	4.96018e-09	Down
11998	ENSGALG00000031404	-1.1909	5.62034	38.9351	4.38141e-10	5.03714e-09	Down
3890	ENSGALG00000007928	-1.1808	5.77881	38.9241	4.40606e-10	5.06264e-09	Down
13140	ENSGALG00000033561	-2.37304	2.18218	38.9053	4.44876e-10	5.10883e-09	Down
13501	ENSGALG00000034253	-1.17637	6.04124	38.8888	4.48647e-10	5.14809e-09	Down
14720	ENSGALG00000036556	-1.17232	7.95892	38.8794	4.5082e-10	5.16839e-09	Down
5634	ENSGALG00000011086	-1.43915	4.00096	38.8647	4.54226e-10	5.20161e-09	Down
15201	ENSGALG00000037508	-4.01132	0.203612	38.8443	4.58997e-10	5.25331e-09	Down
1188	ENSGALG00000002761	-1.17525	6.06856	38.8414	4.5968e-10	5.25818e-09	Down
5377	ENSGALG00000010592	-1.17275	6.23667	38.8379	4.60493e-10	5.26454e-09	Down
6841	ENSGALG00000013865	-1.16885	6.83105	38.8272	4.63031e-10	5.2906e-09	Down
12598	ENSGALG00000032556	-1.57897	3.53932	38.8119	4.66676e-10	5.32927e-09	Down
8348	ENSGALG00000017034	-1.17274	6.21247	38.8087	4.67445e-10	5.33508e-09	Down
9685	ENSGALG00000025858	-1.54233	3.65228	38.7418	4.83742e-10	5.50879e-09	Down
11529	ENSGALG00000030563	-1.17224	8.52073	38.7121	4.91148e-10	5.58692e-09	Down
3398	ENSGALG00000006949	-1.16839	7.66611	38.7013	4.93892e-10	5.615e-09	Down
1021	ENSGALG00000002431	-1.16879	7.97046	38.6453	5.08253e-10	5.76582e-09	Down
12327	ENSGALG00000032031	-1.75999	3.16291	38.6365	5.10563e-10	5.78845e-09	Down
6852	ENSGALG00000013887	-1.47405	3.87151	38.6307	5.12069e-10	5.7991e-09	Down
7345	ENSGALG00000015078	-1.99801	2.70562	38.5386	5.36827e-10	6.06271e-09	Down
4388	ENSGALG00000008786	-1.16431	6.74039	38.5235	5.40995e-10	6.10305e-09	Down
5934	ENSGALG00000011623	-1.1615	7.211	38.3642	5.86982e-10	6.60727e-09	Down
4834	ENSGALG00000009598	-1.16257	7.56716	38.3444	5.92987e-10	6.67119e-09	Down
6635	ENSGALG00000013210	-1.16739	6.01371	38.2757	6.14227e-10	6.89876e-09	Down
6473	ENSGALG00000012813	-1.16134	6.42831	38.2627	6.18333e-10	6.93726e-09	Down
12657	ENSGALG00000032659	-1.18746	5.52893	38.2582	6.19767e-10	6.94954e-09	Down
20017	ENSGALG00000046000	-1.2287	4.99664	38.2133	6.34179e-10	7.09947e-09	Down
10208	ENSGALG00000027444	-1.44824	3.92862	38.2056	6.36702e-10	7.11993e-09	Down
19272	ENSGALG00000044870	-8.15586	-1.77973	38.1784	6.45629e-10	7.20794e-09	Down
16178	ENSGALG00000039339	-4.09456	0.109523	38.0811	6.78659e-10	7.56431e-09	Down
12124	ENSGALG00000031635	-1.16049	6.27527	38.0682	6.83133e-10	7.61004e-09	Down
15958	ENSGALG00000038945	-1.42653	3.99115	38.0298	6.96727e-10	7.74461e-09	Down
4976	ENSGALG00000009880	-1.2357	4.93373	38.0262	6.98002e-10	7.75036e-09	Down
10403	ENSGALG00000028016	-1.66016	3.33464	37.9331	7.32129e-10	8.1073e-09	Down
2703	ENSGALG00000005676	-1.16094	6.05979	37.9045	7.42932e-10	8.22248e-09	Down
5006	ENSGALG00000009932	-1.19408	5.36253	37.8688	7.56671e-10	8.36097e-09	Down
4993	ENSGALG00000009906	-1.15332	7.01016	37.8209	7.75457e-10	8.55931e-09	Down
10888	ENSGALG00000029378	-1.48985	3.76415	37.8189	7.76245e-10	8.56339e-09	Down
15105	ENSGALG00000037326	-1.63167	3.38766	37.8162	7.7733e-10	8.57073e-09	Down
4839	ENSGALG00000009608	-1.22914	4.95346	37.8148	7.77891e-10	8.5723e-09	Down
7404	ENSGALG00000015167	-2.46695	1.99549	37.7631	7.98771e-10	8.78348e-09	Down
13653	ENSGALG00000034548	-1.18581	5.44108	37.7284	8.13132e-10	8.91743e-09	Down
2456	ENSGALG00000005232	-1.24678	4.83345	37.7182	8.17374e-10	8.95915e-09	Down
4264	ENSGALG00000008559	-1.15606	6.19821	37.7121	8.19961e-10	8.9779e-09	Down
9083	ENSGALG00000022866	-1.22634	4.95962	37.7055	8.22734e-10	9.00343e-09	Down
11451	ENSGALG00000030413	-2.66772	1.70937	37.5944	8.70921e-10	9.52058e-09	Down
7745	ENSGALG00000015828	-1.1548	6.14597	37.5854	8.74987e-10	9.55482e-09	Down
18166	ENSGALG00000042993	-8.10926	-1.81687	37.5033	9.12605e-10	9.95499e-09	Down
7117	ENSGALG00000014721	-1.48571	3.75478	37.4718	9.27454e-10	1.01008e-08	Down
8730	ENSGALG00000019178	-1.26034	4.7232	37.467	9.29741e-10	1.01203e-08	Down
6477	ENSGALG00000012823	-1.15056	6.22553	37.3829	9.70699e-10	1.05549e-08	Down
6316	ENSGALG00000012453	-1.15168	6.07702	37.3179	1.00357e-09	1.08932e-08	Down
15157	ENSGALG00000037423	-1.29407	4.48147	37.1775	1.07848e-09	1.16773e-08	Down
4286	ENSGALG00000008601	-6.21477	-1.31952	37.1497	1.09398e-09	1.18201e-08	Down
784	ENSGALG00000001976	-1.14943	5.9876	37.0939	1.12573e-09	1.21439e-08	Down
4919	ENSGALG00000009782	-1.1425	6.54299	37.0834	1.13181e-09	1.2203e-08	Down
11695	ENSGALG00000030859	-1.17262	5.4515	36.952	1.21074e-09	1.29925e-08	Down
7656	ENSGALG00000015626	-1.46944	3.77401	36.948	1.21325e-09	1.30125e-08	Down
8234	ENSGALG00000016865	-1.14968	5.78077	36.9139	1.23461e-09	1.32278e-08	Down
10290	ENSGALG00000027704	-1.14678	5.9705	36.9079	1.23844e-09	1.32619e-08	Down
1944	ENSGALG00000004224	-1.3315	4.24157	36.8868	1.25192e-09	1.33922e-08	Down
6320	ENSGALG00000012462	-1.13726	6.42869	36.7043	1.37479e-09	1.46683e-08	Down
15998	ENSGALG00000039023	-1.1368	6.40804	36.6566	1.4088e-09	1.50155e-08	Down
11124	ENSGALG00000029817	-1.13845	6.27932	36.6518	1.41232e-09	1.50451e-08	Down
5921	ENSGALG00000011596	-1.1513	5.66472	36.6201	1.43543e-09	1.52596e-08	Down
593	ENSGALG00000001577	-1.1617	5.50763	36.5358	1.49889e-09	1.58929e-08	Down
2146	ENSGALG00000004593	-1.1324	7.02969	36.4734	1.54761e-09	1.63755e-08	Down
9524	ENSGALG00000025521	-8.0455	-1.88543	36.4589	1.55917e-09	1.64894e-08	Down
15647	ENSGALG00000038347	-8.0472	-1.88786	36.4561	1.56143e-09	1.65047e-08	Down
130	ENSGALG00000000470	-1.17312	5.3349	36.4369	1.57689e-09	1.66595e-08	Down
3301	ENSGALG00000006771	-1.14052	9.25705	36.3852	1.61925e-09	1.70543e-08	Down
3286	ENSGALG00000006731	-1.13574	6.09525	36.3182	1.6759e-09	1.76418e-08	Down
6414	ENSGALG00000012689	-1.14047	5.73706	36.2801	1.70899e-09	1.7957e-08	Down
5517	ENSGALG00000010843	-1.1321	6.27675	36.2437	1.74126e-09	1.82641e-08	Down
4762	ENSGALG00000009480	-1.19055	5.05232	36.2024	1.77855e-09	1.86361e-08	Down
6331	ENSGALG00000012484	-1.1302	6.22526	36.078	1.89577e-09	1.97913e-08	Down
897	ENSGALG00000002175	-1.68813	3.18428	36.0463	1.92685e-09	2.00769e-08	Down
9242	ENSGALG00000024020	-1.16609	5.34291	36.0405	1.93261e-09	2.01267e-08	Down
11426	ENSGALG00000030363	-1.12532	6.98082	36.0191	1.95393e-09	2.03177e-08	Down
2207	ENSGALG00000004714	-1.18199	5.11803	35.9798	1.99378e-09	2.07111e-08	Down
16485	ENSGALG00000039924	-1.68957	3.16974	35.8375	2.14483e-09	2.2235e-08	Down
14308	ENSGALG00000035773	-1.20398	4.86716	35.496	2.55572e-09	2.6308e-08	Down
11666	ENSGALG00000030802	-1.16835	5.18535	35.4735	2.5854e-09	2.65734e-08	Down
7783	ENSGALG00000015910	-2.94406	1.20728	35.4684	2.59227e-09	2.66306e-08	Down
3120	ENSGALG00000006426	-1.11926	6.31901	35.467	2.59414e-09	2.66364e-08	Down
564	ENSGALG00000001522	-1.11646	6.54631	35.4254	2.65012e-09	2.71716e-08	Down
13594	ENSGALG00000034432	-2.22545	2.22817	35.3874	2.7023e-09	2.76776e-08	Down
13154	ENSGALG00000033589	-3.14333	0.934449	35.3543	2.74855e-09	2.81091e-08	Down
6449	ENSGALG00000012763	-1.11478	6.85436	35.3433	2.76411e-09	2.82541e-08	Down
7502	ENSGALG00000015334	-1.16698	5.17208	35.3223	2.79409e-09	2.85179e-08	Down
13535	ENSGALG00000034313	-2.47692	1.85247	35.3104	2.81128e-09	2.86647e-08	Down
4102	ENSGALG00000008294	-1.11379	7.11872	35.296	2.83209e-09	2.88482e-08	Down
3776	ENSGALG00000007694	-1.26154	4.471	35.2523	2.89638e-09	2.94736e-08	Down
19126	ENSGALG00000044644	-7.99499	-2.00199	35.1869	2.99536e-09	3.04657e-08	Down
4217	ENSGALG00000008482	-1.11399	7.75967	35.1824	3.00228e-09	3.05209e-08	Down
4718	ENSGALG00000009409	-1.1727	5.05945	35.1679	3.02466e-09	3.07066e-08	Down
1766	ENSGALG00000003886	-1.40811	3.8599	35.1677	3.02504e-09	3.07066e-08	Down
6198	ENSGALG00000012187	-1.11276	6.44162	35.1596	3.03761e-09	3.08189e-08	Down
7850	ENSGALG00000016142	-1.1517	5.34055	35.1489	3.05437e-09	3.09735e-08	Down
2985	ENSGALG00000006170	-1.1983	4.85877	35.0962	3.1381e-09	3.17754e-08	Down
18390	ENSGALG00000043421	-1.15368	5.29124	35.0526	3.20911e-09	3.24623e-08	Down
9562	ENSGALG00000025583	-5.17859	-1.00246	35.0245	3.2559e-09	3.29031e-08	Down
6591	ENSGALG00000013086	-1.10832	6.9064	34.9405	3.39931e-09	3.43015e-08	Down
2490	ENSGALG00000005295	-1.2445	4.54073	34.9219	3.43203e-09	3.46146e-08	Down
2897	ENSGALG00000006017	-1.10753	7.09949	34.9014	3.46827e-09	3.49629e-08	Down
6290	ENSGALG00000012395	-1.20257	4.80878	34.8979	3.47457e-09	3.50078e-08	Down
9649	ENSGALG00000025759	-1.11551	5.92648	34.897	3.47614e-09	3.50078e-08	Down
19735	ENSGALG00000045592	-3.79625	0.156941	34.8909	3.48711e-09	3.5101e-08	Down
6406	ENSGALG00000012677	-1.18273	4.9313	34.8385	3.5822e-09	3.59439e-08	Down
2040	ENSGALG00000004375	-1.10899	6.30702	34.8134	3.62862e-09	3.63644e-08	Down
8197	ENSGALG00000016805	-7.93211	-1.98501	34.7837	3.68439e-09	3.68871e-08	Down
1246	ENSGALG00000002883	-1.16997	5.00652	34.772	3.70659e-09	3.70913e-08	Down
7092	ENSGALG00000014682	-1.11246	5.962	34.7395	3.76913e-09	3.76311e-08	Down
17008	ENSGALG00000040844	-1.10462	7.15043	34.7219	3.80336e-09	3.79483e-08	Down
5512	ENSGALG00000010836	-1.12592	5.57848	34.6475	3.95139e-09	3.93294e-08	Down
775	ENSGALG00000001962	-1.10387	7.71276	34.5611	4.13076e-09	4.10349e-08	Down
6678	ENSGALG00000013408	-1.10261	6.50037	34.5536	4.14683e-09	4.11745e-08	Down
5971	ENSGALG00000011687	-3.51682	0.432385	34.4942	4.27517e-09	4.23872e-08	Down
12205	ENSGALG00000031780	-1.76443	2.93213	34.4886	4.28765e-09	4.24903e-08	Down
7105	ENSGALG00000014700	-1.1583	5.09278	34.4607	4.34947e-09	4.30196e-08	Down
6511	ENSGALG00000012898	-1.1074	5.97707	34.4381	4.4002e-09	4.34793e-08	Down
13486	ENSGALG00000034218	-1.10739	5.97881	34.4369	4.40298e-09	4.34858e-08	Down
7911	ENSGALG00000016299	-2.58503	1.64773	34.4252	4.42948e-09	4.37053e-08	Down
19342	ENSGALG00000044987	-7.91394	-2.02023	34.3787	4.53663e-09	4.4741e-08	Down
7367	ENSGALG00000015111	-1.59251	3.30238	34.3648	4.56912e-09	4.49964e-08	Down
3089	ENSGALG00000006382	-1.09904	6.59978	34.3409	4.62558e-09	4.54867e-08	Down
17161	ENSGALG00000041111	-1.09812	6.92726	34.3068	4.70724e-09	4.62675e-08	Down
10028	ENSGALG00000026864	-1.56959	3.34835	34.2893	4.74988e-09	4.66195e-08	Down
14083	ENSGALG00000035345	-1.11	5.71039	34.2622	4.81652e-09	4.72508e-08	Down
6866	ENSGALG00000013935	-1.09726	7.29426	34.2465	4.85548e-09	4.755e-08	Down
19805	ENSGALG00000045693	-2.58441	1.63837	34.2462	4.85631e-09	4.755e-08	Down
9499	ENSGALG00000025473	-5.73623	-1.3402	34.2364	4.88082e-09	4.77671e-08	Down
20386	ENSGALG00000046558	-4.04276	-0.122714	34.2327	4.88998e-09	4.78339e-08	Down
15973	ENSGALG00000038969	-2.87015	1.2295	34.2082	4.95187e-09	4.837e-08	Down
14548	ENSGALG00000036224	-1.13438	5.36173	34.2014	4.96944e-09	4.85184e-08	Down
1024	ENSGALG00000002439	-1.14619	5.18899	34.1581	5.08125e-09	4.95627e-08	Down
16400	ENSGALG00000039764	-3.97179	-0.0636355	34.1099	5.20847e-09	5.07553e-08	Down
7698	ENSGALG00000015712	-1.21237	4.6541	34.0895	5.26339e-09	5.12417e-08	Down
4082	ENSGALG00000008263	-2.82012	1.28607	34.0152	5.46823e-09	5.32106e-08	Down
11983	ENSGALG00000031380	-1.16793	4.92822	33.9569	5.63474e-09	5.48048e-08	Down
4656	ENSGALG00000009287	-1.12535	5.42636	33.9443	5.67128e-09	5.5134e-08	Down
8752	ENSGALG00000019325	-1.98736	2.51963	33.9331	5.70386e-09	5.53718e-08	Down
13694	ENSGALG00000034610	-1.09054	6.61282	33.8162	6.05739e-09	5.86369e-08	Down
5772	ENSGALG00000011319	-2.14666	2.26794	33.802	6.10169e-09	5.90378e-08	Down
17717	ENSGALG00000042122	-1.15944	4.96607	33.7981	6.11391e-09	5.91281e-08	Down
11326	ENSGALG00000030162	-1.09539	8.68959	33.7883	6.1446e-09	5.93968e-08	Down
1199	ENSGALG00000002781	-1.23472	4.47081	33.7841	6.15813e-09	5.94995e-08	Down
1468	ENSGALG00000003314	-1.34239	3.99204	33.7716	6.19759e-09	5.98525e-08	Down
8189	ENSGALG00000016795	-1.31429	4.08875	33.7097	6.39799e-09	6.17296e-08	Down
12849	ENSGALG00000033030	-2.12587	2.28927	33.5893	6.80651e-09	6.54858e-08	Down
3471	ENSGALG00000007097	-1.1844	4.77692	33.5818	6.83274e-09	6.57073e-08	Down
14759	ENSGALG00000036645	-1.16987	4.86858	33.5381	6.988e-09	6.71058e-08	Down
10451	ENSGALG00000028155	-1.68983	3.04098	33.51	7.09002e-09	6.79898e-08	Down
19641	ENSGALG00000045448	-7.83377	-2.05239	33.4914	7.158e-09	6.85453e-08	Down
7665	ENSGALG00000015655	-1.7643	2.87196	33.4737	7.22327e-09	6.90806e-08	Down
6530	ENSGALG00000012944	-1.40743	3.72839	33.3474	7.70797e-09	7.36051e-08	Down
1117	ENSGALG00000002612	-1.08318	7.48455	33.3364	7.75196e-09	7.39613e-08	Down
20280	ENSGALG00000046393	-1.21508	4.54535	33.3362	7.75249e-09	7.39613e-08	Down
77	ENSGALG00000000296	-1.08257	6.60206	33.3259	7.79382e-09	7.43209e-08	Down
15255	ENSGALG00000037611	-1.28685	4.16066	33.318	7.82534e-09	7.45764e-08	Down
4070	ENSGALG00000008238	-1.08197	6.9701	33.3144	7.83982e-09	7.46552e-08	Down
16861	ENSGALG00000040591	-7.82182	-2.06763	33.2849	7.95968e-09	7.57261e-08	Down
1242	ENSGALG00000002878	-1.10979	5.47966	33.2484	8.11066e-09	7.70908e-08	Down
409	ENSGALG00000001161	-1.0818	7.6519	33.2152	8.2503e-09	7.83453e-08	Down
1265	ENSGALG00000002929	-1.08388	8.21378	33.2074	8.28363e-09	7.86253e-08	Down
4962	ENSGALG00000009855	-1.11775	5.34291	33.1379	8.58494e-09	8.13343e-08	Down
3820	ENSGALG00000007777	-1.13516	5.08276	33.0696	8.89164e-09	8.40455e-08	Down
15995	ENSGALG00000039016	-7.80631	-2.08059	33.0667	8.90499e-09	8.41329e-08	Down
7181	ENSGALG00000014834	-1.0808	6.22228	33.0114	9.16193e-09	8.64805e-08	Down
3437	ENSGALG00000007025	-1.32356	4.00305	32.9917	9.25508e-09	8.72793e-08	Down
8411	ENSGALG00000017142	-1.08544	5.84552	32.9861	9.28188e-09	8.74514e-08	Down
4260	ENSGALG00000008553	-1.07637	6.53134	32.9408	9.50096e-09	8.9392e-08	Down
3806	ENSGALG00000007750	-1.08243	5.96077	32.9003	9.7006e-09	9.10193e-08	Down
7750	ENSGALG00000015836	-1.20761	4.53264	32.8415	9.99852e-09	9.37287e-08	Down
7479	ENSGALG00000015301	-1.07375	6.94844	32.8102	1.01613e-08	9.51235e-08	Down
5072	ENSGALG00000010035	-1.11707	5.27314	32.8057	1.01844e-08	9.52967e-08	Down
1287	ENSGALG00000002974	-2.38691	1.84456	32.8041	1.01929e-08	9.53259e-08	Down
4390	ENSGALG00000008791	-1.08116	5.92145	32.7888	1.02737e-08	9.59403e-08	Down
2329	ENSGALG00000004960	-1.07263	6.68476	32.7267	1.06071e-08	9.87103e-08	Down
14772	ENSGALG00000036677	-1.07091	6.82925	32.6318	1.11378e-08	1.03367e-07	Down
2320	ENSGALG00000004949	-1.11479	5.26108	32.6261	1.11707e-08	1.03625e-07	Down
876	ENSGALG00000002141	-1.0711	6.52301	32.6204	1.12034e-08	1.03835e-07	Down
14385	ENSGALG00000035919	-1.07051	6.70743	32.5996	1.13235e-08	1.049e-07	Down
2109	ENSGALG00000004519	-1.07808	5.87484	32.5678	1.15106e-08	1.06441e-07	Down
4671	ENSGALG00000009307	-1.15922	4.8215	32.5524	1.16022e-08	1.07239e-07	Down
12399	ENSGALG00000032164	-3.62463	0.169288	32.5003	1.19176e-08	1.09956e-07	Down
9072	ENSGALG00000022750	-1.07349	6.10663	32.4749	1.20744e-08	1.11302e-07	Down
17063	ENSGALG00000040941	-3.85769	-0.0657183	32.4659	1.21304e-08	1.11767e-07	Down
3844	ENSGALG00000007820	-1.15483	4.83706	32.4395	1.22961e-08	1.13244e-07	Down
3094	ENSGALG00000006392	-1.12505	5.05941	32.3881	1.26257e-08	1.1607e-07	Down
18743	ENSGALG00000044062	-1.49746	3.4075	32.3633	1.27877e-08	1.17401e-07	Down
10377	ENSGALG00000027959	-3.58724	0.205201	32.3397	1.29444e-08	1.18734e-07	Down
2162	ENSGALG00000004625	-1.07074	6.13451	32.3348	1.29771e-08	1.1898e-07	Down
12132	ENSGALG00000031650	-2.48735	1.66087	32.2895	1.32832e-08	1.21569e-07	Down
8295	ENSGALG00000016955	-1.17635	4.66205	32.192	1.39662e-08	1.27251e-07	Down
12941	ENSGALG00000033179	-1.09939	5.3661	32.1617	1.41857e-08	1.29193e-07	Down
5261	ENSGALG00000010340	-1.10038	5.34741	32.1417	1.43327e-08	1.30358e-07	Down
12214	ENSGALG00000031796	-1.0635	6.44847	32.1384	1.43574e-08	1.30524e-07	Down
7172	ENSGALG00000014819	-1.34551	3.85547	32.1094	1.45728e-08	1.32424e-07	Down
5075	ENSGALG00000010042	-1.06675	6.14001	32.0989	1.46523e-08	1.33087e-07	Down
6106	ENSGALG00000012015	-1.11511	5.12726	32.0971	1.46655e-08	1.33113e-07	Down
6520	ENSGALG00000012916	-1.14483	4.85581	32.0331	1.51571e-08	1.37428e-07	Down
4575	ENSGALG00000009096	-1.24826	4.20841	32.0231	1.52346e-08	1.3806e-07	Down
17117	ENSGALG00000041036	-1.66367	3.01142	32.0224	1.52403e-08	1.3806e-07	Down
2907	ENSGALG00000006035	-1.06024	7.18565	32.0027	1.53961e-08	1.3941e-07	Down
10112	ENSGALG00000027132	-1.21419	4.38139	31.9922	1.54796e-08	1.40041e-07	Down
7950	ENSGALG00000016385	-1.16691	4.69956	31.9738	1.5627e-08	1.41313e-07	Down
19389	ENSGALG00000045061	-7.71242	-2.13988	31.8965	1.62608e-08	1.4659e-07	Down
3790	ENSGALG00000007712	-1.05766	6.5602	31.8149	1.69585e-08	1.52612e-07	Down
16023	ENSGALG00000039080	-1.05946	8.09538	31.7631	1.74174e-08	1.56466e-07	Down
5124	ENSGALG00000010125	-2.23817	2.00949	31.757	1.74717e-08	1.56885e-07	Down
4643	ENSGALG00000009266	-4.5964	-0.86336	31.7451	1.75794e-08	1.57783e-07	Down
18262	ENSGALG00000043170	-4.24542	-0.57487	31.6221	1.87284e-08	1.67435e-07	Down
14285	ENSGALG00000035738	-7.74774	-2.21757	31.6085	1.88599e-08	1.68463e-07	Down
15258	ENSGALG00000037618	-1.06097	5.92219	31.5869	1.90713e-08	1.70129e-07	Down
7746	ENSGALG00000015830	-1.05324	6.94549	31.5742	1.91963e-08	1.71116e-07	Down
5044	ENSGALG00000009995	-1.75968	2.77266	31.574	1.91987e-08	1.71116e-07	Down
19533	ENSGALG00000045271	-1.86669	2.59374	31.535	1.9588e-08	1.7451e-07	Down
709	ENSGALG00000001816	-1.0781	5.51046	31.5076	1.98656e-08	1.76829e-07	Down
15354	ENSGALG00000037773	-1.18688	4.50214	31.4989	1.99554e-08	1.77551e-07	Down
5081	ENSGALG00000010049	-1.05659	6.13796	31.4949	1.99964e-08	1.77839e-07	Down
18719	ENSGALG00000044015	-3.07826	0.749023	31.4828	2.01214e-08	1.78795e-07	Down
8268	ENSGALG00000016912	-1.07097	5.59604	31.444	2.05278e-08	1.8209e-07	Down
4191	ENSGALG00000008437	-1.05145	6.48952	31.4384	2.05869e-08	1.82535e-07	Down
13165	ENSGALG00000033606	-1.33586	3.8281	31.3147	2.19415e-08	1.93957e-07	Down
12375	ENSGALG00000032123	-7.68823	-2.19704	31.2957	2.21572e-08	1.95779e-07	Down
16213	ENSGALG00000039412	-1.32546	3.86486	31.287	2.2256e-08	1.96568e-07	Down
14463	ENSGALG00000036064	-1.10824	5.02094	31.284	2.22914e-08	1.96796e-07	Down
5181	ENSGALG00000010207	-1.1238	4.90138	31.2418	2.27805e-08	2.00853e-07	Down
6736	ENSGALG00000013624	-1.04514	7.12465	31.1001	2.45063e-08	2.15698e-07	Down
6499	ENSGALG00000012874	-1.13522	4.80415	31.0903	2.46298e-08	2.16598e-07	Down
7767	ENSGALG00000015878	-1.3423	3.78434	31.0547	2.50856e-08	2.19945e-07	Down
7824	ENSGALG00000016050	-1.04424	7.03633	31.0444	2.52198e-08	2.21027e-07	Down
3913	ENSGALG00000007970	-1.04396	6.68612	31.0097	2.56746e-08	2.24724e-07	Down
5615	ENSGALG00000011024	-1.22248	4.22866	31.0025	2.57698e-08	2.25461e-07	Down
7082	ENSGALG00000014664	-1.88348	2.53765	30.9737	2.61545e-08	2.28631e-07	Down
2012	ENSGALG00000004334	-1.3413	3.77746	30.9229	2.6849e-08	2.34602e-07	Down
7963	ENSGALG00000016418	-1.0587	5.64243	30.91	2.70272e-08	2.35857e-07	Down
9734	ENSGALG00000025999	-1.04877	5.93608	30.8742	2.7531e-08	2.39844e-07	Down
5880	ENSGALG00000011505	-1.04101	6.80083	30.8424	2.7986e-08	2.43497e-07	Down
18114	ENSGALG00000042892	-7.63493	-2.20429	30.8352	2.80901e-08	2.44299e-07	Down
17996	ENSGALG00000042639	-5.28196	-1.35632	30.7822	2.88672e-08	2.5055e-07	Down
17349	ENSGALG00000041452	-1.04512	6.06231	30.7568	2.92472e-08	2.53716e-07	Down
7418	ENSGALG00000015193	-1.27073	4.0266	30.7423	2.94665e-08	2.55401e-07	Down
12507	ENSGALG00000032387	-7.64333	-2.23128	30.7041	3.00532e-08	2.6013e-07	Down
6389	ENSGALG00000012621	-1.15078	4.64727	30.7035	3.00629e-08	2.6013e-07	Down
3249	ENSGALG00000006652	-1.40074	3.53641	30.6667	3.06384e-08	2.64773e-07	Down
12869	ENSGALG00000033064	-1.03702	7.11419	30.6214	3.13611e-08	2.70676e-07	Down
2136	ENSGALG00000004573	-1.06965	5.39973	30.5867	3.19278e-08	2.75103e-07	Down
14148	ENSGALG00000035478	-1.08084	5.23086	30.5636	3.23092e-08	2.78155e-07	Down
15316	ENSGALG00000037710	-2.92186	0.877289	30.3619	3.58505e-08	3.08124e-07	Down
10668	ENSGALG00000028818	-3.08325	0.657611	30.3518	3.6037e-08	3.09468e-07	Down
315	ENSGALG00000000927	-1.04408	5.70994	30.3325	3.63983e-08	3.12439e-07	Down
9774	ENSGALG00000026139	-6.34922	-1.88341	30.3144	3.67393e-08	3.15234e-07	Down
8130	ENSGALG00000016687	-1.0317	6.50322	30.2729	3.75331e-08	3.2164e-07	Down
5093	ENSGALG00000010077	-1.04555	10.37	30.2578	3.7826e-08	3.23879e-07	Down
668	ENSGALG00000001725	-1.03157	7.6288	30.2211	3.85495e-08	3.29936e-07	Down
6752	ENSGALG00000013651	-1.53792	3.19181	30.2128	3.87151e-08	3.31215e-07	Down
6404	ENSGALG00000012662	-1.0449	5.66607	30.21	3.87709e-08	3.31554e-07	Down
1626	ENSGALG00000003605	-1.02961	7.23324	30.1856	3.92621e-08	3.35194e-07	Down
17739	ENSGALG00000042157	-5.50782	-1.53179	30.1753	3.947e-08	3.36829e-07	Down
16984	ENSGALG00000040808	-1.42927	3.44137	30.1248	4.05118e-08	3.45431e-07	Down
3343	ENSGALG00000006835	-4.11103	-0.566752	30.1146	4.07251e-08	3.4696e-07	Down
2876	ENSGALG00000005982	-1.05065	5.55201	30.0935	4.11711e-08	3.50614e-07	Down
15783	ENSGALG00000038627	-1.05366	5.50124	30.07	4.16738e-08	3.5473e-07	Down
7830	ENSGALG00000016059	-1.03443	5.96788	30.0692	4.1689e-08	3.5473e-07	Down
10895	ENSGALG00000029386	-2.01164	2.27741	30.062	4.1846e-08	3.55917e-07	Down
19685	ENSGALG00000045511	-1.03769	5.73224	30.0506	4.20918e-08	3.57859e-07	Down
12485	ENSGALG00000032344	-1.44915	3.38953	30.0405	4.23123e-08	3.59585e-07	Down
12756	ENSGALG00000032840	-1.02888	7.79511	30.0292	4.25587e-08	3.61378e-07	Down
8286	ENSGALG00000016937	-2.7558	1.08952	29.9794	4.36667e-08	3.70172e-07	Down
2404	ENSGALG00000005103	-1.32513	3.75886	29.9763	4.37367e-08	3.70612e-07	Down
4604	ENSGALG00000009176	-2.5547	1.40445	29.9707	4.38618e-08	3.71518e-07	Down
19907	ENSGALG00000045842	-1.36336	3.61441	29.9664	4.39604e-08	3.72199e-07	Down
4157	ENSGALG00000008385	-1.25761	4.01136	29.9316	4.47555e-08	3.78149e-07	Down
17875	ENSGALG00000042429	-3.80679	-0.258854	29.847	4.67514e-08	3.94524e-07	Down
9486	ENSGALG00000025441	-6.31348	-1.90824	29.8324	4.71046e-08	3.97341e-07	Down
7562	ENSGALG00000015418	-4.0982	-0.58534	29.7998	4.79046e-08	4.03922e-07	Down
5942	ENSGALG00000011639	-1.17927	4.32153	29.7665	4.87349e-08	4.0991e-07	Down
7778	ENSGALG00000015901	-1.02459	6.33109	29.7587	4.89311e-08	4.11391e-07	Down
8038	ENSGALG00000016529	-2.06004	2.1783	29.7566	4.89824e-08	4.11653e-07	Down
18521	ENSGALG00000043675	-1.02474	6.24281	29.7061	5.02756e-08	4.22348e-07	Down
3252	ENSGALG00000006657	-1.03452	5.67455	29.643	5.19393e-08	4.35787e-07	Down
19665	ENSGALG00000045484	-1.22064	4.12851	29.6184	5.26023e-08	4.40808e-07	Down
18108	ENSGALG00000042883	-1.02213	6.2891	29.5901	5.33761e-08	4.46744e-07	Down
6843	ENSGALG00000013869	-1.05742	5.31548	29.5703	5.39244e-08	4.50964e-07	Down
3497	ENSGALG00000007140	-1.02121	7.8857	29.566	5.40451e-08	4.51789e-07	Down
14801	ENSGALG00000036738	-1.33082	3.69944	29.5371	5.48564e-08	4.58196e-07	Down
3816	ENSGALG00000007767	-1.09576	4.87677	29.5233	5.52476e-08	4.60899e-07	Down
4552	ENSGALG00000009062	-1.31657	3.75124	29.5143	5.55063e-08	4.62869e-07	Down
4316	ENSGALG00000008653	-1.01785	6.61904	29.4795	5.65114e-08	4.70867e-07	Down
8497	ENSGALG00000017314	-1.42431	3.41298	29.4301	5.79703e-08	4.82434e-07	Down
7493	ENSGALG00000015322	-1.49207	3.24892	29.3668	5.98951e-08	4.9744e-07	Down
9683	ENSGALG00000025851	-1.0517	5.34294	29.3649	5.99546e-08	4.97733e-07	Down
7914	ENSGALG00000016304	-1.7952	2.59831	29.3206	6.13407e-08	5.08827e-07	Down
2059	ENSGALG00000004420	-1.05763	5.23577	29.292	6.22523e-08	5.1597e-07	Down
4121	ENSGALG00000008325	-1.01427	6.90525	29.2891	6.23439e-08	5.16348e-07	Down
13524	ENSGALG00000034294	-2.7068	1.11025	29.289	6.23483e-08	5.16348e-07	Down
2412	ENSGALG00000005123	-2.3089	1.74073	29.2808	6.26133e-08	5.18333e-07	Down
3383	ENSGALG00000006912	-1.24569	4.00266	29.2732	6.28581e-08	5.20149e-07	Down
4376	ENSGALG00000008759	-1.01661	6.26967	29.2596	6.33031e-08	5.2362e-07	Down
9154	ENSGALG00000023451	-1.02162	5.85763	29.248	6.36823e-08	5.26543e-07	Down
5564	ENSGALG00000010934	-1.7951	2.59317	29.2378	6.40192e-08	5.29115e-07	Down
10194	ENSGALG00000027407	-1.22122	4.09363	29.2132	6.48362e-08	5.35651e-07	Down
18017	ENSGALG00000042672	-7.512	-2.30357	29.2034	6.51647e-08	5.37931e-07	Down
4800	ENSGALG00000009540	-1.09199	4.85817	29.1816	6.59028e-08	5.43367e-07	Down
15580	ENSGALG00000038222	-1.01325	7.5354	29.1797	6.59668e-08	5.43675e-07	Down
7954	ENSGALG00000016391	-2.26828	1.79887	29.1682	6.63611e-08	5.46045e-07	Down
2122	ENSGALG00000004542	-1.01194	7.12784	29.1645	6.64861e-08	5.46854e-07	Down
14559	ENSGALG00000036240	-1.03386	5.55054	29.1418	6.72694e-08	5.52852e-07	Down
766	ENSGALG00000001947	-1.02942	5.61192	29.1191	6.8063e-08	5.58057e-07	Down
1773	ENSGALG00000003906	-1.06556	5.06044	29.0774	6.9544e-08	5.68577e-07	Down
10336	ENSGALG00000027825	-3.81425	-0.347512	29.0726	6.97146e-08	5.69744e-07	Down
2701	ENSGALG00000005674	-1.01088	6.4537	29.0537	7.03996e-08	5.75113e-07	Down
5500	ENSGALG00000010805	-1.01015	7.41971	29.0249	7.14554e-08	5.82807e-07	Down
8369	ENSGALG00000017071	-1.0529	5.23455	29.0228	7.15298e-08	5.83182e-07	Down
15988	ENSGALG00000039001	-1.3572	3.5537	29.0189	7.16746e-08	5.83897e-07	Down
16703	ENSGALG00000040298	-1.3536	3.56418	28.9972	7.24818e-08	5.89768e-07	Down
4483	ENSGALG00000008946	-1.05587	5.16653	28.9405	7.46356e-08	6.05608e-07	Down
3723	ENSGALG00000007595	-1.01548	5.91085	28.9388	7.47e-08	6.0589e-07	Down
7183	ENSGALG00000014836	-1.00831	6.68263	28.9355	7.48295e-08	6.067e-07	Down
14201	ENSGALG00000035578	-1.01465	5.95639	28.9246	7.52527e-08	6.0989e-07	Down
12098	ENSGALG00000031586	-1.37907	3.48917	28.9032	7.60876e-08	6.16168e-07	Down
11538	ENSGALG00000030580	-1.00672	6.86222	28.8543	7.80335e-08	6.3043e-07	Down
6926	ENSGALG00000014140	-1.03523	5.44716	28.8288	7.90673e-08	6.38277e-07	Down
5167	ENSGALG00000010189	-1.02861	5.54266	28.816	7.95904e-08	6.41994e-07	Down
7814	ENSGALG00000016022	-1.05535	5.12881	28.7765	8.12314e-08	6.54199e-07	Down
4225	ENSGALG00000008496	-1.04142	5.3212	28.7114	8.40087e-08	6.75768e-07	Down
8213	ENSGALG00000016830	-1.08611	4.83396	28.6939	8.47687e-08	6.81614e-07	Down
5158	ENSGALG00000010177	-1.00759	8.33822	28.6898	8.4948e-08	6.82787e-07	Down
690	ENSGALG00000001774	-1.1851	4.19057	28.6823	8.52775e-08	6.84514e-07	Down
17251	ENSGALG00000041266	-2.30794	1.70166	28.6819	8.52967e-08	6.84514e-07	Down
10588	ENSGALG00000028560	-2.66241	1.13172	28.6642	8.60805e-08	6.90534e-07	Down
17886	ENSGALG00000042454	-7.52449	-2.39574	28.6292	8.76497e-08	7.01198e-07	Down
4311	ENSGALG00000008645	-1.07594	4.89722	28.6227	8.79443e-08	7.03279e-07	Down
18309	ENSGALG00000043265	-1.03113	5.43658	28.5681	9.04603e-08	7.22271e-07	Down
6775	ENSGALG00000013725	-1.20526	4.10057	28.5478	9.14127e-08	7.29306e-07	Down
4414	ENSGALG00000008828	-1.00096	6.54567	28.5074	9.33422e-08	7.4383e-07	Down
15264	ENSGALG00000037628	-4.06809	-0.699196	28.501	9.36515e-08	7.46004e-07	Down
7693	ENSGALG00000015705	-1.21863	4.03981	28.4539	9.59556e-08	7.63763e-07	Down
6285	ENSGALG00000012386	-1.00345	6.16788	28.4404	9.66301e-08	7.68833e-07	Down
7167	ENSGALG00000014810	-1.06022	4.98219	28.4131	9.79977e-08	7.79109e-07	Down
5878	ENSGALG00000011502	-1.07673	4.85894	28.3842	9.94732e-08	7.90532e-07	Down
16785	ENSGALG00000040464	-1.01119	5.68915	28.3826	9.9558e-08	7.90899e-07	Down
6347	ENSGALG00000012541	-5.17247	-1.5254	28.283	1.04815e-07	8.2944e-07	Down
2870	ENSGALG00000005975	-1.12203	4.51442	28.2678	1.05637e-07	8.35625e-07	Down
1913	ENSGALG00000004171	-1.0043	5.83792	28.2555	1.06313e-07	8.40647e-07	Down
12070	ENSGALG00000031546	-3.05093	0.529722	28.2467	1.06796e-07	8.44139e-07	Down
4514	ENSGALG00000009002	-2.17042	1.8958	28.2448	1.069e-07	8.44636e-07	Down
13907	ENSGALG00000035013	-1.01209	5.63201	28.2249	1.08006e-07	8.53041e-07	Down
5669	ENSGALG00000011164	-1.00044	6.05522	28.1938	1.09756e-07	8.65529e-07	Down
11886	ENSGALG00000031210	-1.05182	5.01536	28.1777	1.1067e-07	8.72402e-07	Down
16978	ENSGALG00000040800	-2.37655	1.55457	28.1683	1.11211e-07	8.7599e-07	Down
8249	ENSGALG00000016890	-1.22987	3.95501	27.9891	1.22001e-07	9.55832e-07	Down
6863	ENSGALG00000013929	-1.00212	5.71776	27.9873	1.22114e-07	9.5635e-07	Down
8384	ENSGALG00000017096	-1.56716	2.97287	27.9623	1.23701e-07	9.67664e-07	Down
6765	ENSGALG00000013695	-1.28402	3.73563	27.9225	1.2627e-07	9.87006e-07	Down
3416	ENSGALG00000006982	-1.11924	4.4777	27.8707	1.29701e-07	1.01157e-06	Down
10933	ENSGALG00000029452	-7.47296	-2.4508	27.8598	1.30433e-07	1.01644e-06	Down
5609	ENSGALG00000011013	-1.24602	3.87394	27.789	1.35296e-07	1.05113e-06	Down
2609	ENSGALG00000005509	-1.13399	4.35517	27.7685	1.36732e-07	1.06189e-06	Down
9165	ENSGALG00000023526	-1.20509	4.0329	27.7558	1.37633e-07	1.06767e-06	Down
4421	ENSGALG00000008840	-1.01882	5.39618	27.7486	1.38146e-07	1.07084e-06	Down
4254	ENSGALG00000008546	-1.01179	5.49895	27.7331	1.39258e-07	1.07823e-06	Down
8594	ENSGALG00000017862	-4.68221	-1.27675	27.7092	1.40991e-07	1.09083e-06	Down
6681	ENSGALG00000013414	-2.6581	1.05791	27.6967	1.41905e-07	1.09707e-06	Down
1987	ENSGALG00000004288	-1.15907	4.21134	27.6931	1.42166e-07	1.09867e-06	Down
5286	ENSGALG00000010390	-1.26496	3.78799	27.6727	1.43677e-07	1.10868e-06	Down
3843	ENSGALG00000007819	-1.11969	4.43336	27.5971	1.49401e-07	1.15154e-06	Down
9927	ENSGALG00000026575	-4.92897	-1.43626	27.5612	1.52198e-07	1.1714e-06	Down
11846	ENSGALG00000031129	-1.09983	4.57159	27.5525	1.5289e-07	1.17621e-06	Down
14584	ENSGALG00000036293	-1.00329	5.56377	27.4944	1.57551e-07	1.21026e-06	Down
3643	ENSGALG00000007431	-1.26492	3.77004	27.4769	1.58985e-07	1.2199e-06	Down
8485	ENSGALG00000017289	-1.07119	4.76825	27.4517	1.61067e-07	1.23449e-06	Down
3397	ENSGALG00000006947	-1.04599	4.94962	27.4392	1.62111e-07	1.24156e-06	Down
16897	ENSGALG00000040663	-1.0787	4.69177	27.3073	1.73556e-07	1.32425e-06	Down
7161	ENSGALG00000014798	-1.3303	3.50633	27.2046	1.83019e-07	1.39231e-06	Down
13894	ENSGALG00000034989	-1.12605	4.32651	27.1917	1.84246e-07	1.40112e-06	Down
4714	ENSGALG00000009400	-1.27916	3.68595	27.1765	1.85698e-07	1.41111e-06	Down
5959	ENSGALG00000011664	-2.9745	0.537826	27.1461	1.88649e-07	1.43194e-06	Down
7063	ENSGALG00000014615	-1.02131	5.18275	27.1407	1.89178e-07	1.43542e-06	Down
7694	ENSGALG00000015706	-1.01691	5.23753	27.0941	1.93784e-07	1.46982e-06	Down
1320	ENSGALG00000003047	-1.00314	5.44842	27.0854	1.94662e-07	1.47594e-06	Down
866	ENSGALG00000002124	-1.10625	4.45336	27.0715	1.96066e-07	1.48548e-06	Down
13509	ENSGALG00000034271	-1.01977	5.14048	26.9109	2.13058e-07	1.6059e-06	Down
3950	ENSGALG00000008037	-2.86622	0.672156	26.9092	2.13245e-07	1.60672e-06	Down
17308	ENSGALG00000041379	-7.34564	-2.46498	26.8667	2.17979e-07	1.63937e-06	Down
11931	ENSGALG00000031284	-1.03007	4.98686	26.8659	2.18072e-07	1.63946e-06	Down
3563	ENSGALG00000007266	-1.02241	5.07718	26.84	2.2101e-07	1.66033e-06	Down
7933	ENSGALG00000016342	-4.6317	-1.32154	26.81	2.24467e-07	1.68383e-06	Down
9932	ENSGALG00000026590	-1.24888	3.76527	26.7436	2.32318e-07	1.7389e-06	Down
9697	ENSGALG00000025887	-2.38291	1.42965	26.7103	2.36364e-07	1.76725e-06	Down
15032	ENSGALG00000037193	-2.02111	2.04535	26.7025	2.37319e-07	1.77374e-06	Down
1375	ENSGALG00000003148	-3.48142	-0.164805	26.6771	2.40454e-07	1.7952e-06	Down
20055	ENSGALG00000046062	-1.54225	2.93287	26.5648	2.54851e-07	1.89646e-06	Down
2818	ENSGALG00000005885	-1.02852	4.95522	26.5636	2.55007e-07	1.89693e-06	Down
19209	ENSGALG00000044778	-1.29851	3.55035	26.5594	2.55562e-07	1.90037e-06	Down
4644	ENSGALG00000009268	-3.75694	-0.547252	26.491	2.64763e-07	1.95883e-06	Down
10110	ENSGALG00000027124	-7.31875	-2.49869	26.4425	2.71497e-07	2.00647e-06	Down
16152	ENSGALG00000039294	-1.02275	4.96883	26.3605	2.83273e-07	2.08597e-06	Down
3090	ENSGALG00000006385	-1.0245	4.95493	26.3577	2.83691e-07	2.08755e-06	Down
2129	ENSGALG00000004559	-1.17693	4.01905	26.3366	2.86804e-07	2.10893e-06	Down
11843	ENSGALG00000031122	-1.46236	3.11779	26.323	2.88835e-07	2.12082e-06	Down
15137	ENSGALG00000037387	-1.50859	2.99729	26.2858	2.94449e-07	2.15662e-06	Down
4920	ENSGALG00000009784	-1.15839	4.08807	26.2625	2.98018e-07	2.1812e-06	Down
17593	ENSGALG00000041907	-7.30361	-2.51315	26.2369	3.02002e-07	2.20799e-06	Down
8421	ENSGALG00000017162	-1.0402	4.81968	26.236	3.0213e-07	2.20814e-06	Down
1721	ENSGALG00000003802	-1.02456	4.92996	26.1924	3.09029e-07	2.25614e-06	Down
13195	ENSGALG00000033658	-2.58854	1.03742	26.1712	3.1245e-07	2.27949e-06	Down
6922	ENSGALG00000014127	-1.01531	4.98505	26.0865	3.26466e-07	2.37328e-06	Down
5681	ENSGALG00000011180	-1.10651	4.29435	26.0625	3.30547e-07	2.4021e-06	Down
4281	ENSGALG00000008591	-1.722	2.53293	26.0024	3.40993e-07	2.47274e-06	Down
2457	ENSGALG00000005236	-1.03328	4.82847	25.9491	3.50543e-07	2.53391e-06	Down
4828	ENSGALG00000009587	-1.1286	4.17641	25.8768	3.63926e-07	2.62047e-06	Down
15903	ENSGALG00000038834	-2.38417	1.35404	25.8107	3.76592e-07	2.70786e-06	Down
10183	ENSGALG00000027360	-7.26048	-2.533	25.8063	3.7746e-07	2.7122e-06	Down
16240	ENSGALG00000039458	-2.68118	0.846838	25.6976	3.99334e-07	2.85933e-06	Down
7252	ENSGALG00000014944	-1.16842	3.99145	25.6646	4.06203e-07	2.90749e-06	Down
7170	ENSGALG00000014813	-2.14037	1.75653	25.621	4.15496e-07	2.96986e-06	Down
1420	ENSGALG00000003227	-1.15392	4.04483	25.5945	4.21237e-07	3.00879e-06	Down
6247	ENSGALG00000012292	-1.0169	4.89726	25.5822	4.23921e-07	3.02691e-06	Down
2572	ENSGALG00000005438	-1.42032	3.16765	25.5158	4.38773e-07	3.12424e-06	Down
7856	ENSGALG00000016164	-1.08732	4.34699	25.4905	4.44576e-07	3.16225e-06	Down
941	ENSGALG00000002267	-1.12582	4.15053	25.4662	4.50192e-07	3.19998e-06	Down
3853	ENSGALG00000007839	-1.06495	4.50787	25.4381	4.56805e-07	3.2436e-06	Down
5002	ENSGALG00000009925	-1.08627	4.34567	25.4348	4.576e-07	3.24812e-06	Down
17710	ENSGALG00000042110	-1.37464	3.27806	25.4197	4.61182e-07	3.27241e-06	Down
7510	ENSGALG00000015345	-1.50184	2.94678	25.3985	4.66273e-07	3.30624e-06	Down
1755	ENSGALG00000003866	-7.23279	-2.56892	25.3683	4.73641e-07	3.35036e-06	Down
11862	ENSGALG00000031159	-1.28442	3.50094	25.2896	4.9336e-07	3.47961e-06	Down
4773	ENSGALG00000009496	-1.09478	4.25957	25.2345	5.07657e-07	3.57245e-06	Down
8396	ENSGALG00000017118	-1.15557	4.00269	25.2201	5.11476e-07	3.59185e-06	Down
10167	ENSGALG00000027297	-7.22798	-2.58693	25.2094	5.14299e-07	3.60926e-06	Down
7410	ENSGALG00000015181	-1.31236	3.42231	25.1899	5.19533e-07	3.64225e-06	Down
5540	ENSGALG00000010881	-1.2245	3.69739	25.036	5.62699e-07	3.9247e-06	Down
7507	ENSGALG00000015342	-1.29332	3.45541	24.9599	5.85343e-07	4.07015e-06	Down
4585	ENSGALG00000009128	-1.23661	3.63612	24.9334	5.93441e-07	4.12226e-06	Down
2775	ENSGALG00000005805	-1.04978	4.53735	24.9032	6.0283e-07	4.18322e-06	Down
8132	ENSGALG00000016690	-3.09093	0.165683	24.8693	6.13523e-07	4.2531e-06	Down
12492	ENSGALG00000032361	-2.7703	0.627787	24.8414	6.22477e-07	4.31078e-06	Down
1979	ENSGALG00000004273	-1.23039	3.6431	24.7621	6.48595e-07	4.48104e-06	Down
862	ENSGALG00000002118	-1.02731	4.68639	24.7489	6.53071e-07	4.50892e-06	Down
20210	ENSGALG00000046283	-4.37599	-1.32352	24.6478	6.88217e-07	4.73083e-06	Down
3161	ENSGALG00000006502	-1.01209	4.77219	24.5502	7.24002e-07	4.96514e-06	Down
11829	ENSGALG00000031094	-3.07519	0.153813	24.5341	7.30057e-07	5.00331e-06	Down
16684	ENSGALG00000040266	-1.95	2.01196	24.5258	7.33218e-07	5.02161e-06	Down
527	ENSGALG00000001437	-1.1425	3.98489	24.4878	7.47833e-07	5.11315e-06	Down
4148	ENSGALG00000008370	-1.03248	4.6024	24.4794	7.51069e-07	5.13174e-06	Down
4304	ENSGALG00000008627	-1.20999	3.69607	24.4539	7.61085e-07	5.18988e-06	Down
8313	ENSGALG00000016990	-1.0102	4.76975	24.4443	7.64891e-07	5.21243e-06	Down
955	ENSGALG00000002294	-1.14886	3.95035	24.4144	7.76871e-07	5.29048e-06	Down
10901	ENSGALG00000029394	-3.48184	-0.43638	24.4042	7.80986e-07	5.31496e-06	Down
10382	ENSGALG00000027967	-7.13961	-2.62645	24.3598	7.99203e-07	5.43171e-06	Down
3502	ENSGALG00000007149	-1.16447	3.87515	24.3256	8.13494e-07	5.5215e-06	Down
6388	ENSGALG00000012620	-1.22003	3.62916	24.2222	8.58356e-07	5.8053e-06	Down
13615	ENSGALG00000034488	-1.13152	3.99818	24.1545	8.89086e-07	6.00075e-06	Down
14506	ENSGALG00000036148	-1.90206	2.07049	24.118	9.06072e-07	6.10733e-06	Down
16015	ENSGALG00000039066	-4.12442	-1.18799	24.0746	9.26724e-07	6.23135e-06	Down
3472	ENSGALG00000007098	-1.15509	3.88461	24.0267	9.50105e-07	6.37683e-06	Down
5691	ENSGALG00000011198	-1.2294	3.5678	24.0182	9.54307e-07	6.40255e-06	Down
17743	ENSGALG00000042162	-5.08404	-1.9209	24.0177	9.54563e-07	6.40255e-06	Down
5361	ENSGALG00000010564	-1.0474	4.3997	23.9693	9.78825e-07	6.54812e-06	Down
13533	ENSGALG00000034311	-1.08751	4.16281	23.905	1.01209e-06	6.74642e-06	Down
6714	ENSGALG00000013568	-1.31061	3.33127	23.8605	1.03576e-06	6.89745e-06	Down
11673	ENSGALG00000030817	-7.10911	-2.67417	23.8336	1.05032e-06	6.98533e-06	Down
8274	ENSGALG00000016920	-1.54015	2.73587	23.7867	1.07622e-06	7.14363e-06	Down
16401	ENSGALG00000039766	-2.55522	0.859213	23.7091	1.12054e-06	7.42095e-06	Down
5860	ENSGALG00000011473	-1.26654	3.43064	23.5996	1.1861e-06	7.82476e-06	Down
1823	ENSGALG00000003999	-2.23019	1.42704	23.5777	1.1997e-06	7.90175e-06	Down
3196	ENSGALG00000006565	-1.08069	4.15617	23.5334	1.22764e-06	8.06242e-06	Down
7794	ENSGALG00000015951	-1.42123	3.0039	23.4612	1.27458e-06	8.33855e-06	Down
3209	ENSGALG00000006591	-2.82459	0.41041	23.4575	1.27707e-06	8.35215e-06	Down
11428	ENSGALG00000030367	-1.956	1.91679	23.454	1.27936e-06	8.36182e-06	Down
4327	ENSGALG00000008671	-2.43292	1.04266	23.4478	1.2835e-06	8.38353e-06	Down
12731	ENSGALG00000032796	-4.52437	-1.5699	23.3806	1.32909e-06	8.65646e-06	Down
17104	ENSGALG00000041018	-3.31968	-0.332776	23.3754	1.33269e-06	8.67714e-06	Down
14972	ENSGALG00000037055	-1.10776	4.01495	23.3069	1.38105e-06	8.96347e-06	Down
6563	ENSGALG00000013022	-1.82572	2.15185	23.3005	1.38562e-06	8.98173e-06	Down
8308	ENSGALG00000016981	-1.77831	2.24276	23.2899	1.39331e-06	9.02481e-06	Down
15016	ENSGALG00000037164	-1.72181	2.34946	23.2763	1.40319e-06	9.07836e-06	Down
12168	ENSGALG00000031709	-7.104	-2.75178	23.2611	1.41429e-06	9.14439e-06	Down
9647	ENSGALG00000025751	-1.09728	4.04919	23.1958	1.4632e-06	9.43678e-06	Down
3666	ENSGALG00000007483	-1.08902	4.08082	23.1633	1.4881e-06	9.57925e-06	Down
2588	ENSGALG00000005470	-1.77565	2.23778	23.1526	1.49643e-06	9.6238e-06	Down
1208	ENSGALG00000002800	-2.19989	1.44036	23.1157	1.52543e-06	9.78874e-06	Down
8218	ENSGALG00000016836	-1.02233	4.43671	23.0473	1.58061e-06	1.0108e-05	Down
18551	ENSGALG00000043738	-1.12728	3.89966	23.0306	1.59445e-06	1.01838e-05	Down
1248	ENSGALG00000002888	-1.18892	3.62845	23.0142	1.6081e-06	1.02646e-05	Down
8724	ENSGALG00000019094	-1.16998	3.70305	22.9271	1.68263e-06	1.07136e-05	Down
7221	ENSGALG00000014902	-1.01647	4.45525	22.887	1.71808e-06	1.09291e-05	Down
6470	ENSGALG00000012808	-1.20189	3.55316	22.842	1.75884e-06	1.11742e-05	Down
10173	ENSGALG00000027323	-5.29626	-2.16233	22.8414	1.75935e-06	1.11742e-05	Down
3266	ENSGALG00000006689	-1.01673	4.43408	22.7831	1.81351e-06	1.14933e-05	Down
13957	ENSGALG00000035108	-1.03685	4.27155	22.7711	1.82489e-06	1.15546e-05	Down
6080	ENSGALG00000011961	-1.66243	2.42526	22.7413	1.85344e-06	1.17209e-05	Down
14137	ENSGALG00000035453	-1.38232	3.0493	22.7349	1.85963e-06	1.17481e-05	Down
15317	ENSGALG00000037711	-1.33575	3.17438	22.7107	1.88317e-06	1.18869e-05	Down
17331	ENSGALG00000041420	-2.03949	1.69615	22.6892	1.90431e-06	1.20018e-05	Down
9477	ENSGALG00000025428	-7.00346	-2.7471	22.6789	1.91457e-06	1.2059e-05	Down
14378	ENSGALG00000035909	-2.9318	0.169622	22.6744	1.91905e-06	1.20835e-05	Down
10912	ENSGALG00000029414	-4.59143	-1.70721	22.6562	1.93739e-06	1.21915e-05	Down
5952	ENSGALG00000011657	-1.11767	3.89877	22.6349	1.95898e-06	1.23144e-05	Down
14953	ENSGALG00000037015	-1.33339	3.1701	22.5755	2.02049e-06	1.26677e-05	Down
2469	ENSGALG00000005256	-1.22262	3.47202	22.5586	2.03825e-06	1.27712e-05	Down
8301	ENSGALG00000016969	-1.45269	2.83166	22.4917	2.11058e-06	1.31921e-05	Down
5411	ENSGALG00000010643	-1.11681	3.88287	22.4585	2.1473e-06	1.33943e-05	Down
14266	ENSGALG00000035701	-1.06446	4.11329	22.4385	2.16985e-06	1.35213e-05	Down
7213	ENSGALG00000014881	-1.23281	3.43321	22.41	2.20221e-06	1.37062e-05	Down
19270	ENSGALG00000044868	-3.97394	-1.2342	22.3976	2.21649e-06	1.37783e-05	Down
1989	ENSGALG00000004293	-4.72603	-1.85322	22.3794	2.23767e-06	1.38931e-05	Down
10547	ENSGALG00000028444	-2.64763	0.568277	22.3539	2.2675e-06	1.40655e-05	Down
4652	ENSGALG00000009279	-1.20716	3.49137	22.2592	2.3821e-06	1.4754e-05	Down
10274	ENSGALG00000027655	-2.2673	1.22306	22.2262	2.42346e-06	1.4983e-05	Down
2272	ENSGALG00000004850	-1.01037	4.38112	22.22	2.43122e-06	1.50264e-05	Down
1331	ENSGALG00000003073	-1.34566	3.10098	22.1477	2.52464e-06	1.55709e-05	Down
6465	ENSGALG00000012796	-1.11049	3.86773	22.0745	2.62272e-06	1.61224e-05	Down
5451	ENSGALG00000010708	-1.87908	1.94232	22.0183	2.70065e-06	1.65666e-05	Down
5958	ENSGALG00000011663	-2.14823	1.42854	21.9753	2.76188e-06	1.68966e-05	Down
7360	ENSGALG00000015101	-2.81445	0.259044	21.9333	2.82299e-06	1.72498e-05	Down
15823	ENSGALG00000038693	-5.74869	-2.455	21.9062	2.86311e-06	1.74741e-05	Down
5606	ENSGALG00000011007	-1.01862	4.25813	21.8546	2.94105e-06	1.79231e-05	Down
11975	ENSGALG00000031362	-3.93212	-1.26126	21.8264	2.98471e-06	1.81729e-05	Down
13128	ENSGALG00000033535	-4.17301	-1.44669	21.8149	3.0026e-06	1.82601e-05	Down
18701	ENSGALG00000043982	-6.90555	-2.79689	21.7594	3.09066e-06	1.87455e-05	Down
17455	ENSGALG00000041661	-6.95103	-2.8404	21.7308	3.13706e-06	1.90044e-05	Down
16680	ENSGALG00000040261	-3.29355	-0.494432	21.6823	3.21739e-06	1.94622e-05	Down
4932	ENSGALG00000009805	-1.37441	2.97461	21.6514	3.26978e-06	1.97616e-05	Down
2874	ENSGALG00000005979	-1.13352	3.69776	21.4976	3.54269e-06	2.1304e-05	Down
5111	ENSGALG00000010104	-1.10257	3.83644	21.4936	3.55016e-06	2.13427e-05	Down
11951	ENSGALG00000031323	-1.16677	3.54524	21.4731	3.58831e-06	2.15404e-05	Down
15414	ENSGALG00000037889	-2.13252	1.40551	21.4703	3.59351e-06	2.15652e-05	Down
6521	ENSGALG00000012917	-3.06145	-0.1744	21.4517	3.62855e-06	2.17628e-05	Down
3902	ENSGALG00000007948	-1.3928	2.89723	21.3801	3.76659e-06	2.25379e-05	Down
16032	ENSGALG00000039099	-1.06652	3.98641	21.3722	3.78215e-06	2.26244e-05	Down
4546	ENSGALG00000009048	-1.79473	2.05106	21.3669	3.79255e-06	2.26799e-05	Down
5249	ENSGALG00000010320	-1.80892	2.02365	21.3519	3.82249e-06	2.28323e-05	Down
5645	ENSGALG00000011109	-2.58575	0.561409	21.3432	3.83983e-06	2.29158e-05	Down
6036	ENSGALG00000011855	-1.54286	2.55545	21.3039	3.91934e-06	2.33427e-05	Down
9881	ENSGALG00000026432	-6.86624	-2.83271	21.2915	3.94468e-06	2.34674e-05	Down
10700	ENSGALG00000028900	-1.03133	4.13112	21.2233	4.08767e-06	2.42183e-05	Down
11940	ENSGALG00000031301	-3.15941	-0.384554	21.1989	4.13994e-06	2.44926e-05	Down
7162	ENSGALG00000014799	-1.11773	3.72855	21.157	4.23144e-06	2.5005e-05	Down
8782	ENSGALG00000019719	-4.46647	-1.80041	21.1399	4.26947e-06	2.52151e-05	Down
9338	ENSGALG00000025165	-4.63696	-1.96039	21.0883	4.38602e-06	2.58364e-05	Down
13684	ENSGALG00000034592	-1.03657	4.08923	21.0716	4.42429e-06	2.60169e-05	Down
3340	ENSGALG00000006830	-1.0726	3.92357	21.0697	4.42886e-06	2.60362e-05	Down
699	ENSGALG00000001793	-4.3665	-1.75717	21.0496	4.47542e-06	2.62798e-05	Down
6875	ENSGALG00000013956	-1.61184	2.39634	21.0432	4.49044e-06	2.63528e-05	Down
19333	ENSGALG00000044960	-3.31	-0.628741	21.0271	4.52829e-06	2.65369e-05	Down
10554	ENSGALG00000028457	-2.84205	0.108111	20.99	4.61697e-06	2.70025e-05	Down
18428	ENSGALG00000043501	-6.83731	-2.85455	20.9809	4.6388e-06	2.7103e-05	Down
6174	ENSGALG00000012144	-1.25411	3.25726	20.9694	4.66677e-06	2.72548e-05	Down
4359	ENSGALG00000008734	-1.02706	4.12106	20.9593	4.69154e-06	2.7376e-05	Down
1574	ENSGALG00000003510	-1.11455	3.71319	20.9198	4.78914e-06	2.79216e-05	Down
15403	ENSGALG00000037868	-6.8162	-2.85193	20.8792	4.89182e-06	2.84959e-05	Down
7377	ENSGALG00000015126	-1.63266	2.33816	20.8685	4.91929e-06	2.86478e-05	Down
14501	ENSGALG00000036133	-2.12346	1.35811	20.8186	5.0491e-06	2.93536e-05	Down
9498	ENSGALG00000025470	-6.82773	-2.87985	20.7589	5.20901e-06	3.01804e-05	Down
7551	ENSGALG00000015403	-1.88242	1.81946	20.7296	5.28934e-06	3.05852e-05	Down
15996	ENSGALG00000039018	-4.59654	-1.96808	20.7095	5.34509e-06	3.08814e-05	Down
15511	ENSGALG00000038078	-1.86769	1.84591	20.7049	5.35789e-06	3.09379e-05	Down
9398	ENSGALG00000025269	-6.80592	-2.88825	20.5811	5.71569e-06	3.27819e-05	Down
17445	ENSGALG00000041637	-3.41501	-0.83301	20.5379	5.84632e-06	3.34748e-05	Down
852	ENSGALG00000002105	-1.25553	3.21144	20.4922	5.98757e-06	3.42476e-05	Down
4198	ENSGALG00000008445	-1.08018	3.80506	20.3791	6.35191e-06	3.6248e-05	Down
6747	ENSGALG00000013641	-5.08642	-2.31533	20.351	6.44608e-06	3.67445e-05	Down
11748	ENSGALG00000030944	-3.95394	-1.4645	20.2462	6.80871e-06	3.8693e-05	Down
6135	ENSGALG00000012074	-1.06271	3.86979	20.2426	6.82168e-06	3.87559e-05	Down
17726	ENSGALG00000042136	-6.76177	-2.90528	20.2245	6.88642e-06	3.90804e-05	Down
12159	ENSGALG00000031693	-1.2967	3.06406	20.2135	6.92617e-06	3.9295e-05	Down
17146	ENSGALG00000041089	-2.14544	1.23931	20.2009	6.97185e-06	3.95323e-05	Down
12157	ENSGALG00000031688	-1.0888	3.73413	20.1341	7.21992e-06	4.08258e-05	Down
13923	ENSGALG00000035041	-6.74933	-2.90977	20.127	7.24659e-06	4.09539e-05	Down
5371	ENSGALG00000010579	-1.05919	3.87055	20.1218	7.26653e-06	4.10553e-05	Down
14794	ENSGALG00000036726	-1.0626	3.84973	20.0786	7.4323e-06	4.18878e-05	Down
3948	ENSGALG00000008034	-1.00609	4.10805	20.013	7.69182e-06	4.32076e-05	Down
6513	ENSGALG00000012906	-4.09542	-1.63062	20.007	7.71606e-06	4.332e-05	Down
9475	ENSGALG00000025425	-6.74788	-2.93303	19.9675	7.877e-06	4.41388e-05	Down
13859	ENSGALG00000034928	-4.37116	-1.90367	19.8566	8.34745e-06	4.66473e-05	Down
9761	ENSGALG00000026082	-3.18122	-0.612111	19.8027	8.58618e-06	4.79289e-05	Down
6183	ENSGALG00000012160	-1.13588	3.49792	19.7951	8.62053e-06	4.81076e-05	Down
18210	ENSGALG00000043062	-2.79013	0.0437107	19.7849	8.6664e-06	4.83372e-05	Down
3721	ENSGALG00000007593	-1.16547	3.40999	19.7805	8.68623e-06	4.84346e-05	Down
7635	ENSGALG00000015590	-1.1535	3.43502	19.66	9.25177e-06	5.1406e-05	Down
2807	ENSGALG00000005857	-1.08074	3.70872	19.6485	9.30755e-06	5.16738e-05	Down
4043	ENSGALG00000008185	-1.559	2.38939	19.6447	9.32609e-06	5.17627e-05	Down
13602	ENSGALG00000034458	-3.22995	-0.709286	19.6301	9.39746e-06	5.21305e-05	Down
8251	ENSGALG00000016893	-1.0106	4.04011	19.6223	9.43592e-06	5.22731e-05	Down
10641	ENSGALG00000028746	-6.71813	-2.96805	19.5794	9.65019e-06	5.34022e-05	Down
4860	ENSGALG00000009645	-1.32461	2.91801	19.5752	9.67157e-06	5.34483e-05	Down
18850	ENSGALG00000044233	-6.68692	-2.94438	19.5647	9.72477e-06	5.37278e-05	Down
13009	ENSGALG00000033304	-1.37528	2.7743	19.5285	9.91118e-06	5.46691e-05	Down
16404	ENSGALG00000039772	-4.70246	-2.20161	19.4718	1.02096e-05	5.61036e-05	Down
4215	ENSGALG00000008479	-1.49582	2.50074	19.3868	1.06744e-05	5.84536e-05	Down
11302	ENSGALG00000030115	-1.40353	2.69852	19.3578	1.08373e-05	5.92979e-05	Down
8771	ENSGALG00000019568	-1.11215	3.51665	19.2108	1.17048e-05	6.37038e-05	Down
11133	ENSGALG00000029830	-5.48387	-2.61151	19.1936	1.18111e-05	6.42653e-05	Down
46	ENSGALG00000000215	-1.19812	3.25861	19.1764	1.19175e-05	6.48098e-05	Down
15348	ENSGALG00000037761	-2.39316	0.631843	19.1168	1.22957e-05	6.66367e-05	Down
15673	ENSGALG00000038410	-1.36886	2.7544	19.1037	1.23803e-05	6.70592e-05	Down
8964	ENSGALG00000021345	-1.04426	3.80884	19.0867	1.24911e-05	6.7606e-05	Down
1723	ENSGALG00000003805	-1.05984	3.7327	19.0725	1.25847e-05	6.80405e-05	Down
5546	ENSGALG00000010891	-1.17186	3.32717	19.0632	1.26459e-05	6.82991e-05	Down
13568	ENSGALG00000034376	-1.07377	3.6639	19.0543	1.27051e-05	6.8583e-05	Down
18370	ENSGALG00000043391	-2.03922	1.32505	19.0149	1.29698e-05	6.9938e-05	Down
16271	ENSGALG00000039528	-2.33372	0.726225	19.0079	1.30178e-05	7.01598e-05	Down
15461	ENSGALG00000037977	-3.06307	-0.561051	18.998	1.30855e-05	7.04688e-05	Down
2103	ENSGALG00000004508	-1.45243	2.56074	18.9924	1.31239e-05	7.0657e-05	Down
7525	ENSGALG00000015367	-1.30067	2.92837	18.9753	1.32422e-05	7.12562e-05	Down
3606	ENSGALG00000007354	-1.31888	2.86209	18.8786	1.39304e-05	7.4685e-05	Down
6217	ENSGALG00000012228	-3.65866	-1.34407	18.8486	1.41518e-05	7.57329e-05	Down
14939	ENSGALG00000036983	-1.89127	1.60884	18.8261	1.43195e-05	7.65501e-05	Down
748	ENSGALG00000001916	-1.52653	2.38336	18.7884	1.46053e-05	7.80171e-05	Down
17786	ENSGALG00000042245	-4.14102	-1.83834	18.7749	1.47092e-05	7.84898e-05	Down
9497	ENSGALG00000025469	-6.61987	-3.01626	18.754	1.48711e-05	7.92714e-05	Down
6527	ENSGALG00000012934	-2.01942	1.33321	18.7332	1.50343e-05	8.00371e-05	Down
8536	ENSGALG00000017405	-2.13825	1.07876	18.7222	1.51215e-05	8.04698e-05	Down
19300	ENSGALG00000044912	-6.60957	-3.01998	18.6773	1.54811e-05	8.2223e-05	Down
17093	ENSGALG00000040994	-1.06013	3.67408	18.6502	1.57034e-05	8.31663e-05	Down
11099	ENSGALG00000029769	-3.98587	-1.73744	18.6416	1.57738e-05	8.34977e-05	Down
7178	ENSGALG00000014831	-1.02631	3.83709	18.6416	1.57741e-05	8.34977e-05	Down
19220	ENSGALG00000044792	-1.81978	1.73591	18.6302	1.58685e-05	8.39539e-05	Down
20442	ENSGALG00000046643	-1.8079	1.75856	18.5949	1.61656e-05	8.54154e-05	Down
17201	ENSGALG00000041183	-1.08147	3.55946	18.5801	1.62915e-05	8.59457e-05	Down
4379	ENSGALG00000008764	-1.03472	3.78378	18.5536	1.65191e-05	8.69896e-05	Down
1058	ENSGALG00000002501	-1.07923	3.56322	18.5222	1.67941e-05	8.83252e-05	Down
1059	ENSGALG00000002503	-3.81854	-1.55828	18.4756	1.72093e-05	9.0254e-05	Down
13960	ENSGALG00000035112	-6.57861	-3.03101	18.4492	1.74495e-05	9.13965e-05	Down
10271	ENSGALG00000027644	-5.40978	-2.66042	18.4314	1.76135e-05	9.21612e-05	Down
6811	ENSGALG00000013785	-1.00341	3.91107	18.3618	1.82683e-05	9.53437e-05	Down
15379	ENSGALG00000037816	-1.02968	3.7571	18.1767	2.01332e-05	0.000104596	Down
911	ENSGALG00000002200	-6.56234	-3.07589	18.1708	2.01953e-05	0.000104892	Down
1299	ENSGALG00000003005	-2.52834	0.266158	18.1597	2.03129e-05	0.000105396	Down
16413	ENSGALG00000039785	-1.12132	3.39384	18.1562	2.03505e-05	0.000105565	Down
4522	ENSGALG00000009016	-1.32257	2.77848	18.1462	2.04578e-05	0.000106025	Down
7667	ENSGALG00000015660	-1.26909	2.93544	18.146	2.046e-05	0.000106025	Down
7413	ENSGALG00000015184	-1.03628	3.71682	18.1227	2.07121e-05	0.000107223	Down
16441	ENSGALG00000039846	-5.36364	-2.67199	18.0672	2.13241e-05	0.000110308	Down
17297	ENSGALG00000041358	-1.01519	3.80877	18.0372	2.16635e-05	0.000111922	Down
5058	ENSGALG00000010018	-6.52954	-3.06058	18.0363	2.16729e-05	0.000111942	Down
8900	ENSGALG00000020884	-1.34369	2.72059	18.0334	2.17059e-05	0.000112028	Down
16065	ENSGALG00000039154	-6.54492	-3.12385	17.9882	2.22283e-05	0.000114551	Down
12790	ENSGALG00000032904	-1.03367	3.70736	17.9731	2.24048e-05	0.000115315	Down
15119	ENSGALG00000037359	-3.76889	-1.56776	17.9683	2.24611e-05	0.000115576	Down
18580	ENSGALG00000043795	-1.23327	3.0285	17.9609	2.25489e-05	0.000115962	Down
1149	ENSGALG00000002673	-1.27143	2.90631	17.951	2.26669e-05	0.000116459	Down
1865	ENSGALG00000004083	-1.91776	1.45433	17.9417	2.27776e-05	0.000116939	Down
12888	ENSGALG00000033091	-1.34684	2.70506	17.9381	2.28208e-05	0.000117132	Down
7190	ENSGALG00000014848	-6.51999	-3.10427	17.9013	2.32666e-05	0.000119121	Down
11790	ENSGALG00000031021	-1.24961	2.9679	17.885	2.34668e-05	0.000120023	Down
17903	ENSGALG00000042481	-1.04008	3.66285	17.877	2.35658e-05	0.000120388	Down
20074	ENSGALG00000046093	-2.55047	0.189702	17.871	2.36397e-05	0.000120669	Down
18095	ENSGALG00000042851	-2.23334	0.775817	17.8674	2.36847e-05	0.000120869	Down
10014	ENSGALG00000026830	-2.59282	0.107667	17.8076	2.4441e-05	0.000124418	Down
3132	ENSGALG00000006445	-1.44683	2.46452	17.7661	2.49801e-05	0.000127004	Down
14123	ENSGALG00000035429	-1.53771	2.26005	17.7546	2.51305e-05	0.000127674	Down
8158	ENSGALG00000016731	-1.20971	3.07808	17.7424	2.5293e-05	0.000128372	Down
7347	ENSGALG00000015080	-2.38003	0.465139	17.635	2.67619e-05	0.000135223	Down
17788	ENSGALG00000042250	-6.4715	-3.12077	17.6268	2.68772e-05	0.000135739	Down
17868	ENSGALG00000042420	-6.46525	-3.10871	17.6202	2.69708e-05	0.000136178	Down
15983	ENSGALG00000038986	-3.79649	-1.65188	17.6128	2.70755e-05	0.000136673	Down
17142	ENSGALG00000041081	-1.36757	2.6287	17.6058	2.71759e-05	0.000137113	Down
18801	ENSGALG00000044153	-3.14135	-0.89243	17.5788	2.75646e-05	0.0001388	Down
13649	ENSGALG00000034537	-6.46607	-3.1367	17.5683	2.77172e-05	0.000139499	Down
3607	ENSGALG00000007356	-1.04063	3.60953	17.5325	2.82431e-05	0.000141937	Down
9309	ENSGALG00000024701	-4.17078	-2.07611	17.4852	2.89555e-05	0.000145232	Down
7620	ENSGALG00000015547	-1.212	3.03964	17.4611	2.93247e-05	0.000147039	Down
390	ENSGALG00000001111	-1.34003	2.67749	17.4496	2.95026e-05	0.000147795	Down
6699	ENSGALG00000013494	-1.18974	3.1016	17.371	3.07477e-05	0.000153549	Down
11708	ENSGALG00000030881	-2.04434	1.09982	17.371	3.07489e-05	0.000153549	Down
6964	ENSGALG00000014252	-6.42437	-3.13626	17.3639	3.08638e-05	0.000154085	Down
8463	ENSGALG00000017229	-1.59017	2.09907	17.3451	3.11697e-05	0.000155499	Down
6761	ENSGALG00000013684	-3.84748	-1.77492	17.3364	3.1313e-05	0.000156138	Down
4732	ENSGALG00000009435	-6.43098	-3.17788	17.3136	3.16905e-05	0.000157828	Down
2651	ENSGALG00000005594	-1.1599	3.18791	17.2993	3.19298e-05	0.000158826	Down
11574	ENSGALG00000030645	-1.65467	1.95532	17.2984	3.19448e-05	0.000158863	Down
16605	ENSGALG00000040114	-2.11425	0.940379	17.2862	3.21507e-05	0.000159847	Down
6974	ENSGALG00000014280	-2.17806	0.812401	17.282	3.22227e-05	0.000160128	Down
2526	ENSGALG00000005360	-1.11138	3.33704	17.2656	3.25026e-05	0.000161284	Down
4447	ENSGALG00000008885	-1.91803	1.36385	17.2171	3.33428e-05	0.000165132	Down
2912	ENSGALG00000006041	-6.40216	-3.15799	17.2118	3.34352e-05	0.00016555	Down
8833	ENSGALG00000020253	-1.16783	3.15065	17.1919	3.3788e-05	0.000167135	Down
14564	ENSGALG00000036252	-1.37452	2.57321	17.1645	3.42791e-05	0.000169353	Down
7642	ENSGALG00000015602	-6.40195	-3.18744	17.1525	3.44961e-05	0.000170349	Down
15883	ENSGALG00000038792	-6.37778	-3.166	17.0772	3.58899e-05	0.000176806	Down
5702	ENSGALG00000011213	-3.69859	-1.67781	16.9521	3.83345e-05	0.000187764	Down
12646	ENSGALG00000032645	-1.57748	2.08336	16.921	3.89681e-05	0.000190411	Down
11824	ENSGALG00000031088	-4.78412	-2.56246	16.9145	3.91013e-05	0.000191017	Down
9798	ENSGALG00000026196	-5.26405	-2.76782	16.9008	3.93844e-05	0.000192354	Down
11427	ENSGALG00000030366	-4.47087	-2.38191	16.8886	3.96391e-05	0.000193459	Down
12307	ENSGALG00000031991	-1.16142	3.13578	16.8711	4.0006e-05	0.000194924	Down
7624	ENSGALG00000015554	-1.64487	1.92305	16.8508	4.04373e-05	0.000196932	Down
8433	ENSGALG00000017179	-1.09954	3.33189	16.8497	4.04595e-05	0.000196946	Down
16740	ENSGALG00000040378	-2.73002	-0.308851	16.8075	4.13686e-05	0.000201037	Down
10342	ENSGALG00000027840	-1.58893	2.04223	16.7972	4.15943e-05	0.000201942	Down
10791	ENSGALG00000029175	-1.163	3.1188	16.7654	4.22972e-05	0.000205111	Down
18152	ENSGALG00000042969	-2.73456	-0.34041	16.6964	4.38644e-05	0.000211908	Down
6973	ENSGALG00000014277	-1.09624	3.32496	16.6849	4.41311e-05	0.000212945	Down
18682	ENSGALG00000043953	-3.01487	-0.857957	16.6353	4.5301e-05	0.000217973	Down
13420	ENSGALG00000034081	-1.34354	2.59123	16.6085	4.59443e-05	0.000220965	Down
6409	ENSGALG00000012683	-1.21359	2.93521	16.6042	4.60484e-05	0.000221413	Down
8570	ENSGALG00000017825	-4.0897	-2.14252	16.5807	4.66229e-05	0.00022386	Down
15432	ENSGALG00000037927	-6.31448	-3.26305	16.5802	4.6636e-05	0.000223871	Down
15506	ENSGALG00000038069	-1.03365	3.51006	16.5475	4.74474e-05	0.000227499	Down
17574	ENSGALG00000041872	-4.71861	-2.5615	16.4931	4.88274e-05	0.000233459	Down
9563	ENSGALG00000025585	-3.78192	-1.8573	16.4893	4.89244e-05	0.000233868	Down
2589	ENSGALG00000005472	-1.37438	2.50538	16.4711	4.93976e-05	0.000235964	Down
1014	ENSGALG00000002419	-1.31371	2.64254	16.4074	5.10856e-05	0.000243241	Down
19105	ENSGALG00000044617	-6.28245	-3.27315	16.4073	5.10872e-05	0.000243241	Down
10078	ENSGALG00000027005	-3.95142	-2.05099	16.3816	5.17859e-05	0.000246281	Down
13952	ENSGALG00000035097	-1.15222	3.10157	16.3182	5.35477e-05	0.000253775	Down
8096	ENSGALG00000016622	-1.1404	3.1215	16.155	5.83652e-05	0.000274698	Down
4337	ENSGALG00000008692	-1.6829	1.74951	16.1332	5.90407e-05	0.000277494	Down
5110	ENSGALG00000010103	-1.06733	3.35885	16.1306	5.91206e-05	0.000277806	Down
12256	ENSGALG00000031876	-6.22869	-3.28965	16.1208	5.94262e-05	0.000278985	Down
5504	ENSGALG00000010812	-3.28273	-1.29816	16.0913	6.03594e-05	0.000282847	Down
19546	ENSGALG00000045293	-6.22867	-3.30655	16.0873	6.04868e-05	0.000283315	Down
18910	ENSGALG00000044322	-2.83553	-0.650402	16.0443	6.18769e-05	0.000289429	Down
10394	ENSGALG00000027990	-6.21621	-3.31039	16.0213	6.26344e-05	0.000292637	Down
8617	ENSGALG00000017921	-6.20484	-3.31383	15.9613	6.46495e-05	0.000301364	Down
11970	ENSGALG00000031355	-1.64562	1.81083	15.9309	6.56973e-05	0.000305691	Down
15921	ENSGALG00000038873	-2.73766	-0.491059	15.9168	6.61875e-05	0.000307832	Down
19699	ENSGALG00000045533	-1.92196	1.16531	15.8841	6.73419e-05	0.000312703	Down
17153	ENSGALG00000041098	-1.77278	1.50962	15.8614	6.81559e-05	0.000316053	Down
9345	ENSGALG00000025176	-5.15457	-2.84943	15.8176	6.97503e-05	0.000322788	Down
11912	ENSGALG00000031257	-2.8237	-0.670037	15.8131	6.99181e-05	0.000323492	Down
18706	ENSGALG00000043995	-3.64076	-1.80568	15.7885	7.08323e-05	0.000327278	Down
13585	ENSGALG00000034412	-3.26205	-1.34058	15.7291	7.30914e-05	0.000336652	Down
3336	ENSGALG00000006822	-1.08811	3.2448	15.7243	7.32778e-05	0.000337358	Down
13905	ENSGALG00000035007	-1.29123	2.62682	15.7061	7.39848e-05	0.000340077	Down
17667	ENSGALG00000042025	-1.64839	1.77294	15.6745	7.52334e-05	0.000345386	Down
16626	ENSGALG00000040159	-2.09692	0.747413	15.6717	7.53433e-05	0.000345701	Down
12576	ENSGALG00000032518	-1.04586	3.37781	15.6632	7.56805e-05	0.000347015	Down
13082	ENSGALG00000033455	-1.44689	2.24794	15.6502	7.62055e-05	0.000349187	Down
14032	ENSGALG00000035251	-6.13836	-3.33336	15.6152	7.76261e-05	0.00035514	Down
8367	ENSGALG00000017068	-6.14832	-3.36593	15.5966	7.83953e-05	0.000358099	Down
19322	ENSGALG00000044941	-6.13266	-3.33524	15.5852	7.88702e-05	0.000359866	Down
14077	ENSGALG00000035335	-2.41637	0.0881947	15.5638	7.97662e-05	0.000363468	Down
11034	ENSGALG00000029645	-6.12776	-3.33685	15.5594	7.99541e-05	0.000364081	Down
3480	ENSGALG00000007115	-1.10809	3.15876	15.5587	7.99824e-05	0.000364129	Down
10146	ENSGALG00000027236	-6.13971	-3.36834	15.5523	8.0253e-05	0.000365209	Down
8013	ENSGALG00000016492	-3.36031	-1.48197	15.5344	8.10184e-05	0.000367945	Down
19651	ENSGALG00000045465	-6.16307	-3.43733	15.5276	8.13091e-05	0.000369101	Down
12251	ENSGALG00000031866	-6.12571	-3.37253	15.4797	8.33979e-05	0.000377745	Down
13397	ENSGALG00000034033	-1.47028	2.1709	15.4672	8.39516e-05	0.000380001	Down
4530	ENSGALG00000009027	-1.90982	1.1288	15.4583	8.43478e-05	0.000381496	Down
13950	ENSGALG00000035094	-2.66094	-0.433346	15.4107	8.64963e-05	0.000390397	Down
6378	ENSGALG00000012601	-1.35764	2.43225	15.3772	8.80446e-05	0.000396511	Down
4197	ENSGALG00000008444	-6.11871	-3.41174	15.3711	8.83285e-05	0.000397481	Down
9620	ENSGALG00000025675	-4.62823	-2.66565	15.3672	8.85138e-05	0.00039805	Down
10684	ENSGALG00000028863	-3.06637	-1.13311	15.3483	8.93999e-05	0.00040173	Down
19509	ENSGALG00000045232	-2.66729	-0.465773	15.3345	9.00554e-05	0.000404498	Down
2696	ENSGALG00000005662	-1.06135	3.28793	15.3287	9.03315e-05	0.00040556	Down
9413	ENSGALG00000025294	-4.32465	-2.49237	15.324	9.05587e-05	0.000406313	Down
17864	ENSGALG00000042411	-1.48982	2.10368	15.2983	9.18011e-05	0.000411436	Down
17180	ENSGALG00000041139	-1.48782	2.10696	15.2906	9.21759e-05	0.000412851	Down
17512	ENSGALG00000041761	-2.60795	-0.348158	15.2905	9.21772e-05	0.000412851	Down
4798	ENSGALG00000009537	-1.19345	2.83051	15.2719	9.30925e-05	0.000416859	Down
19743	ENSGALG00000045603	-3.02551	-1.10127	15.2364	9.48582e-05	0.00042393	Down
14865	ENSGALG00000036843	-4.10732	-2.3584	15.2277	9.52964e-05	0.00042561	Down
18727	ENSGALG00000044027	-5.08204	-2.88453	15.1955	9.69343e-05	0.000432265	Down
6443	ENSGALG00000012755	-2.0625	0.743088	15.1681	9.83499e-05	0.00043791	Down
16021	ENSGALG00000039077	-4.32244	-2.52626	15.16	9.87719e-05	0.000439597	Down
1929	ENSGALG00000004196	-6.06581	-3.40825	15.1368	9.99933e-05	0.000444646	Down
16827	ENSGALG00000040535	-3.80613	-2.10264	15.0844	0.000102809	0.000455977	Down
3153	ENSGALG00000006483	-1.20862	2.76644	15.0747	0.000103339	0.000457635	Down
14369	ENSGALG00000035890	-6.03806	-3.39759	15.0331	0.00010564	0.000467116	Down
10313	ENSGALG00000027765	-1.79723	1.3389	15.0303	0.000105797	0.000467709	Down
3055	ENSGALG00000006322	-2.96443	-1.02471	15.0263	0.000106023	0.000468609	Down
5070	ENSGALG00000010032	-1.98905	0.880519	15.017	0.000106546	0.000470613	Down
20118	ENSGALG00000046158	-6.03373	-3.39896	15.0109	0.000106894	0.000471846	Down
13359	ENSGALG00000033966	-1.94772	0.971907	14.9971	0.000107675	0.000474678	Down
5847	ENSGALG00000011447	-2.00998	0.828627	14.9906	0.000108051	0.000476234	Down
4767	ENSGALG00000009488	-4.2993	-2.52101	14.9885	0.000108169	0.000476651	Down
5428	ENSGALG00000010668	-1.22179	2.72368	14.9818	0.000108555	0.000478146	Down
3889	ENSGALG00000007927	-3.63165	-1.96713	14.9357	0.000111238	0.000488702	Down
12099	ENSGALG00000031588	-1.08311	3.16658	14.9349	0.000111283	0.000488795	Down
15274	ENSGALG00000037645	-2.58769	-0.39087	14.8888	0.000114036	0.000499493	Down
15475	ENSGALG00000038004	-6.0207	-3.43984	14.8722	0.000115045	0.000503157	Down
1739	ENSGALG00000003836	-3.56209	-1.89889	14.8552	0.000116089	0.000507401	Down
7374	ENSGALG00000015122	-1.19805	2.76844	14.8338	0.000117411	0.000512523	Down
8379	ENSGALG00000017086	-1.7191	1.48935	14.809	0.000118967	0.00051887	Down
12428	ENSGALG00000032230	-3.02959	-1.17872	14.8018	0.000119419	0.000520601	Down
15075	ENSGALG00000037272	-6.00653	-3.44383	14.8011	0.000119465	0.000520601	Down
3747	ENSGALG00000007647	-2.84404	-0.886714	14.7902	0.000120159	0.000523066	Down
18249	ENSGALG00000043141	-2.23026	0.327593	14.7655	0.000121746	0.00052941	Down
17135	ENSGALG00000041070	-3.58761	-1.91615	14.7594	0.000122139	0.000531008	Down
18956	ENSGALG00000044386	-5.99449	-3.44712	14.7412	0.000123325	0.000535253	Down
19091	ENSGALG00000044597	-5.9927	-3.44768	14.732	0.000123923	0.00053762	Down
15123	ENSGALG00000037366	-1.16423	2.85692	14.7313	0.000123972	0.000537718	Down
14197	ENSGALG00000035574	-2.03313	0.733383	14.7014	0.000125956	0.000545401	Down
10310	ENSGALG00000027760	-2.27355	0.21878	14.6583	0.000128867	0.000556355	Down
14784	ENSGALG00000036698	-5.02468	-2.93425	14.6254	0.000131133	0.000565067	Down
5935	ENSGALG00000011624	-2.1166	0.531845	14.5785	0.00013444	0.000578224	Down
11718	ENSGALG00000030894	-2.63369	-0.549041	14.5733	0.000134813	0.000579461	Down
17147	ENSGALG00000041090	-5.95996	-3.47611	14.5317	0.000137823	0.000591035	Down
8392	ENSGALG00000017106	-1.65619	1.60023	14.5296	0.000137976	0.000591443	Down
12083	ENSGALG00000031565	-2.03065	0.708289	14.5226	0.000138485	0.000593003	Down
5627	ENSGALG00000011068	-1.79474	1.2631	14.5171	0.000138891	0.000594117	Down
13173	ENSGALG00000033619	-2.24904	0.241012	14.5022	0.000139993	0.000598457	Down
11373	ENSGALG00000030255	-3.57268	-1.9605	14.4782	0.000141793	0.000605393	Down
10821	ENSGALG00000029239	-5.96239	-3.51657	14.4634	0.000142911	0.000609532	Down
3842	ENSGALG00000007817	-5.96228	-3.53813	14.4213	0.000146143	0.000622406	Down
13191	ENSGALG00000033649	-5.94359	-3.501	14.4107	0.000146964	0.000625513	Down
9469	ENSGALG00000025404	-5.93103	-3.50437	14.3491	0.000151853	0.000643778	Down
9509	ENSGALG00000025493	-5.93009	-3.50465	14.3444	0.000152232	0.000644887	Down
12273	ENSGALG00000031919	-2.58383	-0.498299	14.3283	0.000153539	0.000649582	Down
6948	ENSGALG00000014206	-5.91832	-3.48736	14.3273	0.000153621	0.000649741	Down
18606	ENSGALG00000043838	-1.4108	2.17875	14.3271	0.00015364	0.000649741	Down
7617	ENSGALG00000015544	-2.84226	-0.98323	14.301	0.000155779	0.00065824	Down
20458	ENSGALG00000046670	-5.91696	-3.50816	14.2803	0.000157509	0.000664375	Down
20319	ENSGALG00000046449	-5.91366	-3.50917	14.2638	0.000158894	0.000669331	Down
12506	ENSGALG00000032386	-1.31382	2.41274	14.245	0.000160486	0.000675621	Down
17352	ENSGALG00000041455	-1.82529	1.13445	14.2158	0.000163	0.000685216	Down
6231	ENSGALG00000012260	-1.83227	1.12017	14.2103	0.000163476	0.000686795	Down
17084	ENSGALG00000040979	-5.90232	-3.51209	14.2088	0.0001636	0.000687174	Down
1135	ENSGALG00000002646	-1.67406	1.50774	14.1729	0.000166754	0.000698559	Down
2039	ENSGALG00000004373	-5.88291	-3.49697	14.1548	0.000168369	0.000704457	Down
17068	ENSGALG00000040949	-3.84066	-2.32363	14.0394	0.000179019	0.000743595	Down
10178	ENSGALG00000027343	-4.48836	-2.76726	14.0288	0.000180032	0.000747146	Down
19627	ENSGALG00000045421	-5.87827	-3.56103	14.0089	0.000181944	0.000754163	Down
4312	ENSGALG00000008646	-5.85723	-3.52403	13.9909	0.000183696	0.000760501	Down
7290	ENSGALG00000014999	-2.64657	-0.703772	13.9221	0.000190547	0.000786161	Down
13386	ENSGALG00000034017	-5.84672	-3.54771	13.8992	0.000192876	0.000794967	Down
7909	ENSGALG00000016293	-3.39254	-1.86167	13.8833	0.000194518	0.000800768	Down
3431	ENSGALG00000007016	-1.15155	2.78653	13.8804	0.000194817	0.000801725	Down
8731	ENSGALG00000019198	-2.99256	-1.29722	13.8773	0.000195138	0.000802834	Down
19014	ENSGALG00000044467	-5.86889	-3.60878	13.8762	0.000195251	0.000803114	Down
9352	ENSGALG00000025185	-4.95025	-3.0081	13.8538	0.0001976	0.000811495	Down
8211	ENSGALG00000016826	-2.62692	-0.691091	13.7874	0.000204709	0.000838169	Down
20022	ENSGALG00000046008	-4.47345	-2.79998	13.7833	0.000205156	0.000839661	Down
9634	ENSGALG00000025699	-3.82147	-2.36097	13.7681	0.000206819	0.000845792	Down
3245	ENSGALG00000006647	-1.63643	1.53259	13.7463	0.000209232	0.000854635	Down
17583	ENSGALG00000041887	-2.00476	0.635791	13.7434	0.000209556	0.000855789	Down
9539	ENSGALG00000025547	-4.45155	-2.78867	13.7247	0.000211656	0.000863504	Down
5096	ENSGALG00000010081	-1.01743	3.23876	13.7172	0.000212503	0.000866267	Down
20025	ENSGALG00000046014	-5.7799	-3.56451	13.5834	0.000228189	0.000924504	Down
9920	ENSGALG00000026550	-5.78886	-3.58429	13.5816	0.000228414	0.000925128	Down
5289	ENSGALG00000010393	-4.43689	-2.79998	13.5775	0.00022891	0.00092669	Down
4716	ENSGALG00000009403	-1.52262	1.78593	13.5257	0.000235325	0.000951529	Down
18633	ENSGALG00000043878	-3.47987	-2.06621	13.4285	0.00024783	0.000997166	Down
12628	ENSGALG00000032614	-5.75501	-3.59291	13.4226	0.00024861	0.00100011	Down
3569	ENSGALG00000007278	-1.96166	0.673754	13.4148	0.000249641	0.00100366	Down
12899	ENSGALG00000033109	-5.74781	-3.59442	13.3899	0.000252981	0.0010159	Down
7427	ENSGALG00000015211	-1.42934	2.004	13.3791	0.000254445	0.00102137	Down
11713	ENSGALG00000030887	-4.15159	-2.67896	13.3633	0.0002566	0.00102982	Down
19443	ENSGALG00000045131	-3.40945	-2.00174	13.345	0.000259109	0.00103928	Down
18322	ENSGALG00000043289	-2.05602	0.4507	13.3383	0.000260036	0.00104198	Down
3855	ENSGALG00000007841	-1.24816	2.46794	13.3193	0.000262682	0.00105176	Down
3728	ENSGALG00000007608	-1.17143	2.66935	13.3132	0.00026354	0.00105416	Down
1988	ENSGALG00000004290	-2.45569	-0.446392	13.2909	0.000266693	0.0010662	Down
18787	ENSGALG00000044132	-1.04339	3.08485	13.2836	0.000267734	0.00106968	Down
11161	ENSGALG00000029872	-5.72961	-3.62159	13.2604	0.00027107	0.00108174	Down
7453	ENSGALG00000015257	-1.24421	2.47048	13.2463	0.000273124	0.00108845	Down
16829	ENSGALG00000040537	-3.38482	-1.98023	13.2369	0.000274487	0.00109282	Down
18229	ENSGALG00000043091	-5.71326	-3.60302	13.2298	0.00027554	0.00109659	Down
15654	ENSGALG00000038369	-5.71534	-3.62506	13.1946	0.00028076	0.00111411	Down
1334	ENSGALG00000003076	-1.11281	2.81347	13.1878	0.000281771	0.00111791	Down
4768	ENSGALG00000009491	-1.11675	2.79878	13.1607	0.000285884	0.00113203	Down
10405	ENSGALG00000028018	-2.32115	-0.15274	13.1493	0.000287627	0.00113827	Down
13741	ENSGALG00000034704	-1.69214	1.29779	13.1474	0.000287919	0.00113921	Down
10352	ENSGALG00000027874	-1.37176	2.11571	13.1139	0.000293114	0.00115641	Down
7141	ENSGALG00000014758	-1.02349	3.13239	13.1089	0.000293903	0.00115907	Down
1224	ENSGALG00000002845	-2.37806	-0.319897	13.0693	0.000300172	0.00118152	Down
15918	ENSGALG00000038864	-1.05002	3.02896	13.0667	0.0003006	0.00118287	Down
7002	ENSGALG00000014391	-1.27169	2.37417	13.0607	0.000301556	0.00118606	Down
470	ENSGALG00000001311	-3.51323	-2.18488	13.0181	0.000308492	0.00121124	Down
2652	ENSGALG00000005595	-1.08123	2.90357	13.0102	0.000309794	0.00121595	Down
16771	ENSGALG00000040442	-5.68359	-3.65615	13.0024	0.000311087	0.00121979	Down
10863	ENSGALG00000029322	-1.04975	3.02013	12.9965	0.000312067	0.00122317	Down
12458	ENSGALG00000032291	-2.55633	-0.730429	12.9869	0.000313682	0.00122926	Down
12779	ENSGALG00000032887	-2.02988	0.437832	12.9753	0.000315623	0.00123568	Down
6092	ENSGALG00000011991	-2.86886	-1.28509	12.9733	0.000315958	0.00123676	Down
16334	ENSGALG00000039639	-1.83664	0.889738	12.953	0.000319415	0.00124814	Down
2902	ENSGALG00000006025	-3.89398	-2.55636	12.9423	0.000321248	0.00125482	Down
15940	ENSGALG00000038913	-1.289	2.30728	12.9004	0.000328504	0.00128024	Down
14692	ENSGALG00000036507	-5.64844	-3.64126	12.8889	0.000330537	0.00128718	Down
7409	ENSGALG00000015180	-1.0545	2.98484	12.8861	0.000331032	0.00128861	Down
16727	ENSGALG00000040357	-5.64567	-3.642	12.8761	0.000332798	0.0012945	Down
735	ENSGALG00000001869	-5.65352	-3.66331	12.8657	0.000334653	0.00130073	Down
6082	ENSGALG00000011963	-1.72415	1.15503	12.8415	0.00033902	0.00131695	Down
5119	ENSGALG00000010118	-1.877	0.76145	12.7815	0.000350072	0.00135602	Down
7719	ENSGALG00000015776	-2.63938	-0.935677	12.7564	0.000354793	0.00137197	Down
15607	ENSGALG00000038265	-3.08976	-1.67061	12.7439	0.000357176	0.00138014	Down
14604	ENSGALG00000036337	-5.62014	-3.69546	12.667	0.000372176	0.00143189	Down
6657	ENSGALG00000013294	-5.63849	-3.74201	12.6501	0.000375548	0.00144405	Down
9972	ENSGALG00000026707	-3.21887	-1.8972	12.6086	0.000383979	0.00147176	Down
17167	ENSGALG00000041118	-2.13039	0.145877	12.6022	0.000385297	0.00147544	Down
6461	ENSGALG00000012790	-1.84492	0.802525	12.5872	0.000388396	0.00148647	Down
14272	ENSGALG00000035715	-1.85892	0.768337	12.5772	0.000390484	0.00149362	Down
5291	ENSGALG00000010397	-1.14678	2.64529	12.575	0.000390936	0.00149507	Down
12953	ENSGALG00000033198	-2.05073	0.314353	12.569	0.000392194	0.00149932	Down
5413	ENSGALG00000010646	-1.53609	1.59872	12.5413	0.000398064	0.00151921	Down
4229	ENSGALG00000008501	-1.02324	3.04507	12.5196	0.000402713	0.00153523	Down
5453	ENSGALG00000010713	-1.00701	3.10614	12.5165	0.000403379	0.00153748	Down
2036	ENSGALG00000004369	-1.23854	2.38958	12.5119	0.000404362	0.00154066	Down
9307	ENSGALG00000024631	-4.76034	-3.15118	12.5071	0.000405405	0.00154406	Down
19317	ENSGALG00000044934	-3.20336	-1.90103	12.4889	0.000409388	0.00155749	Down
1361	ENSGALG00000003126	-2.20207	-0.0383488	12.4557	0.000416729	0.00158335	Down
4366	ENSGALG00000008744	-1.12791	2.6832	12.4541	0.000417068	0.00158435	Down
5899	ENSGALG00000011549	-1.49491	1.69232	12.4498	0.000418048	0.00158689	Down
15033	ENSGALG00000037194	-5.57046	-3.70698	12.4456	0.000418986	0.00159016	Down
16123	ENSGALG00000039243	-5.5693	-3.70729	12.4403	0.000420172	0.00159377	Down
6212	ENSGALG00000012219	-1.27238	2.28647	12.4198	0.000424797	0.00161042	Down
14332	ENSGALG00000035821	-2.47875	-0.71368	12.4081	0.000427473	0.00161937	Down
18300	ENSGALG00000043250	-2.44527	-0.63779	12.392	0.000431185	0.00163312	Down
8477	ENSGALG00000017268	-1.52167	1.61214	12.3872	0.000432296	0.00163703	Down
13990	ENSGALG00000035169	-1.74977	1.00094	12.3717	0.000435896	0.00164944	Down
6958	ENSGALG00000014233	-1.76269	0.968885	12.3703	0.000436209	0.00165032	Down
1091	ENSGALG00000002557	-2.4989	-0.756892	12.3219	0.000447677	0.00169027	Down
19290	ENSGALG00000044899	-5.5537	-3.73595	12.3215	0.000447775	0.00169033	Down
2316	ENSGALG00000004945	-4.71678	-3.16547	12.2788	0.000458138	0.0017269	Down
15003	ENSGALG00000037138	-2.02286	0.320714	12.2719	0.000459835	0.00173234	Down
2875	ENSGALG00000005981	-5.5342	-3.74046	12.2356	0.000468871	0.00176216	Down
7397	ENSGALG00000015154	-2.24399	-0.195307	12.2193	0.000472982	0.00177501	Down
8598	ENSGALG00000017867	-2.77839	-1.29339	12.2189	0.000473082	0.00177506	Down
12295	ENSGALG00000031967	-5.51719	-3.71909	12.2119	0.000474862	0.00178141	Down
8087	ENSGALG00000016602	-1.00681	3.05736	12.1974	0.000478571	0.00179407	Down
15598	ENSGALG00000038250	-5.53599	-3.76605	12.1918	0.000479992	0.00179834	Down
16668	ENSGALG00000040243	-5.5124	-3.72031	12.1906	0.000480318	0.00179891	Down
9380	ENSGALG00000025231	-4.70346	-3.17704	12.1839	0.000482028	0.00180399	Down
8605	ENSGALG00000017875	-1.97764	0.405593	12.1736	0.000484714	0.00181272	Down
14696	ENSGALG00000036516	-5.49892	-3.74838	12.0819	0.000509138	0.00189367	Down
16899	ENSGALG00000040666	-5.4977	-3.74869	12.0765	0.000510615	0.00189848	Down
16969	ENSGALG00000040785	-2.87881	-1.47127	12.0649	0.000513789	0.00190889	Down
13613	ENSGALG00000034479	-5.50411	-3.77315	12.0528	0.000517142	0.00191998	Down
16796	ENSGALG00000040481	-5.48811	-3.75056	12.0359	0.000521853	0.00193604	Down
19970	ENSGALG00000045938	-3.5061	-2.36303	12.0209	0.000526072	0.00195028	Down
6436	ENSGALG00000012732	-1.73999	0.953949	12.0019	0.000531467	0.00196814	Down
11380	ENSGALG00000030267	-3.97259	-2.74987	11.9871	0.000535715	0.00198172	Down
12624	ENSGALG00000032607	-1.24026	2.31126	11.9822	0.000537107	0.00198579	Down
9359	ENSGALG00000025197	-4.67271	-3.22796	11.9703	0.00054054	0.0019974	Down
10453	ENSGALG00000028158	-3.05069	-1.77527	11.9636	0.000542501	0.00200356	Down
11114	ENSGALG00000029796	-3.24947	-2.08028	11.9526	0.000545716	0.00201362	Down
8626	ENSGALG00000018235	-4.65009	-3.20131	11.9095	0.000558492	0.0020552	Down
10142	ENSGALG00000027216	-4.64826	-3.20196	11.9	0.000561351	0.0020635	Down
20215	ENSGALG00000046289	-1.86285	0.615479	11.8535	0.000575544	0.00211263	Down
5120	ENSGALG00000010119	-1.15213	2.53571	11.8446	0.000578274	0.00212151	Down
7853	ENSGALG00000016148	-1.05777	2.7995	11.8236	0.000584849	0.0021418	Down
18008	ENSGALG00000042655	-5.46178	-3.80982	11.8153	0.000587474	0.00215025	Down
17927	ENSGALG00000042524	-5.44294	-3.81397	11.7344	0.00061354	0.00223805	Down
17946	ENSGALG00000042556	-4.6252	-3.24003	11.7288	0.000615397	0.00224363	Down
9420	ENSGALG00000025312	-5.42808	-3.78997	11.726	0.000616337	0.00224586	Down
20060	ENSGALG00000046074	-5.42681	-3.79028	11.7204	0.000618171	0.00225174	Down
10921	ENSGALG00000029434	-1.68016	1.05901	11.7196	0.000618449	0.00225235	Down
6346	ENSGALG00000012540	-1.44733	1.69683	11.7096	0.00062177	0.00226363	Down
14916	ENSGALG00000036938	-2.32443	-0.52785	11.708	0.000622336	0.00226489	Down
18537	ENSGALG00000043708	-1.78675	0.773874	11.7008	0.000624733	0.00227281	Down
17952	ENSGALG00000042565	-2.63167	-1.15703	11.6635	0.000637375	0.00231427	Down
2878	ENSGALG00000005985	-5.42586	-3.81764	11.6618	0.000637959	0.00231598	Down
14480	ENSGALG00000036097	-2.14857	-0.0927802	11.655	0.0006403	0.00232366	Down
19848	ENSGALG00000045760	-3.73931	-2.64666	11.6347	0.00064734	0.00234463	Down
12184	ENSGALG00000031737	-5.40527	-3.79499	11.6292	0.000649248	0.00234946	Down
17797	ENSGALG00000042269	-1.09143	2.66977	11.5694	0.000670445	0.00241805	Down
9188	ENSGALG00000023670	-1.67581	1.03462	11.5399	0.000681183	0.00245073	Down
5524	ENSGALG00000010858	-1.50872	1.4958	11.5353	0.000682875	0.00245595	Down
18585	ENSGALG00000043804	-5.37724	-3.80063	11.5128	0.000691169	0.00248285	Down
12373	ENSGALG00000032114	-2.64056	-1.20496	11.5116	0.000691627	0.00248367	Down
14380	ENSGALG00000035912	-1.03185	2.84189	11.5055	0.000693919	0.00249129	Down
16321	ENSGALG00000039617	-5.37333	-3.80157	11.4961	0.000697409	0.00250207	Down
12310	ENSGALG00000031998	-2.04934	0.0930332	11.4815	0.000702918	0.00252095	Down
15812	ENSGALG00000038678	-1.15565	2.47409	11.4769	0.000704658	0.00252674	Down
10345	ENSGALG00000027857	-5.36785	-3.83004	11.4176	0.000727514	0.00260277	Down
9770	ENSGALG00000026126	-5.36719	-3.8302	11.4148	0.000728622	0.00260628	Down
9394	ENSGALG00000025257	-2.38156	-0.738439	11.3887	0.000738904	0.00263983	Down
15639	ENSGALG00000038328	-1.00574	2.92334	11.3722	0.000745521	0.00266068	Down
13416	ENSGALG00000034074	-3.32203	-2.299	11.3334	0.00076124	0.00271147	Down
13179	ENSGALG00000033629	-4.54104	-3.243	11.3332	0.000761342	0.00271147	Down
8556	ENSGALG00000017804	-4.18252	-2.99111	11.3318	0.000761899	0.00271255	Down
17664	ENSGALG00000042022	-5.32627	-3.83877	11.2453	0.000798235	0.00283006	Down
20166	ENSGALG00000046223	-1.06914	2.68312	11.2067	0.000815038	0.00288413	Down
12401	ENSGALG00000032171	-1.06131	2.70613	11.2014	0.000817365	0.00289137	Down
583	ENSGALG00000001559	-2.0362	0.0610543	11.1821	0.00082591	0.00291806	Down
19710	ENSGALG00000045548	-3.16116	-2.13446	11.1724	0.000830237	0.00292931	Down
6636	ENSGALG00000013211	-1.01232	2.85708	11.155	0.000838043	0.0029543	Down
12188	ENSGALG00000031744	-3.17744	-2.18114	11.1516	0.000839611	0.00295925	Down
18040	ENSGALG00000042735	-5.29762	-3.84432	11.1294	0.000849718	0.00299031	Down
18349	ENSGALG00000043355	-2.10138	-0.113182	11.0815	0.000871945	0.00306116	Down
7683	ENSGALG00000015687	-1.93523	0.277686	11.0783	0.000873454	0.00306593	Down
6518	ENSGALG00000012913	-2.27161	-0.564296	11.0763	0.000874379	0.00306812	Down
19637	ENSGALG00000045439	-3.06402	-2.04552	11.0653	0.000879576	0.00308424	Down
2210	ENSGALG00000004722	-1.54718	1.30041	11.0544	0.000884753	0.00310133	Down
15531	ENSGALG00000038113	-5.29045	-3.87422	11.0417	0.000890832	0.0031205	Down
7353	ENSGALG00000015089	-5.28837	-3.87471	11.0331	0.000895016	0.00313302	Down
6038	ENSGALG00000011859	-2.50556	-1.07766	11.0304	0.000896279	0.0031369	Down
17101	ENSGALG00000041011	-5.28698	-3.87503	11.0273	0.000897817	0.00314014	Down
6295	ENSGALG00000012407	-2.14403	-0.254171	11.0137	0.000904395	0.00316152	Down
16739	ENSGALG00000040376	-5.26984	-3.8784	10.9581	0.000931948	0.00325339	Down
2904	ENSGALG00000006031	-5.26773	-3.87888	10.9494	0.000936338	0.00326649	Down
9849	ENSGALG00000026329	-5.26703	-3.87904	10.9465	0.000937807	0.00326994	Down
10719	ENSGALG00000028961	-5.26869	-3.90804	10.8934	0.000965079	0.00335474	Down
6357	ENSGALG00000012559	-1.16309	2.36111	10.8666	0.00097916	0.00339734	Down
3057	ENSGALG00000006325	-1.01704	2.78425	10.8298	0.000998799	0.0034602	Down
7855	ENSGALG00000016157	-5.26407	-3.9397	10.8121	0.0010084	0.00348814	Down
8898	ENSGALG00000020876	-1.62786	1.01082	10.8077	0.0010108	0.00349468	Down
11181	ENSGALG00000029908	-1.45868	1.49911	10.8041	0.00101278	0.00350093	Down
8366	ENSGALG00000017065	-1.10574	2.51835	10.8029	0.00101339	0.00350231	Down
13520	ENSGALG00000034286	-5.24619	-3.91261	10.8024	0.00101369	0.00350231	Down
5182	ENSGALG00000010208	-2.21987	-0.513637	10.7786	0.00102681	0.00354104	Down
10396	ENSGALG00000027994	-2.70721	-1.49451	10.7683	0.00103252	0.00355955	Down
6064	ENSGALG00000011913	-4.10522	-3.03745	10.7418	0.00104743	0.00360608	Down
5964	ENSGALG00000011680	-1.02402	2.75	10.734	0.00105187	0.00362014	Down
8264	ENSGALG00000016908	-2.8575	-1.77708	10.7333	0.00105226	0.00362089	Down
13291	ENSGALG00000033833	-5.21332	-3.88946	10.7326	0.00105266	0.00362166	Down
2333	ENSGALG00000004969	-1.32671	1.86119	10.7291	0.00105463	0.00362642	Down
18291	ENSGALG00000043224	-5.2278	-3.91619	10.729	0.00105472	0.00362642	Down
9726	ENSGALG00000025962	-5.22707	-3.91635	10.726	0.00105641	0.0036309	Down
1392	ENSGALG00000003176	-5.20972	-3.89027	10.718	0.001061	0.00364485	Down
4099	ENSGALG00000008290	-3.00034	-2.02309	10.7044	0.00106879	0.00366791	Down
17553	ENSGALG00000041829	-5.20611	-3.89107	10.7034	0.00106942	0.00366944	Down
19099	ENSGALG00000044609	-3.36333	-2.48911	10.7016	0.00107045	0.00367236	Down
1872	ENSGALG00000004103	-2.23539	-0.590983	10.6729	0.00108714	0.00372339	Down
3784	ENSGALG00000007703	-1.07245	2.59237	10.643	0.00110487	0.00377842	Down
19516	ENSGALG00000045242	-5.22184	-3.94814	10.6419	0.00110554	0.00378008	Down
10714	ENSGALG00000028944	-4.42821	-3.36927	10.6394	0.00110702	0.00378324	Down
8878	ENSGALG00000020679	-2.02479	-0.0390806	10.6386	0.00110753	0.00378436	Down
14850	ENSGALG00000036821	-1.47192	1.42236	10.6142	0.00112225	0.00383082	Down
6792	ENSGALG00000013753	-1.73037	0.682815	10.5878	0.00113837	0.00387937	Down
19046	ENSGALG00000044518	-5.22036	-3.9804	10.5708	0.00114887	0.00390995	Down
4708	ENSGALG00000009387	-1.44057	1.49923	10.5464	0.00116412	0.00395878	Down
10061	ENSGALG00000026969	-5.18172	-3.9253	10.546	0.00116438	0.00395878	Down
11799	ENSGALG00000031042	-5.18172	-3.9253	10.546	0.00116438	0.00395878	Down
11265	ENSGALG00000030061	-1.77783	0.546199	10.5268	0.00117654	0.00399414	Down
15219	ENSGALG00000037545	-1.33807	1.78871	10.5186	0.00118176	0.00400854	Down
16095	ENSGALG00000039196	-1.51612	1.27114	10.5085	0.00118826	0.00402926	Down
11398	ENSGALG00000030309	-1.99272	0.000982291	10.5057	0.00119007	0.00403473	Down
7650	ENSGALG00000015616	-5.16206	-3.92903	10.4692	0.0012138	0.00411176	Down
80	ENSGALG00000000309	-5.15907	-3.92968	10.4573	0.00122167	0.004135	Down
17556	ENSGALG00000041833	-2.62456	-1.43616	10.4358	0.00123594	0.00417779	Down
8004	ENSGALG00000016477	-1.14076	2.35573	10.4176	0.00124822	0.00421373	Down
20162	ENSGALG00000046217	-2.3397	-0.896439	10.4111	0.00125259	0.00422709	Down
2891	ENSGALG00000006009	-1.76373	0.5456	10.3759	0.00127671	0.00429604	Down
12856	ENSGALG00000033047	-2.42766	-1.09688	10.3338	0.00130617	0.0043869	Down
6215	ENSGALG00000012223	-1.00061	2.76152	10.3271	0.00131088	0.00440057	Down
17130	ENSGALG00000041061	-5.13718	-3.96448	10.3085	0.00132419	0.00443869	Down
4902	ENSGALG00000009730	-5.1192	-3.93714	10.3033	0.00132789	0.00444964	Down
2081	ENSGALG00000004472	-1.25782	1.98341	10.2976	0.00133205	0.00446137	Down
16261	ENSGALG00000039504	-5.11692	-3.93763	10.2944	0.00133438	0.00446771	Down
14377	ENSGALG00000035908	-5.13259	-3.96548	10.2902	0.00133736	0.00447497	Down
12599	ENSGALG00000032558	-2.54226	-1.32626	10.2857	0.00134068	0.0044822	Down
4863	ENSGALG00000009652	-5.11463	-3.93811	10.2854	0.00134089	0.0044822	Down
5650	ENSGALG00000011117	-2.9602	-2.08449	10.2814	0.00134381	0.00449049	Down
11897	ENSGALG00000031237	-2.75078	-1.71406	10.2684	0.00135325	0.00451761	Down
15447	ENSGALG00000037945	-2.41979	-1.11176	10.2425	0.00137242	0.00457341	Down
18265	ENSGALG00000043174	-1.42631	1.47735	10.2385	0.00137537	0.00458173	Down
6081	ENSGALG00000011962	-1.44567	1.42066	10.2328	0.00137966	0.00459453	Down
14143	ENSGALG00000035466	-1.04292	2.61633	10.228	0.00138328	0.00460284	Down
17887	ENSGALG00000042456	-5.11455	-3.96877	10.221	0.00138852	0.00461878	Down
6794	ENSGALG00000013756	-2.65505	-1.55359	10.1833	0.00141722	0.00470188	Down
20241	ENSGALG00000046327	-4.02771	-3.13153	10.183	0.00141741	0.00470188	Down
12818	ENSGALG00000032964	-1.06411	2.54497	10.1771	0.00142194	0.00471539	Down
4403	ENSGALG00000008810	-1.43519	1.43993	10.1752	0.00142343	0.00471897	Down
18941	ENSGALG00000044367	-2.79199	-1.83317	10.1593	0.00143577	0.00475355	Down
20400	ENSGALG00000046580	-1.9756	-0.0380602	10.1578	0.00143691	0.00475654	Down
14395	ENSGALG00000035935	-1.25201	1.97607	10.1565	0.00143797	0.00475927	Down
15293	ENSGALG00000037678	-2.60246	-1.46347	10.1478	0.00144473	0.00477778	Down
4640	ENSGALG00000009262	-1.94648	0.0249265	10.1341	0.00145552	0.00481035	Down
17857	ENSGALG00000042388	-1.95361	0.00834289	10.1316	0.00145748	0.00481529	Down
11261	ENSGALG00000030054	-1.05663	2.55762	10.1137	0.00147173	0.00485765	Down
18308	ENSGALG00000043264	-4.02162	-3.14932	10.1102	0.00147453	0.00486611	Down
8436	ENSGALG00000017184	-2.38825	-1.08109	10.0966	0.00148543	0.00489892	Down
3953	ENSGALG00000008040	-1.02679	2.64026	10.069	0.00150787	0.00496334	Down
7706	ENSGALG00000015737	-2.50528	-1.31928	10.0488	0.00152446	0.00501309	Down
5613	ENSGALG00000011019	-1.18544	2.1558	10.042	0.00153011	0.00502927	Down
19457	ENSGALG00000045159	-1.31947	1.75135	10.0398	0.00153193	0.00503443	Down
6833	ENSGALG00000013846	-1.02575	2.63929	10.0313	0.001539	0.00505357	Down
19708	ENSGALG00000045545	-1.196	2.12153	10.026	0.00154344	0.00506576	Down
7886	ENSGALG00000016258	-1.35823	1.62757	9.99125	0.00157286	0.00514414	Down
14660	ENSGALG00000036451	-1.5557	1.03081	9.98185	0.00158091	0.00516717	Down
18655	ENSGALG00000043913	-1.79856	0.360305	9.96726	0.00159348	0.0052033	Down
4310	ENSGALG00000008638	-1.01036	2.67519	9.96223	0.00159784	0.00521587	Down
18958	ENSGALG00000044388	-3.10915	-2.37178	9.96097	0.00159894	0.00521861	Down
8201	ENSGALG00000016810	-1.35066	1.64312	9.95929	0.00160039	0.00522253	Down
9039	ENSGALG00000021802	-5.04532	-3.98158	9.95766	0.00160182	0.00522633	Down
11123	ENSGALG00000029816	-1.38902	1.52885	9.95726	0.00160216	0.00522662	Down
9684	ENSGALG00000025852	-5.06162	-4.01073	9.95116	0.00160748	0.00524147	Down
439	ENSGALG00000001234	-1.73066	0.526539	9.90612	0.0016473	0.00535766	Down
10203	ENSGALG00000027423	-3.03738	-2.29766	9.90492	0.00164838	0.00535946	Down
19073	ENSGALG00000044567	-5.02662	-3.98486	9.88812	0.00166349	0.00540087	Down
8571	ENSGALG00000017826	-2.97319	-2.2107	9.87847	0.00167224	0.00542669	Down
15162	ENSGALG00000037435	-5.04195	-4.01423	9.87719	0.0016734	0.00542874	Down
1367	ENSGALG00000003135	-1.06856	2.48206	9.87382	0.00167647	0.00543548	Down
4424	ENSGALG00000008845	-2.14593	-0.598463	9.8711	0.00167895	0.00543947	Down
11949	ENSGALG00000031321	-5.04033	-4.01457	9.87093	0.0016791	0.00543947	Down
18124	ENSGALG00000042908	-1.05168	2.53282	9.86925	0.00168064	0.00544274	Down
18591	ENSGALG00000043815	-5.03871	-4.0149	9.86467	0.00168483	0.00545542	Down
11260	ENSGALG00000030053	-5.01696	-3.98684	9.85124	0.00169717	0.00549106	Down
13148	ENSGALG00000033574	-5.01696	-3.98684	9.85124	0.00169717	0.00549106	Down
12353	ENSGALG00000032082	-1.23556	1.96716	9.85083	0.00169755	0.00549142	Down
12655	ENSGALG00000032657	-5.01557	-4.01907	9.77808	0.00176605	0.00568871	Down
17292	ENSGALG00000041348	-2.46236	-1.31165	9.77453	0.00176946	0.0056979	Down
11254	ENSGALG00000030046	-3.93927	-3.13294	9.76789	0.00177586	0.00571492	Down
2748	ENSGALG00000005763	-3.94355	-3.1637	9.76445	0.00177919	0.00572293	Down
14861	ENSGALG00000036838	-2.56732	-1.49998	9.75941	0.00178408	0.00573685	Down
3323	ENSGALG00000006803	-4.25931	-3.46984	9.75437	0.00178897	0.00574807	Down
14244	ENSGALG00000035657	-3.04028	-2.30293	9.74466	0.00179845	0.005774	Down
9302	ENSGALG00000024572	-2.38141	-1.16705	9.74164	0.0018014	0.00578258	Down
7659	ENSGALG00000015630	-1.15269	2.20069	9.73656	0.00180639	0.00579495	Down
4016	ENSGALG00000008148	-2.25968	-0.906097	9.72674	0.00181606	0.00581776	Down
12998	ENSGALG00000033285	-3.93253	-3.14942	9.71279	0.0018299	0.0058575	Down
1615	ENSGALG00000003582	-4.99551	-4.02256	9.70396	0.00183872	0.00588205	Down
2576	ENSGALG00000005448	-2.58515	-1.56629	9.67774	0.00186514	0.00595571	Down
9492	ENSGALG00000025452	-3.69719	-2.96545	9.66292	0.00188024	0.00600082	Down
7186	ENSGALG00000014843	-1.67232	0.614731	9.63679	0.00190719	0.00607733	Down
2784	ENSGALG00000005821	-1.25334	1.86753	9.62454	0.00191994	0.00611162	Down
9698	ENSGALG00000025896	-3.66857	-2.93718	9.61234	0.00193274	0.00614345	Down
14284	ENSGALG00000035737	-4.96861	-4.02739	9.60463	0.00194087	0.00616834	Down
8623	ENSGALG00000017936	-4.9661	-4.02789	9.59519	0.00195087	0.00619821	Down
9455	ENSGALG00000025376	-3.22799	-2.57858	9.58507	0.00196166	0.00622983	Down
18669	ENSGALG00000043931	-1.92402	-0.0661249	9.56963	0.00197823	0.00627344	Down
2593	ENSGALG00000005476	-1.6329	0.70386	9.5484	0.00200123	0.00633559	Down
1288	ENSGALG00000002980	-1.05078	2.4814	9.54546	0.00200444	0.00634378	Down
7556	ENSGALG00000015410	-2.15395	-0.716854	9.53233	0.00201884	0.00638146	Down
9335	ENSGALG00000025161	-4.94311	-4.03188	9.51151	0.00204187	0.00644231	Down
6822	ENSGALG00000013817	-1.44542	1.25291	9.50314	0.00205121	0.00646978	Down
9687	ENSGALG00000025861	-2.83018	-2.09404	9.49384	0.00206163	0.00649765	Down
18297	ENSGALG00000043240	-1.66773	0.593404	9.48954	0.00206647	0.00650889	Down
7137	ENSGALG00000014751	-2.33604	-1.14322	9.48316	0.00207367	0.00652955	Down
15178	ENSGALG00000037464	-2.01623	-0.366771	9.47934	0.00207799	0.00653992	Down
1054	ENSGALG00000002496	-3.64312	-2.94873	9.46861	0.00209018	0.00657446	Down
10332	ENSGALG00000027813	-4.2019	-3.50518	9.46083	0.00209906	0.00659732	Down
2602	ENSGALG00000005499	-1.65027	0.629447	9.44646	0.00211557	0.00664412	Down
20265	ENSGALG00000046372	-3.09943	-2.46249	9.4379	0.00212546	0.00666904	Down
19973	ENSGALG00000045941	-4.92162	-4.03552	9.4341	0.00212988	0.00668083	Down
13129	ENSGALG00000033536	-4.91649	-4.03652	9.41518	0.00215197	0.0067398	Down
9829	ENSGALG00000026287	-1.33404	1.5798	9.4133	0.00215417	0.00674359	Down
8353	ENSGALG00000017039	-3.03667	-2.40896	9.39228	0.00217901	0.00681407	Down
5137	ENSGALG00000010148	-1.81759	0.157941	9.38466	0.00218809	0.00683932	Down
1624	ENSGALG00000003602	-1.43038	1.26875	9.36979	0.00220591	0.00688977	Down
15684	ENSGALG00000038433	-1.59633	0.761885	9.36019	0.00221749	0.00692172	Down
13739	ENSGALG00000034702	-1.09756	2.30135	9.35225	0.00222711	0.00694433	Down
9150	ENSGALG00000023439	-2.20696	-0.890612	9.34452	0.00223653	0.0069705	Down
13264	ENSGALG00000033785	-3.86805	-3.23264	9.32915	0.00225538	0.00702069	Down
7640	ENSGALG00000015598	-1.00644	2.58239	9.32271	0.00226331	0.0070411	Down
20037	ENSGALG00000046029	-4.93124	-4.10249	9.32041	0.00226615	0.0070478	Down
5408	ENSGALG00000010639	-1.84344	0.0659872	9.28703	0.00230782	0.00717195	Down
1271	ENSGALG00000002944	-1.20663	1.94167	9.28211	0.00231402	0.00718794	Down
15000	ENSGALG00000037129	-1.14627	2.13269	9.27626	0.00232143	0.00720875	Down
2437	ENSGALG00000005188	-1.14403	2.13657	9.26376	0.00233733	0.00725372	Down
11442	ENSGALG00000030395	-1.04856	2.43675	9.25267	0.00235152	0.00729114	Down
3463	ENSGALG00000007079	-1.39705	1.34121	9.23042	0.00238027	0.0073729	Down
9964	ENSGALG00000026681	-4.88519	-4.07535	9.23031	0.00238041	0.0073729	Down
13838	ENSGALG00000034891	-1.67029	0.519017	9.2294	0.0023816	0.00737416	Down
6004	ENSGALG00000011784	-1.02165	2.51611	9.22661	0.00238523	0.00738222	Down
2795	ENSGALG00000005843	-1.91956	-0.158749	9.20822	0.00240931	0.00744776	Down
18726	ENSGALG00000044026	-3.6303	-3.00111	9.19176	0.00243107	0.00750717	Down
4721	ENSGALG00000009415	-1.95575	-0.284846	9.18077	0.00244572	0.00754775	Down
12269	ENSGALG00000031906	-3.44927	-2.87497	9.17152	0.0024581	0.00758253	Down
7189	ENSGALG00000014847	-1.77673	0.212705	9.16808	0.00246273	0.0075939	Down
16974	ENSGALG00000040795	-4.1426	-3.54131	9.1626	0.00247011	0.00760584	Down
9346	ENSGALG00000025177	-4.86192	-4.07922	9.14789	0.00249004	0.00765454	Down
10154	ENSGALG00000027256	-4.86192	-4.07922	9.14789	0.00249004	0.00765454	Down
17803	ENSGALG00000042277	-2.59299	-1.75837	9.13605	0.00250621	0.00769614	Down
2035	ENSGALG00000004368	-1.07604	2.32795	9.12884	0.00251611	0.00772311	Down
5990	ENSGALG00000011734	-1.22684	1.84443	9.11599	0.00253385	0.00776704	Down
13414	ENSGALG00000034071	-3.8248	-3.24452	9.10159	0.00255387	0.00782021	Down
9171	ENSGALG00000023552	-1.62933	0.600003	9.09674	0.00256066	0.00783631	Down
16033	ENSGALG00000039101	-2.67202	-1.95096	9.07096	0.00259701	0.00793923	Down
17915	ENSGALG00000042505	-1.47551	1.04648	9.06392	0.00260702	0.00796507	Down
6803	ENSGALG00000013775	-1.62045	0.613959	9.05257	0.00262325	0.00801347	Down
7391	ENSGALG00000015147	-2.43326	-1.45446	9.03896	0.00264286	0.00806495	Down
17732	ENSGALG00000042145	-4.85257	-4.11587	9.0377	0.00264468	0.00806807	Down
11893	ENSGALG00000031225	-1.09291	2.25358	9.02472	0.00266353	0.00811955	Down
12410	ENSGALG00000032186	-1.94914	-0.315162	9.02028	0.00267001	0.00813542	Down
4559	ENSGALG00000009069	-1.79274	0.110966	8.9617	0.00275699	0.00837325	Down
8743	ENSGALG00000019277	-4.80838	-4.08813	8.96041	0.00275894	0.00837793	Down
9321	ENSGALG00000025014	-4.10367	-3.57248	8.95683	0.00276434	0.00838688	Down
5001	ENSGALG00000009920	-1.84103	-0.0172226	8.95156	0.00277233	0.00840684	Down
15635	ENSGALG00000038315	-2.38581	-1.39402	8.9514	0.00277256	0.00840684	Down
18896	ENSGALG00000044303	-4.80474	-4.0888	8.94745	0.00277857	0.00842005	Down
18913	ENSGALG00000044325	-4.80474	-4.0888	8.94745	0.00277857	0.00842005	Down
9822	ENSGALG00000026265	-4.82577	-4.12032	8.94333	0.00278485	0.00843533	Down
10337	ENSGALG00000027826	-4.09325	-3.54249	8.94286	0.00278557	0.00843627	Down
6179	ENSGALG00000012153	-1.27852	1.63868	8.91678	0.00282562	0.00853356	Down
3048	ENSGALG00000006306	-1.89016	-0.166518	8.91055	0.00283528	0.0085577	Down
3334	ENSGALG00000006819	-1.45016	1.07914	8.88528	0.00287479	0.0086629	Down
9507	ENSGALG00000025486	-3.3968	-2.88553	8.87255	0.0028949	0.00871579	Down
9450	ENSGALG00000025365	-4.79868	-4.12476	8.84892	0.00293262	0.00880862	Down
15888	ENSGALG00000038803	-1.21539	1.81802	8.83056	0.00296228	0.00888597	Down
7969	ENSGALG00000016426	-3.77155	-3.28953	8.82683	0.00296834	0.00890154	Down
6790	ENSGALG00000013748	-1.1035	2.17401	8.79967	0.00301285	0.00902444	Down
621	ENSGALG00000001626	-1.97729	-0.489695	8.79284	0.00302415	0.00905562	Down
15326	ENSGALG00000037724	-4.77414	-4.12868	8.76448	0.00307154	0.00918141	Down
9439	ENSGALG00000025344	-4.7732	-4.12885	8.76116	0.00307714	0.00919278	Down
19640	ENSGALG00000045445	-1.86779	-0.153921	8.7481	0.00309925	0.00925344	Down
4437	ENSGALG00000008866	-1.4478	1.04984	8.74516	0.00310425	0.00926432	Down
5176	ENSGALG00000010200	-1.75736	0.142343	8.73869	0.00311528	0.00929317	Down
14512	ENSGALG00000036160	-2.46057	-1.61052	8.73555	0.00312066	0.00930649	Down
4399	ENSGALG00000008805	-4.78885	-4.16311	8.73277	0.00312541	0.00931659	Down
1631	ENSGALG00000003631	-1.0847	2.22086	8.72618	0.00313673	0.00934488	Down
8761	ENSGALG00000019509	-2.62472	-1.98135	8.68047	0.00321638	0.00953914	Down
9342	ENSGALG00000025173	-4.74937	-4.1326	8.68007	0.00321709	0.00953986	Down
536	ENSGALG00000001459	-1.81615	-0.0310768	8.67667	0.0032231	0.00955214	Down
10315	ENSGALG00000027771	-4.74651	-4.13311	8.67009	0.00323474	0.00957786	Down
2785	ENSGALG00000005822	-2.20733	-1.11313	8.6468	0.00327636	0.00967916	Down
14038	ENSGALG00000035261	-1.86945	-0.205859	8.63586	0.0032961	0.00973302	Down
17813	ENSGALG00000042298	-2.31382	-1.34588	8.61659	0.00333115	0.00982297	Down
9546	ENSGALG00000025559	-4.72149	-4.13703	8.58573	0.00338808	0.00997177	Down
15923	ENSGALG00000038876	-1.45551	0.976327	8.56216	0.00343222	0.0100886	Down
19914	ENSGALG00000045855	-2.02793	-0.708822	8.52846	0.00349636	0.0102653	Down
8106	ENSGALG00000016646	-1.70748	0.216641	8.51306	0.00352607	0.0103363	Down
7227	ENSGALG00000014911	-1.16137	1.92142	8.50932	0.00353332	0.0103546	Down
10840	ENSGALG00000029269	-3.69581	-3.29484	8.506	0.00353977	0.010369	Down
15562	ENSGALG00000038185	-4.69527	-4.1411	8.49811	0.00355516	0.0104081	Down
2949	ENSGALG00000006104	-1.49077	0.847839	8.49721	0.00355691	0.0104118	Down
15282	ENSGALG00000037661	-1.36849	1.24227	8.49196	0.00356719	0.0104388	Down
11063	ENSGALG00000029693	-4.69138	-4.14179	8.48481	0.00358125	0.0104725	Down
9948	ENSGALG00000026635	-2.55739	-1.90864	8.48077	0.00358921	0.0104928	Down
16223	ENSGALG00000039433	-3.52573	-3.08374	8.47987	0.00359098	0.0104965	Down
7790	ENSGALG00000015937	-4.68846	-4.14231	8.47483	0.00360094	0.0105211	Down
15846	ENSGALG00000038728	-4.68749	-4.14248	8.47151	0.00360753	0.0105358	Down
6675	ENSGALG00000013402	-2.22202	-1.20264	8.46213	0.00362617	0.0105872	Down
13674	ENSGALG00000034577	-4.70864	-4.17577	8.45905	0.00363231	0.0106037	Down
5751	ENSGALG00000011287	-2.58523	-1.98503	8.44697	0.00365653	0.0106667	Down
19777	ENSGALG00000045646	-4.70369	-4.17665	8.44195	0.00366662	0.0106931	Down
6832	ENSGALG00000013838	-2.06226	-0.83157	8.43854	0.00367352	0.0107102	Down
7425	ENSGALG00000015208	-1.52547	0.719622	8.41768	0.0037159	0.010823	Down
6115	ENSGALG00000012032	-1.3135	1.4027	8.4048	0.00374232	0.0108906	Down
8408	ENSGALG00000017136	-3.32021	-2.91117	8.39259	0.00376754	0.0109593	Down
1450	ENSGALG00000003286	-1.92175	-0.465007	8.39046	0.00377196	0.010968	Down
11731	ENSGALG00000030913	-1.859	-0.266522	8.38424	0.00378488	0.0110035	Down
16660	ENSGALG00000040226	-4.68068	-4.1801	8.36558	0.00382394	0.0110982	Down
12146	ENSGALG00000031667	-4.67868	-4.18045	8.35874	0.00383837	0.0111337	Down
19870	ENSGALG00000045791	-4.67568	-4.18097	8.34848	0.00386011	0.011192	Down
19313	ENSGALG00000044929	-2.43703	-1.70256	8.3451	0.00386728	0.0112112	Down
6543	ENSGALG00000012973	-1.96541	-0.609237	8.33954	0.00387914	0.0112424	Down
20196	ENSGALG00000046268	-4.69346	-4.21676	8.31929	0.00392261	0.0113556	Down
20454	ENSGALG00000046661	-4.69346	-4.21676	8.31929	0.00392261	0.0113556	Down
8599	ENSGALG00000017868	-2.45675	-1.76575	8.30658	0.00395016	0.0114288	Down
9521	ENSGALG00000025515	-3.48347	-3.11044	8.26025	0.00405225	0.0116928	Down
10551	ENSGALG00000028449	-4.64838	-4.18512	8.25849	0.00405617	0.0117008	Down
12464	ENSGALG00000032308	-1.88401	-0.395863	8.25755	0.00405828	0.0117052	Down
16993	ENSGALG00000040824	-1.67109	0.244181	8.2565	0.00406064	0.0117104	Down
13805	ENSGALG00000034822	-4.64737	-4.18529	8.25507	0.00406383	0.0117163	Down
14663	ENSGALG00000036457	-4.64737	-4.18529	8.25507	0.00406383	0.0117163	Down
15819	ENSGALG00000038688	-1.51667	0.698895	8.25297	0.00406855	0.0117266	Down
14970	ENSGALG00000037051	-2.55656	-2.01161	8.25179	0.00407117	0.0117298	Down
3906	ENSGALG00000007956	-1.0832	2.12302	8.25006	0.00407506	0.0117387	Down
3147	ENSGALG00000006473	-1.1207	1.99435	8.2419	0.00409343	0.0117883	Down
19346	ENSGALG00000044995	-2.30177	-1.44861	8.19684	0.00419634	0.0120559	Down
9017	ENSGALG00000021729	-2.56149	-2.03181	8.19461	0.00420149	0.012069	Down
15738	ENSGALG00000038544	-1.19724	1.72926	8.19375	0.0042035	0.012073	Down
7757	ENSGALG00000015847	-1.05451	2.20327	8.17191	0.0042544	0.0122038	Down
1775	ENSGALG00000003908	-4.6198	-4.18943	8.16519	0.0042702	0.0122406	Down
9762	ENSGALG00000026089	-4.6198	-4.18943	8.16519	0.0042702	0.0122406	Down
13758	ENSGALG00000034736	-4.61775	-4.18978	8.15835	0.00428634	0.0122765	Down
7144	ENSGALG00000014766	-4.61672	-4.18996	8.15493	0.00429443	0.0122962	Down
14424	ENSGALG00000035988	-2.36953	-1.61679	8.13917	0.0043319	0.0123897	Down
8236	ENSGALG00000016867	-2.96528	-2.64875	8.11331	0.00439413	0.0125589	Down
14115	ENSGALG00000035412	-1.31327	1.32325	8.10401	0.00441675	0.0126129	Down
[truncated: 415 more rows]

## Sheet: up
	genes	logFC	logCPM	LR	PValue	FDR
18855	ENSGALG00000044239	12.8328	10.4407	1407.89	4.05995e-308	4.15414e-304
18103	ENSGALG00000042870	15.8442	7.85388	1295.4	1.13134e-283	7.71722e-280
17900	ENSGALG00000042478	7.42772	6.13663	732.263	2.88484e-161	4.21681e-158
9281	ENSGALG00000024398	7.37651	6.03408	720.71	9.38213e-159	1.19997e-155
14553	ENSGALG00000036229	6.44973	8.61167	640.615	2.45567e-141	2.64489e-138
18685	ENSGALG00000043956	13.8381	4.08608	597.218	6.74396e-132	6.27311e-129
13665	ENSGALG00000034566	6.33861	5.52232	575.89	2.93768e-127	2.61377e-124
10552	ENSGALG00000028451	7.17912	4.67047	545.804	1.02969e-120	8.42862e-118
15386	ENSGALG00000037838	6.92737	4.73078	538.138	4.79178e-119	3.63181e-116
12352	ENSGALG00000032079	5.36652	8.99501	494.393	1.57752e-109	1.15294e-106
15999	ENSGALG00000039026	8.84119	3.85144	473.527	5.47389e-105	3.86268e-102
18567	ENSGALG00000043768	5.17373	8.06529	471.471	1.53316e-104	1.04582e-101
12553	ENSGALG00000032465	5.08309	7.43387	460.168	4.41954e-102	2.91747e-99
14360	ENSGALG00000035870	5.08806	6.09902	452.206	2.38811e-100	1.52719e-97
18046	ENSGALG00000042750	5.01416	8.27954	449.969	7.3275e-100	4.54394e-97
9218	ENSGALG00000023828	6.36081	4.40047	449.379	9.8463e-100	5.92631e-97
15771	ENSGALG00000038605	13.1419	3.39082	422.952	5.55744e-94	2.99283e-91
13673	ENSGALG00000034575	6.71518	4.08354	420.645	1.76665e-93	9.26991e-91
10445	ENSGALG00000028145	7.0072	3.92938	410.219	3.28391e-91	1.68005e-88
10973	ENSGALG00000029524	13.0701	3.3192	405.185	4.09442e-90	1.94856e-87
10956	ENSGALG00000029500	4.56226	8.18013	391.158	4.63302e-87	2.15478e-84
17077	ENSGALG00000040964	5.72475	4.30022	386.968	3.78476e-86	1.72114e-83
17269	ENSGALG00000041298	4.25133	7.25647	352.552	1.1789e-78	5.13299e-76
12548	ENSGALG00000032456	4.28251	9.74791	350.321	3.60735e-78	1.53793e-75
4482	ENSGALG00000008945	4.47007	5.16572	340.759	4.36164e-76	1.78513e-73
12017	ENSGALG00000031443	5.95385	3.88345	338.613	1.27889e-75	5.13161e-73
5742	ENSGALG00000011276	4.12769	8.30416	335.19	7.11778e-75	2.80112e-72
18495	ENSGALG00000043619	4.12254	5.76253	327.683	3.07176e-73	1.18605e-70
16298	ENSGALG00000039574	12.6081	2.85831	312.82	5.30804e-70	2.01155e-67
16017	ENSGALG00000039071	5.18928	4.03405	305.142	2.49766e-68	9.29313e-66
15835	ENSGALG00000038714	5.09432	4.0335	297.397	1.21615e-66	4.21818e-64
15017	ENSGALG00000037165	4.79724	4.18929	293.899	7.02962e-66	2.39757e-63
11212	ENSGALG00000029975	12.4858	2.73628	290.464	3.93901e-65	1.32144e-62
19095	ENSGALG00000044604	3.87634	5.47252	286.781	2.49979e-64	8.25092e-62
14426	ENSGALG00000035993	6.33463	3.38316	286.604	2.73224e-64	8.87501e-62
12383	ENSGALG00000032142	3.80035	11.5581	286.102	3.51577e-64	1.12417e-61
14648	ENSGALG00000036433	4.50631	4.35029	284.626	7.37093e-64	2.3206e-61
18891	ENSGALG00000044296	12.4536	2.70418	284.407	8.22742e-64	2.551e-61
14002	ENSGALG00000035196	9.5354	2.81341	284.327	8.56449e-64	2.61588e-61
11462	ENSGALG00000030436	3.73299	5.96773	282.135	2.57249e-63	7.7417e-61
17188	ENSGALG00000041152	4.80125	4.0936	281.737	3.14076e-63	9.31484e-61
12113	ENSGALG00000031617	12.4268	2.67744	279.484	9.7308e-63	2.84473e-60
18500	ENSGALG00000043625	12.4091	2.66051	276.425	4.51513e-62	1.30137e-59
16368	ENSGALG00000039706	4.09242	4.79292	276.362	4.66037e-62	1.32458e-59
2513	ENSGALG00000005338	3.65691	5.84134	272.112	3.93218e-61	1.08741e-58
13338	ENSGALG00000033927	4.80581	3.99703	270.579	8.48769e-61	2.3159e-58
17148	ENSGALG00000041091	3.69856	5.55721	269.34	1.58059e-60	4.25595e-58
13217	ENSGALG00000033691	9.91097	2.69151	266.712	5.90955e-60	1.55042e-57
5994	ENSGALG00000011740	3.56016	7.49466	266.24	7.49019e-60	1.94024e-57
16000	ENSGALG00000039028	5.07564	3.75809	264.157	2.12974e-59	5.44787e-57
17889	ENSGALG00000042459	3.75352	5.18789	262.391	5.1695e-59	1.30603e-56
13760	ENSGALG00000034738	4.76254	3.89715	256.679	9.08844e-58	2.26812e-55
14023	ENSGALG00000035235	6.40054	3.17883	255.313	1.80426e-57	4.44848e-55
7840	ENSGALG00000016099	4.59694	4.00436	255.221	1.88916e-57	4.60234e-55
13580	ENSGALG00000034399	4.18194	4.34703	254.901	2.21882e-57	5.34188e-55
12398	ENSGALG00000032162	12.276	2.52753	253.808	3.84009e-57	9.13764e-55
8821	ENSGALG00000020078	3.43947	6.79833	251.694	1.10962e-56	2.61002e-54
13210	ENSGALG00000033680	3.78842	4.88571	251.514	1.21415e-56	2.82345e-54
20365	ENSGALG00000046524	5.29549	3.49232	248.448	5.66093e-56	1.30163e-53
15718	ENSGALG00000038519	5.3763	3.44984	247.447	9.35518e-56	2.12716e-53
11060	ENSGALG00000029687	3.58361	5.26955	246.777	1.30948e-55	2.94475e-53
13693	ENSGALG00000034608	6.36682	3.09755	245.635	2.32284e-55	5.1668e-53
17307	ENSGALG00000041375	9.28667	2.59465	243.12	8.21319e-55	1.78803e-52
816	ENSGALG00000002033	4.04217	4.3648	242.725	1.00149e-54	2.15732e-52
14297	ENSGALG00000035760	3.3724	5.99015	240.018	3.89829e-54	8.30985e-52
7048	ENSGALG00000014555	3.71936	4.77534	237.841	1.16278e-53	2.45311e-51
523	ENSGALG00000001428	3.36164	5.75568	236.902	1.86262e-53	3.85017e-51
13609	ENSGALG00000034472	4.92483	3.57813	236.393	2.40601e-53	4.92366e-51
18172	ENSGALG00000043002	4.20092	4.12006	235.361	4.03912e-53	8.18381e-51
889	ENSGALG00000002160	3.35443	10.5979	235.306	4.15281e-53	8.33168e-51
14718	ENSGALG00000036553	12.1504	2.40208	234.612	5.88229e-53	1.16869e-50
16408	ENSGALG00000039779	3.42353	5.37284	232.365	1.81759e-52	3.57645e-50
11795	ENSGALG00000031037	3.81162	4.52528	231.417	2.92686e-52	5.7043e-50
13166	ENSGALG00000033607	12.1038	2.35593	228.022	1.60993e-51	3.05052e-49
20165	ENSGALG00000046222	3.37741	5.3738	227.148	2.49697e-51	4.68789e-49
20342	ENSGALG00000046489	8.36811	2.54895	224.708	8.50335e-51	1.58193e-48
15397	ENSGALG00000037857	9.63807	2.44131	224.663	8.69595e-51	1.60319e-48
1909	ENSGALG00000004167	3.17334	7.3578	220.496	7.05006e-50	1.28815e-47
12764	ENSGALG00000032854	3.27864	5.50472	220.417	7.33637e-50	1.3286e-47
17967	ENSGALG00000042590	12.0366	2.2886	218.887	1.58195e-49	2.83973e-47
17668	ENSGALG00000042029	6.01415	2.99536	218.824	1.63299e-49	2.90587e-47
12906	ENSGALG00000033123	4.59245	3.62125	218.132	2.31108e-49	4.07706e-47
15828	ENSGALG00000038703	5.92811	3.01347	217.737	2.81791e-49	4.9287e-47
19726	ENSGALG00000045581	3.33531	5.17667	217.006	4.06842e-49	7.05561e-47
10907	ENSGALG00000029406	4.31059	3.82929	216.92	4.24922e-49	7.30722e-47
12647	ENSGALG00000032646	8.07877	2.51514	213.799	2.03701e-48	3.41683e-46
131	ENSGALG00000000474	3.12762	6.12969	212.739	3.46915e-48	5.77176e-46
13323	ENSGALG00000033894	5.96401	2.9602	212.629	3.66706e-48	6.05184e-46
4722	ENSGALG00000009421	3.13368	5.7807	211.347	6.98177e-48	1.13393e-45
15189	ENSGALG00000037487	3.96288	4.05773	210.356	1.14865e-47	1.82217e-45
17075	ENSGALG00000040960	7.44599	2.57146	210.078	1.32098e-47	2.07943e-45
9924	ENSGALG00000026558	3.23624	5.2173	207.791	4.16749e-47	6.51019e-45
13776	ENSGALG00000034766	11.9481	2.2005	207.718	4.32192e-47	6.70029e-45
16313	ENSGALG00000039605	7.14591	2.60978	207.348	5.20552e-47	8.00946e-45
10073	ENSGALG00000026995	3.55139	4.50423	206.182	9.35218e-47	1.42823e-44
20019	ENSGALG00000046003	10.2388	2.25199	205.639	1.22833e-46	1.86196e-44
8009	ENSGALG00000016485	3.63003	4.3433	205.135	1.58219e-46	2.38074e-44
19629	ENSGALG00000045424	3.54692	4.40214	200.582	1.55893e-45	2.31174e-43
12652	ENSGALG00000032653	8.19849	2.3802	199.937	2.15616e-45	3.1581e-43
12805	ENSGALG00000032934	11.8819	2.1349	199.932	2.16054e-45	3.1581e-43
16116	ENSGALG00000039228	2.98827	7.86139	198.789	3.83725e-45	5.56919e-43
9865	ENSGALG00000026383	4.99782	3.23258	198.267	4.98797e-45	7.18829e-43
3535	ENSGALG00000007205	3.09241	5.42869	198.158	5.27103e-45	7.5431e-43
14737	ENSGALG00000036600	3.23974	4.92466	198.125	5.35703e-45	7.61293e-43
18528	ENSGALG00000043685	4.2393	3.64836	196.449	1.24387e-44	1.75549e-42
20445	ENSGALG00000046647	2.9876	5.69667	193.846	4.60206e-44	6.45045e-42
18632	ENSGALG00000043877	5.37389	3.01156	192.877	7.48926e-44	1.04259e-41
17604	ENSGALG00000041926	2.98795	5.56288	190.456	2.52852e-43	3.42673e-41
15166	ENSGALG00000037441	2.89472	6.60914	188.628	6.33632e-43	8.53069e-41
13409	ENSGALG00000034058	11.7712	2.02482	187.705	1.00739e-42	1.3474e-40
13124	ENSGALG00000033530	2.88123	6.86417	187.381	1.186e-42	1.57599e-40
17806	ENSGALG00000042285	2.87797	7.72907	186.654	1.70922e-42	2.25661e-40
7417	ENSGALG00000015192	3.32208	4.51716	185.907	2.48739e-42	3.26294e-40
9722	ENSGALG00000025955	8.55481	2.21356	185.58	2.93184e-42	3.82148e-40
14388	ENSGALG00000035923	3.31258	4.51544	184.959	4.00572e-42	5.18817e-40
16218	ENSGALG00000039421	4.38433	3.41193	183.533	8.20317e-42	1.04267e-39
12063	ENSGALG00000031531	11.7304	1.98383	183.381	8.8581e-42	1.11896e-39
3620	ENSGALG00000007381	3.15587	4.77607	182.538	1.35301e-41	1.69865e-39
20150	ENSGALG00000046200	4.11487	3.53	179.261	7.02682e-41	8.66246e-39
11572	ENSGALG00000030640	5.60513	2.76768	178.819	8.77394e-41	1.07515e-38
986	ENSGALG00000002362	3.11438	4.75452	177.563	1.65011e-40	2.00999e-38
10945	ENSGALG00000029482	11.673	1.92667	177.548	1.66278e-40	2.01345e-38
14256	ENSGALG00000035677	2.79032	7.29015	177.446	1.75033e-40	2.10699e-38
19558	ENSGALG00000045319	2.79252	6.33858	176.817	2.40133e-40	2.87373e-38
16085	ENSGALG00000039181	3.26784	4.4157	176.468	2.86232e-40	3.4055e-38
15963	ENSGALG00000038951	3.7151	3.87282	176.355	3.02867e-40	3.58259e-38
14076	ENSGALG00000035334	2.82113	10.3851	176.122	3.40483e-40	4.0044e-38
15222	ENSGALG00000037549	2.91917	5.23472	175.425	4.83552e-40	5.65452e-38
18083	ENSGALG00000042828	8.46757	2.1131	174.604	7.30697e-40	8.44802e-38
11336	ENSGALG00000030181	11.6339	1.88791	173.724	1.13724e-39	1.30744e-37
17937	ENSGALG00000042543	9.23168	2.0143	172.72	1.88403e-39	2.14194e-37
11720	ENSGALG00000030898	6.55575	2.44174	172.216	2.42765e-39	2.72964e-37
10360	ENSGALG00000027899	8.43948	2.08673	171.691	3.16112e-39	3.53492e-37
12243	ENSGALG00000031853	7.22758	2.28018	170.776	5.00875e-39	5.5706e-37
6918	ENSGALG00000014121	3.65628	3.85235	170.507	5.73304e-39	6.34167e-37
15467	ENSGALG00000037991	3.42446	4.09168	170.335	6.25254e-39	6.87914e-37
893	ENSGALG00000002167	2.72491	6.12624	168.473	1.59454e-38	1.74496e-36
17400	ENSGALG00000041555	5.14712	2.84827	168.416	1.64115e-38	1.78184e-36
19484	ENSGALG00000045199	2.70239	6.0977	166.032	5.44359e-38	5.80196e-36
10412	ENSGALG00000028037	2.82975	5.18789	165.547	6.9471e-38	7.36608e-36
13686	ENSGALG00000034594	11.542	1.79657	165.124	8.5955e-38	9.06693e-36
9838	ENSGALG00000026302	2.78708	5.3289	164.102	1.43681e-37	1.50784e-35
15519	ENSGALG00000038093	11.5095	1.76371	162.173	3.79304e-37	3.90055e-35
19250	ENSGALG00000044836	11.5009	1.75559	161.444	5.47221e-37	5.57131e-35
150	ENSGALG00000000533	2.6541	6.12293	161.017	6.78387e-37	6.87253e-35
13717	ENSGALG00000034661	4.48175	3.12093	160.785	7.62451e-37	7.68611e-35
11903	ENSGALG00000031243	3.42588	3.92998	158.969	1.90038e-36	1.89704e-34
11364	ENSGALG00000030240	11.4687	1.72367	158.646	2.23555e-36	2.21006e-34
16665	ENSGALG00000040238	7.66767	2.05497	158.394	2.53889e-36	2.49788e-34
11508	ENSGALG00000030533	2.63346	5.79779	157.449	4.08445e-36	3.99924e-34
11580	ENSGALG00000030653	4.02584	3.36306	156.83	5.57465e-36	5.43236e-34
17891	ENSGALG00000042461	2.91123	4.70286	156.743	5.82531e-36	5.64972e-34
13942	ENSGALG00000035075	2.58437	6.38035	154.818	1.53438e-35	1.47416e-33
13766	ENSGALG00000034746	11.4223	1.67722	154.694	1.63297e-35	1.56154e-33
16100	ENSGALG00000039202	3.36523	3.92279	154.1	2.20229e-35	2.08647e-33
14974	ENSGALG00000037065	4.43477	3.05046	152.759	4.32497e-35	4.05361e-33
12236	ENSGALG00000031840	9.02547	1.8084	152.753	4.33806e-35	4.05361e-33
17676	ENSGALG00000042043	4.76078	2.85711	152.569	4.75907e-35	4.4268e-33
9668	ENSGALG00000025800	5.62279	2.51053	152.34	5.33961e-35	4.94433e-33
11706	ENSGALG00000030878	2.56343	8.41591	152.151	5.87309e-35	5.41382e-33
15956	ENSGALG00000038941	4.67845	2.89071	151.764	7.13499e-35	6.54755e-33
20453	ENSGALG00000046660	3.75252	3.47305	151.219	9.38651e-35	8.57524e-33
13660	ENSGALG00000034556	4.93975	2.74941	150.732	1.19941e-34	1.08605e-32
12422	ENSGALG00000032219	2.53934	6.87124	150.699	1.21938e-34	1.09927e-32
12616	ENSGALG00000032595	2.96228	4.4214	150.325	1.47228e-34	1.32144e-32
13551	ENSGALG00000034345	4.39459	3.02359	148.774	3.21399e-34	2.85962e-32
17957	ENSGALG00000042572	4.72468	2.82752	148.642	3.43374e-34	3.04191e-32
9836	ENSGALG00000026300	2.93698	4.43586	148.622	3.46824e-34	3.05923e-32
9012	ENSGALG00000021692	3.171	4.06541	148.233	4.21934e-34	3.68994e-32
12588	ENSGALG00000032537	6.58757	2.14532	145.733	1.48463e-33	1.28735e-31
15318	ENSGALG00000037712	3.46134	3.6653	145.388	1.76667e-33	1.51904e-31
13076	ENSGALG00000033441	6.7219	2.09676	144.574	2.66089e-33	2.27835e-31
12010	ENSGALG00000031426	2.51943	5.67387	144.35	2.97941e-33	2.54045e-31
15615	ENSGALG00000038278	2.70012	4.85047	143.243	5.20193e-33	4.41711e-31
17113	ENSGALG00000041030	2.74573	4.73075	142.898	6.1863e-33	5.23126e-31
17038	ENSGALG00000040901	5.28535	2.5278	141.296	1.38608e-32	1.15774e-30
26	ENSGALG00000000137	3.40307	3.66104	141.136	1.50255e-32	1.24487e-30
17689	ENSGALG00000042066	4.13403	3.08084	139.68	3.12773e-32	2.58088e-30
14290	ENSGALG00000035749	5.76228	2.3207	139.505	3.41513e-32	2.80671e-30
8838	ENSGALG00000020320	11.2207	1.47775	139.039	4.31961e-32	3.52177e-30
1267	ENSGALG00000002932	2.42166	7.27439	138.717	5.07966e-32	4.12501e-30
1114	ENSGALG00000002605	3.43762	3.56501	138.355	6.09321e-32	4.92852e-30
14687	ENSGALG00000036498	3.93926	3.18672	137.696	8.49407e-32	6.81657e-30
7013	ENSGALG00000014432	2.41493	7.90871	137.504	9.35605e-32	7.47899e-30
5599	ENSGALG00000010996	2.64495	4.80307	136.536	1.52351e-31	1.21312e-29
19216	ENSGALG00000044788	3.29369	3.70042	136.313	1.70463e-31	1.35207e-29
18553	ENSGALG00000043742	2.39454	6.93154	135.95	2.0461e-31	1.61044e-29
7047	ENSGALG00000014554	3.15879	3.86382	135.898	2.10061e-31	1.64701e-29
13272	ENSGALG00000033800	3.46424	3.49509	134.709	3.82235e-31	2.98552e-29
19057	ENSGALG00000044536	5.85722	2.2251	134.483	4.28267e-31	3.33234e-29
12701	ENSGALG00000032744	11.1445	1.4011	133.585	6.73233e-31	5.21858e-29
4328	ENSGALG00000008675	2.46638	5.35217	133.339	7.62101e-31	5.86302e-29
27	ENSGALG00000000141	2.37232	8.89414	132.217	1.34159e-30	1.02442e-28
17232	ENSGALG00000041230	2.35553	6.39025	131.596	1.83425e-30	1.3954e-28
17354	ENSGALG00000041459	2.90982	4.10263	130.959	2.52717e-30	1.90172e-28
5587	ENSGALG00000010976	2.35828	6.0573	130.744	2.8162e-30	2.11101e-28
13230	ENSGALG00000033718	3.0527	3.88979	129.827	4.47156e-30	3.32749e-28
6849	ENSGALG00000013882	2.7502	4.31599	129.256	5.96103e-30	4.4198e-28
11117	ENSGALG00000029806	2.34935	5.85155	129.189	6.1662e-30	4.53903e-28
12909	ENSGALG00000033129	2.34393	5.84074	128.671	8.0025e-30	5.82787e-28
18204	ENSGALG00000043052	2.54016	4.83816	128.531	8.59075e-30	6.23408e-28
14034	ENSGALG00000035254	3.02655	3.89054	128.04	1.1001e-29	7.8991e-28
19104	ENSGALG00000044616	5.34864	2.31444	127.661	1.33133e-29	9.49281e-28
18899	ENSGALG00000044309	2.49678	4.92153	127.484	1.45568e-29	1.03434e-27
18646	ENSGALG00000043902	5.84516	2.13521	126.727	2.13188e-29	1.50437e-27
1380	ENSGALG00000003158	2.88687	4.05502	126.49	2.40203e-29	1.68918e-27
12336	ENSGALG00000032044	11.0238	1.28165	125.798	3.40377e-29	2.36921e-27
15331	ENSGALG00000037733	2.68644	4.36141	125.575	3.80989e-29	2.6429e-27
17042	ENSGALG00000040907	4.02254	2.9358	125.241	4.508e-29	3.11661e-27
17143	ENSGALG00000041082	2.69729	4.31735	125.103	4.83173e-29	3.32918e-27
20284	ENSGALG00000046400	7.10471	1.73671	124.684	5.96786e-29	4.0982e-27
155	ENSGALG00000000542	2.2943	6.04365	124.489	6.58466e-29	4.50554e-27
16399	ENSGALG00000039761	3.50284	3.32424	124.267	7.3646e-29	5.00695e-27
16709	ENSGALG00000040308	2.27937	6.27038	123.812	9.26057e-29	6.2544e-27
3731	ENSGALG00000007611	2.25752	6.70886	122.387	1.89914e-28	1.27423e-26
11084	ENSGALG00000029731	3.02324	3.78081	122.202	2.08442e-28	1.39397e-26
11982	ENSGALG00000031375	10.9563	1.21505	121.769	2.59319e-28	1.72857e-26
6599	ENSGALG00000013101	8.62884	1.41448	121.758	2.60794e-28	1.73276e-26
15497	ENSGALG00000038045	5.43648	2.19124	121.374	3.16544e-28	2.09636e-26
15755	ENSGALG00000038581	10.9425	1.20096	120.94	3.93929e-28	2.59208e-26
3375	ENSGALG00000006899	2.58244	4.47841	120.756	4.32123e-28	2.82523e-26
19956	ENSGALG00000045917	5.79066	2.04365	120.739	4.3582e-28	2.84032e-26
15810	ENSGALG00000038672	4.92485	2.40224	120.68	4.49072e-28	2.9174e-26
20349	ENSGALG00000046499	10.9205	1.17996	119.689	7.39863e-28	4.7762e-26
14519	ENSGALG00000036175	3.70477	3.0954	119.52	8.05616e-28	5.18432e-26
1491	ENSGALG00000003356	3.40409	3.33578	119.447	8.35916e-28	5.36244e-26
11082	ENSGALG00000029725	4.73403	2.46621	118.904	1.09927e-27	6.96452e-26
19800	ENSGALG00000045684	2.21823	6.32088	118.096	1.65185e-27	1.04011e-25
14764	ENSGALG00000036659	5.22077	2.23393	117.852	1.86851e-27	1.16934e-25
20211	ENSGALG00000046284	10.8764	1.13553	117.122	2.69936e-27	1.67393e-25
1737	ENSGALG00000003832	2.51505	4.49147	115.694	5.54601e-27	3.41848e-25
1486	ENSGALG00000003348	3.94502	2.82588	114.819	8.62292e-27	5.28322e-25
16697	ENSGALG00000040291	2.64451	4.16336	114.167	1.19761e-26	7.294e-25
10264	ENSGALG00000027629	2.30095	5.08497	114.033	1.28129e-26	7.78053e-25
10871	ENSGALG00000029339	10.8079	1.07051	113.39	1.77227e-26	1.0667e-24
12282	ENSGALG00000031937	7.5038	1.44501	113.063	2.09035e-26	1.25446e-24
19135	ENSGALG00000044661	2.3891	4.70342	111.636	4.29398e-26	2.55442e-24
16515	ENSGALG00000039978	3.45301	3.16511	111.346	4.9696e-26	2.94776e-24
13090	ENSGALG00000033467	7.47808	1.41556	111.181	5.40146e-26	3.19467e-24
19344	ENSGALG00000044991	3.62832	3.01282	110.868	6.32442e-26	3.70839e-24
13298	ENSGALG00000033854	2.26185	5.07692	110.544	7.44564e-26	4.32862e-24
12922	ENSGALG00000033150	2.43606	4.52198	110.316	8.35574e-26	4.84396e-24
16998	ENSGALG00000040832	2.15528	9.83135	110.286	8.48387e-26	4.90435e-24
15570	ENSGALG00000038197	10.7508	1.01203	110.204	8.83857e-26	5.095e-24
10850	ENSGALG00000029295	2.14974	5.72399	109.722	1.12747e-25	6.40905e-24
19058	ENSGALG00000044540	10.7335	0.99479	109.275	1.41259e-25	7.98545e-24
331	ENSGALG00000000990	2.11548	7.40548	108.946	1.66785e-25	9.40243e-24
16533	ENSGALG00000040003	2.29979	4.8698	108.848	1.75235e-25	9.85168e-24
11715	ENSGALG00000030890	7.40931	1.39755	108.71	1.87878e-25	1.05335e-23
19545	ENSGALG00000045292	4.86997	2.23467	108.29	2.32179e-25	1.29112e-23
15862	ENSGALG00000038757	2.75758	3.85544	107.981	2.71309e-25	1.50462e-23
18721	ENSGALG00000044018	5.98222	1.76226	107.581	3.32108e-25	1.83187e-23
1256	ENSGALG00000002906	2.09932	6.49058	107.363	3.70617e-25	2.03332e-23
16409	ENSGALG00000039780	10.6962	0.957546	107.292	3.84163e-25	2.10201e-23
19986	ENSGALG00000045956	10.6907	0.952013	107.003	4.44542e-25	2.4259e-23
7935	ENSGALG00000016348	2.07749	7.11069	105.543	9.28407e-25	4.98659e-23
9848	ENSGALG00000026328	2.62677	3.9992	105.317	1.04075e-24	5.56082e-23
12708	ENSGALG00000032757	3.44379	3.07366	105.254	1.07431e-24	5.71028e-23
11746	ENSGALG00000030942	2.79324	3.73176	105.086	1.16928e-24	6.18299e-23
13799	ENSGALG00000034811	2.07256	7.48057	104.932	1.26406e-24	6.64979e-23
18856	ENSGALG00000044240	2.11157	5.59951	104.591	1.50164e-24	7.87939e-23
14493	ENSGALG00000036119	10.6384	0.901884	104.364	1.68385e-24	8.79041e-23
11995	ENSGALG00000031401	4.26768	2.49019	104.348	1.69714e-24	8.8372e-23
18662	ENSGALG00000043921	10.6389	0.899357	104.283	1.75398e-24	9.11002e-23
6627	ENSGALG00000013191	3.74568	2.79296	104.174	1.85279e-24	9.5746e-23
6650	ENSGALG00000013253	2.18424	5.066	103.731	2.3178e-24	1.19475e-22
17913	ENSGALG00000042500	6.31555	1.57234	103.291	2.89351e-24	1.48403e-22
11176	ENSGALG00000029897	2.05431	7.82438	103.037	3.29025e-24	1.67909e-22
14617	ENSGALG00000036361	2.8539	3.58181	102.79	3.72609e-24	1.89679e-22
18339	ENSGALG00000043329	2.24107	4.81517	102.439	4.44846e-24	2.2533e-22
13277	ENSGALG00000033811	3.88751	2.67636	102.392	4.5546e-24	2.30137e-22
15924	ENSGALG00000038879	2.4184	4.27502	102.38	4.58221e-24	2.30214e-22
16348	ENSGALG00000039660	10.5999	0.862439	102.377	4.58987e-24	2.30214e-22
1226	ENSGALG00000002847	2.36487	4.40538	101.774	6.22226e-24	3.10567e-22
3630	ENSGALG00000007403	2.06858	5.66028	101.536	7.01899e-24	3.49481e-22
19131	ENSGALG00000044654	6.91163	1.37561	101.337	7.76012e-24	3.85445e-22
20167	ENSGALG00000046224	4.82389	2.14142	101.32	7.82616e-24	3.8723e-22
3268	ENSGALG00000006691	2.03403	6.26649	100.893	9.70783e-24	4.7755e-22
11880	ENSGALG00000031197	6.34307	1.51573	100.585	1.13421e-23	5.55272e-22
653	ENSGALG00000001693	10.5511	0.815199	100.011	1.51559e-23	7.40213e-22
18062	ENSGALG00000042792	2.93415	3.44487	99.9435	1.56811e-23	7.64041e-22
11007	ENSGALG00000029594	2.50653	4.06487	99.8851	1.615e-23	7.85019e-22
14227	ENSGALG00000035626	2.25502	4.66254	99.7195	1.75585e-23	8.51461e-22
13488	ENSGALG00000034220	10.5443	0.807315	99.6423	1.8256e-23	8.83196e-22
10885	ENSGALG00000029369	2.64215	3.8349	99.5943	1.87044e-23	9.00627e-22
17835	ENSGALG00000042345	4.44404	2.31344	99.5835	1.88063e-23	9.03409e-22
6706	ENSGALG00000013512	2.3253	4.43039	99.3269	2.1408e-23	1.0212e-21
11744	ENSGALG00000030940	2.0203	8.74491	99.2842	2.18747e-23	1.04103e-21
18412	ENSGALG00000043467	3.96015	2.58351	99.131	2.36334e-23	1.11952e-21
5839	ENSGALG00000011434	2.34208	4.35918	98.9073	2.64607e-23	1.24481e-21
12477	ENSGALG00000032335	2.07642	5.40306	98.8669	2.70062e-23	1.26756e-21
10132	ENSGALG00000027188	2.17711	4.8694	98.8088	2.78094e-23	1.30227e-21
15413	ENSGALG00000037888	3.04657	3.31052	98.4591	3.31814e-23	1.54675e-21
14348	ENSGALG00000035846	8.89759	0.919592	98.011	4.16055e-23	1.92628e-21
18128	ENSGALG00000042916	2.40483	4.19042	97.9653	4.25777e-23	1.96684e-21
1067	ENSGALG00000002517	5.54251	1.74311	97.8562	4.49892e-23	2.07356e-21
8755	ENSGALG00000019358	2.65977	3.74272	97.0646	6.71022e-23	3.07888e-21
4564	ENSGALG00000009076	2.37912	4.21345	96.9911	6.96385e-23	3.1881e-21
10749	ENSGALG00000029027	2.10562	5.05164	96.9669	7.04943e-23	3.22008e-21
1471	ENSGALG00000003321	2.15775	4.86009	96.9237	7.20501e-23	3.28382e-21
4632	ENSGALG00000009250	1.97831	8.17054	95.9902	1.15452e-22	5.23862e-21
16091	ENSGALG00000039190	4.04874	2.47429	95.7296	1.31695e-22	5.93614e-21
11019	ENSGALG00000029614	3.42516	2.89714	95.4696	1.5018e-22	6.73965e-21
11792	ENSGALG00000031031	3.65034	2.71833	95.3854	1.56702e-22	7.01697e-21
15725	ENSGALG00000038528	2.08724	5.03388	95.1942	1.72598e-22	7.7119e-21
10737	ENSGALG00000029000	2.69434	3.63423	95.155	1.76043e-22	7.84868e-21
1629	ENSGALG00000003625	2.27352	4.39698	94.7476	2.16274e-22	9.5797e-21
12328	ENSGALG00000032035	2.28807	4.34681	94.6767	2.24161e-22	9.90762e-21
19515	ENSGALG00000045241	8.81529	0.8615	94.6013	2.32869e-22	1.02482e-20
663	ENSGALG00000001717	2.25399	4.44457	94.3623	2.62753e-22	1.15386e-20
11858	ENSGALG00000031155	3.44484	2.82915	93.4944	4.07361e-22	1.76242e-20
17914	ENSGALG00000042503	2.27554	4.33584	93.4712	4.12157e-22	1.77941e-20
5684	ENSGALG00000011184	2.02919	5.28253	93.4	4.27242e-22	1.83293e-20
3344	ENSGALG00000006836	4.24979	2.31098	93.3031	4.48695e-22	1.91693e-20
12266	ENSGALG00000031896	2.21041	4.52972	93.1144	4.9358e-22	2.1043e-20
13215	ENSGALG00000033689	10.3985	0.662287	92.8253	5.71199e-22	2.42511e-20
13958	ENSGALG00000035110	10.391	0.651717	92.3959	7.09615e-22	3.00654e-20
925	ENSGALG00000002232	2.0316	5.17456	92.334	7.3215e-22	3.08922e-20
3058	ENSGALG00000006326	2.13328	4.74746	92.2767	7.53652e-22	3.1734e-20
11779	ENSGALG00000031002	2.24682	4.37335	92.2374	7.68768e-22	3.22378e-20
2288	ENSGALG00000004885	10.37	0.635533	91.599	1.06149e-21	4.42408e-20
18866	ENSGALG00000044255	10.364	0.631348	91.3853	1.18249e-21	4.89847e-20
17590	ENSGALG00000041898	3.09871	3.12256	91.2525	1.26457e-21	5.20688e-20
13753	ENSGALG00000034725	1.91281	7.17645	90.851	1.54906e-21	6.35269e-20
18093	ENSGALG00000042847	3.83991	2.52031	90.7997	1.58978e-21	6.50666e-20
14956	ENSGALG00000037019	6.37947	1.28535	90.7533	1.62749e-21	6.64768e-20
6768	ENSGALG00000013708	1.93198	5.75864	90.7172	1.65744e-21	6.75654e-20
10470	ENSGALG00000028204	1.9102	6.76811	90.5412	1.81162e-21	7.35577e-20
11953	ENSGALG00000031325	1.91447	5.97797	89.7286	2.73177e-21	1.10262e-19
16011	ENSGALG00000039054	3.59858	2.65503	89.7049	2.76471e-21	1.11372e-19
16679	ENSGALG00000040260	2.37743	4.0193	89.4114	3.20678e-21	1.28674e-19
9912	ENSGALG00000026525	2.50474	3.78934	89.1501	3.65971e-21	1.4656e-19
16764	ENSGALG00000040426	1.89489	7.83993	88.9418	4.06606e-21	1.61883e-19
17694	ENSGALG00000042077	1.92316	5.62005	88.5226	5.02585e-21	1.9932e-19
10891	ENSGALG00000029381	1.88616	6.57533	88.4282	5.2715e-21	2.08657e-19
14094	ENSGALG00000035366	3.88943	2.43516	88.2287	5.83087e-21	2.29909e-19
18737	ENSGALG00000044052	3.33418	2.81783	88.2176	5.8637e-21	2.30759e-19
19858	ENSGALG00000045776	2.20376	4.32663	88.1905	5.94436e-21	2.33484e-19
12889	ENSGALG00000033092	2.50735	3.75597	88.0814	6.28154e-21	2.46256e-19
2222	ENSGALG00000004745	2.20771	4.3123	88.0274	6.45542e-21	2.52588e-19
10380	ENSGALG00000027963	2.4512	3.8461	87.8163	7.18237e-21	2.79962e-19
17029	ENSGALG00000040884	10.2731	0.542303	87.4966	8.44246e-21	3.2783e-19
18997	ENSGALG00000044440	2.60318	3.56395	87.2177	9.72083e-21	3.76044e-19
13664	ENSGALG00000034563	3.29363	2.83575	86.99	1.09073e-20	4.18776e-19
3392	ENSGALG00000006936	2.48374	3.76427	86.9642	1.10502e-20	4.23468e-19
10718	ENSGALG00000028960	2.59355	3.5674	86.8059	1.19713e-20	4.57907e-19
11676	ENSGALG00000030824	2.37381	3.95299	86.7232	1.24823e-20	4.76564e-19
11883	ENSGALG00000031205	4.13016	2.24885	86.4778	1.41313e-20	5.37514e-19
16826	ENSGALG00000040531	3.11561	2.99741	86.4315	1.4466e-20	5.48209e-19
11803	ENSGALG00000031048	5.75406	1.41697	86.3976	1.4716e-20	5.56281e-19
13557	ENSGALG00000034352	2.74998	3.38131	86.3953	1.47334e-20	5.56281e-19
14324	ENSGALG00000035810	2.12234	4.5177	86.2964	1.54894e-20	5.83748e-19
17405	ENSGALG00000041562	2.8283	3.29514	86.2029	1.62388e-20	6.10866e-19
14510	ENSGALG00000036158	6.77608	1.06178	85.9909	1.80764e-20	6.77502e-19
19867	ENSGALG00000045788	2.58531	3.54554	85.7454	2.0466e-20	7.64265e-19
12952	ENSGALG00000033197	10.2183	0.48654	85.1827	2.72029e-20	1.00484e-18
12021	ENSGALG00000031447	5.42393	1.51871	84.7332	3.41469e-20	1.25907e-18
14667	ENSGALG00000036464	10.1977	0.464043	84.2899	4.27291e-20	1.56424e-18
1322	ENSGALG00000003053	1.87533	5.58114	84.1163	4.66504e-20	1.70474e-18
15997	ENSGALG00000039022	4.57866	1.92936	84.0675	4.78168e-20	1.74114e-18
1522	ENSGALG00000003416	1.94048	5.08638	84.0291	4.87535e-20	1.7721e-18
16994	ENSGALG00000040825	10.1905	0.453474	83.9106	5.17649e-20	1.87159e-18
9882	ENSGALG00000026443	2.26997	4.05325	83.5796	6.12008e-20	2.20108e-18
7064	ENSGALG00000014616	4.25196	2.11266	83.3727	6.79531e-20	2.43536e-18
4103	ENSGALG00000008297	2.08364	4.50339	83.2624	7.18535e-20	2.57065e-18
11006	ENSGALG00000029588	1.86448	5.51176	82.4928	1.06055e-19	3.74838e-18
1797	ENSGALG00000003939	1.81456	6.95529	82.4432	1.08751e-19	3.83704e-18
18698	ENSGALG00000043971	3.94101	2.28897	82.4	1.11156e-19	3.91513e-18
9887	ENSGALG00000026449	3.31404	2.72363	82.3245	1.15483e-19	4.06056e-18
18254	ENSGALG00000043148	3.66128	2.47051	82.1452	1.2645e-19	4.43095e-18
3278	ENSGALG00000006714	2.21198	4.11953	82.0474	1.32861e-19	4.64763e-18
4911	ENSGALG00000009744	2.52574	3.52755	81.4362	1.81014e-19	6.28909e-18
12562	ENSGALG00000032485	1.84248	5.57189	81.3329	1.90726e-19	6.59293e-18
13377	ENSGALG00000034004	1.89362	5.17776	81.3133	1.92626e-19	6.63619e-18
526	ENSGALG00000001434	1.82397	5.70787	81.2533	1.98568e-19	6.82939e-18
18481	ENSGALG00000043601	5.8514	1.24061	81.1921	2.04813e-19	7.02059e-18
19639	ENSGALG00000045443	10.1022	0.372098	80.5936	2.77257e-19	9.4721e-18
7279	ENSGALG00000014981	1.89562	5.08374	80.4735	2.94634e-19	1.0049e-17
13915	ENSGALG00000035028	4.90813	1.65466	80.3657	3.11144e-19	1.05944e-17
10314	ENSGALG00000027768	2.16109	4.16091	80.0836	3.58902e-19	1.21198e-17
5026	ENSGALG00000009965	1.88381	5.1195	79.9818	3.7788e-19	1.27396e-17
13505	ENSGALG00000034262	2.02421	4.54859	79.8976	3.94331e-19	1.32506e-17
10160	ENSGALG00000027281	7.10444	0.798371	79.8809	3.97681e-19	1.33412e-17
15399	ENSGALG00000037863	2.90845	3.05762	79.5024	4.81637e-19	1.61049e-17
14702	ENSGALG00000036530	1.90184	4.97595	79.489	4.84907e-19	1.61878e-17
18169	ENSGALG00000042997	5.03874	1.58198	79.4284	5.00028e-19	1.66383e-17
1499	ENSGALG00000003369	2.16089	4.13344	79.1398	5.78679e-19	1.9193e-17
18499	ENSGALG00000043623	8.47751	0.505403	79.0017	6.20574e-19	2.0516e-17
12692	ENSGALG00000032730	1.82856	5.42158	78.6554	7.39465e-19	2.42896e-17
3322	ENSGALG00000006802	1.85992	5.17067	78.609	7.57021e-19	2.48264e-17
15233	ENSGALG00000037569	5.09845	1.5056	78.4222	8.32098e-19	2.72449e-17
2903	ENSGALG00000006027	2.10462	4.22242	78.3538	8.61438e-19	2.81605e-17
16440	ENSGALG00000039842	3.68426	2.3776	78.3132	8.79336e-19	2.86997e-17
10220	ENSGALG00000027482	2.41581	3.61679	78.2585	9.04017e-19	2.94115e-17
16710	ENSGALG00000040312	2.31747	3.79669	78.1349	9.6238e-19	3.12605e-17
11626	ENSGALG00000030736	6.85547	0.7988	78.0155	1.02234e-18	3.31555e-17
4053	ENSGALG00000008206	2.07469	4.2664	77.8953	1.0865e-18	3.51806e-17
14158	ENSGALG00000035499	2.04198	4.36513	77.6126	1.25367e-18	4.02116e-17
14470	ENSGALG00000036081	10.0181	0.288213	77.4158	1.38505e-18	4.43563e-17
14552	ENSGALG00000036228	10.0109	0.28306	77.197	1.54727e-18	4.94739e-17
6037	ENSGALG00000011856	5.42829	1.31828	77.1282	1.60216e-18	5.11493e-17
14944	ENSGALG00000036991	3.51285	2.47382	77.0291	1.6846e-18	5.36137e-17
18970	ENSGALG00000044403	4.00449	2.1193	76.8201	1.87266e-18	5.94141e-17
17468	ENSGALG00000041685	2.1632	4.0542	76.683	2.00726e-18	6.34877e-17
14588	ENSGALG00000036299	5.33321	1.3775	76.6754	2.01497e-18	6.36334e-17
12182	ENSGALG00000031735	1.84215	5.09998	76.5371	2.16119e-18	6.81458e-17
13668	ENSGALG00000034569	9.99105	0.260211	76.3993	2.31737e-18	7.2846e-17
8817	ENSGALG00000020005	1.75414	5.83329	76.1255	2.66201e-18	8.35512e-17
8272	ENSGALG00000016918	1.76549	5.57057	75.177	4.30344e-18	1.33433e-16
4620	ENSGALG00000009229	1.73197	6.20682	75.0743	4.53321e-18	1.40344e-16
10199	ENSGALG00000027416	2.38778	3.56128	75.058	4.57091e-18	1.41298e-16
7651	ENSGALG00000015617	1.72643	7.9104	74.8926	4.97017e-18	1.53408e-16
17966	ENSGALG00000042589	2.59304	3.30099	74.6816	5.53099e-18	1.70461e-16
5859	ENSGALG00000011472	1.72217	7.73238	74.6431	5.63973e-18	1.73551e-16
17432	ENSGALG00000041616	2.13255	4.03926	74.3188	6.64691e-18	2.04238e-16
5618	ENSGALG00000011036	1.71705	7.64457	74.2761	6.7921e-18	2.08386e-16
7527	ENSGALG00000015372	2.55606	3.33461	74.2143	7.0082e-18	2.14694e-16
17441	ENSGALG00000041630	3.15429	2.68616	74.1635	7.19081e-18	2.19959e-16
17187	ENSGALG00000041149	1.74798	5.59544	74.0508	7.61315e-18	2.32531e-16
1103	ENSGALG00000002581	2.29552	3.69895	73.8682	8.35124e-18	2.54315e-16
15571	ENSGALG00000038200	2.00483	4.29536	73.8251	8.53535e-18	2.59536e-16
10930	ENSGALG00000029448	4.27251	1.86387	73.7955	8.66451e-18	2.62682e-16
14898	ENSGALG00000036905	4.44759	1.74507	73.4025	1.05734e-17	3.19135e-16
15476	ENSGALG00000038012	9.90364	0.17745	73.3848	1.06684e-17	3.21528e-16
4882	ENSGALG00000009689	2.34586	3.56865	73.0201	1.28338e-17	3.85653e-16
17098	ENSGALG00000041008	3.40137	2.46347	72.867	1.38691e-17	4.15545e-16
20333	ENSGALG00000046472	2.33392	3.58318	72.7584	1.46535e-17	4.37512e-16
15111	ENSGALG00000037342	3.20475	2.60707	72.369	1.78496e-17	5.29318e-16
9807	ENSGALG00000026229	2.05284	4.1397	72.3671	1.78668e-17	5.29318e-16
3186	ENSGALG00000006544	9.86594	0.141967	72.1295	2.01529e-17	5.93393e-16
14283	ENSGALG00000035734	3.18359	2.61216	71.8546	2.31658e-17	6.81127e-16
20107	ENSGALG00000046145	4.55663	1.6408	71.8155	2.36288e-17	6.93744e-16
6715	ENSGALG00000013569	1.89691	4.59178	71.7871	2.39714e-17	7.02795e-16
18387	ENSGALG00000043416	1.91396	4.51458	71.5972	2.63931e-17	7.70484e-16
16877	ENSGALG00000040626	3.01711	2.7426	71.4964	2.77761e-17	8.08549e-16
13719	ENSGALG00000034671	2.91159	2.83371	71.2585	3.13356e-17	9.09578e-16
14485	ENSGALG00000036106	1.69209	5.80397	71.1804	3.2601e-17	9.44966e-16
14595	ENSGALG00000036310	2.07322	4.04914	70.9448	3.67353e-17	1.05731e-15
10846	ENSGALG00000029284	9.82928	0.10427	70.8646	3.82611e-17	1.09969e-15
3307	ENSGALG00000006780	1.71456	5.49984	70.5775	4.42536e-17	1.26658e-15
14661	ENSGALG00000036452	2.0065	4.17325	70.446	4.73035e-17	1.34822e-15
15585	ENSGALG00000038228	6.42781	0.730554	70.4237	4.78419e-17	1.36166e-15
12439	ENSGALG00000032249	2.70792	3.05412	70.3526	4.95968e-17	1.40965e-15
17253	ENSGALG00000041272	3.25508	2.51423	70.0902	5.66542e-17	1.60073e-15
10452	ENSGALG00000028157	9.80059	0.0843165	70.0882	5.67108e-17	1.60073e-15
5723	ENSGALG00000011242	5.8556	0.909317	70.0746	5.71033e-17	1.60959e-15
17326	ENSGALG00000041414	2.79262	2.93844	69.8444	6.41714e-17	1.80138e-15
15952	ENSGALG00000038933	2.37123	3.45088	69.7019	6.89785e-17	1.93102e-15
128	ENSGALG00000000466	1.6583	6.42232	69.6354	7.13458e-17	1.99456e-15
14961	ENSGALG00000037031	1.90932	4.4168	69.5972	7.2741e-17	2.02803e-15
20327	ENSGALG00000046461	2.20593	3.7023	69.0136	9.77869e-17	2.70786e-15
6220	ENSGALG00000012232	2.75602	2.95848	69.008	9.80656e-17	2.71191e-15
17658	ENSGALG00000042011	1.64759	7.32633	68.9356	1.0173e-16	2.80944e-15
18579	ENSGALG00000043793	3.36303	2.3992	68.9052	1.03313e-16	2.84932e-15
15986	ENSGALG00000038994	2.89171	2.78573	68.5928	1.21046e-16	3.3205e-15
15010	ENSGALG00000037152	4.82744	1.37237	68.5478	1.23836e-16	3.39248e-15
15659	ENSGALG00000038378	9.75136	0.0272645	68.3197	1.39026e-16	3.78328e-15
8863	ENSGALG00000020528	2.62512	3.09894	68.2829	1.41641e-16	3.84422e-15
19182	ENSGALG00000044729	6.59988	0.587381	68.2503	1.44003e-16	3.898e-15
3868	ENSGALG00000007878	1.66711	5.6412	68.2294	1.45542e-16	3.93148e-15
14345	ENSGALG00000035842	1.89334	4.39954	68.2282	1.45625e-16	3.93148e-15
13675	ENSGALG00000034578	5.20379	1.15309	68.2213	1.46139e-16	3.93917e-15
12905	ENSGALG00000033120	1.64842	6.04272	68.2192	1.46295e-16	3.93917e-15
17971	ENSGALG00000042599	2.09312	3.90717	68.0789	1.57081e-16	4.2185e-15
14671	ENSGALG00000036474	1.70957	5.24178	67.9133	1.70842e-16	4.57007e-15
19526	ENSGALG00000045262	9.73477	0.0121153	67.8156	1.79527e-16	4.78988e-15
1793	ENSGALG00000003933	1.7802	4.81281	67.5636	2.03998e-16	5.42158e-15
15412	ENSGALG00000037880	1.66794	5.55372	67.5315	2.07345e-16	5.50337e-15
7	ENSGALG00000000055	1.64964	5.70974	67.523	2.0824e-16	5.51998e-15
9167	ENSGALG00000023541	2.3785	3.3861	67.4759	2.13282e-16	5.6463e-15
16495	ENSGALG00000039952	7.07705	0.440628	67.4437	2.16791e-16	5.7318e-15
17611	ENSGALG00000041935	4.50313	1.54028	67.3005	2.33126e-16	6.15572e-15
3631	ENSGALG00000007404	1.80601	4.6924	67.2644	2.37428e-16	6.25318e-15
13490	ENSGALG00000034229	5.15925	1.13493	67.1905	2.46497e-16	6.47537e-15
15618	ENSGALG00000038283	5.98781	0.756453	67.0778	2.60998e-16	6.83e-15
10610	ENSGALG00000028636	2.2426	3.55586	67.0608	2.63264e-16	6.87174e-15
8080	ENSGALG00000016589	2.16068	3.7207	66.9243	2.8214e-16	7.34568e-15
16859	ENSGALG00000040588	5.18293	1.12791	66.7739	3.04506e-16	7.90787e-15
7505	ENSGALG00000015339	1.61646	7.48786	66.4629	3.56541e-16	9.24748e-15
12128	ENSGALG00000031641	1.7932	4.68706	66.3281	3.81783e-16	9.86985e-15
10688	ENSGALG00000028872	1.62323	8.97115	66.2036	4.06663e-16	1.04811e-14
11289	ENSGALG00000030095	4.05657	1.79842	66.1673	4.14227e-16	1.06626e-14
3542	ENSGALG00000007220	1.63338	10.3149	66.0379	4.42341e-16	1.13577e-14
16763	ENSGALG00000040424	4.83788	1.29865	66.0341	4.43188e-16	1.13652e-14
14918	ENSGALG00000036942	1.84873	4.43607	65.9127	4.71339e-16	1.20418e-14
10286	ENSGALG00000027698	2.05732	3.9031	65.8826	4.78589e-16	1.22118e-14
13683	ENSGALG00000034591	1.82005	4.53642	65.6664	5.34088e-16	1.35603e-14
110	ENSGALG00000000408	1.86468	4.32971	65.2362	6.64368e-16	1.68263e-14
1548	ENSGALG00000003464	4.74423	1.3157	64.9742	7.58852e-16	1.91246e-14
1958	ENSGALG00000004245	2.07228	3.82642	64.7007	8.71859e-16	2.18917e-14
19463	ENSGALG00000045169	9.63023	-0.0902661	64.603	9.16168e-16	2.29337e-14
11273	ENSGALG00000030070	2.03594	3.90108	64.6018	9.1672e-16	2.29337e-14
14138	ENSGALG00000035459	9.62714	-0.0956203	64.4678	9.81214e-16	2.44555e-14
16353	ENSGALG00000039682	1.58782	6.94854	64.3715	1.03038e-15	2.55895e-14
13276	ENSGALG00000033807	3.48122	2.18336	64.3178	1.05882e-15	2.6264e-14
13879	ENSGALG00000034964	1.80127	4.52841	64.2902	1.0738e-15	2.6571e-14
125	ENSGALG00000000456	2.3336	3.35729	64.1985	1.12496e-15	2.78035e-14
11286	ENSGALG00000030089	2.5309	3.09976	64.1959	1.12645e-15	2.78067e-14
9682	ENSGALG00000025844	2.64389	2.95257	64.1864	1.13189e-15	2.79073e-14
13351	ENSGALG00000033953	2.08123	3.7827	64.1407	1.15846e-15	2.85279e-14
9676	ENSGALG00000025819	2.36244	3.31442	64.0812	1.19393e-15	2.9366e-14
10249	ENSGALG00000027579	1.94157	4.07538	63.6865	1.45878e-15	3.57943e-14
12736	ENSGALG00000032807	5.39493	0.901228	63.5523	1.56168e-15	3.80909e-14
18678	ENSGALG00000043947	3.59292	2.07018	63.4532	1.64223e-15	4.00079e-14
12568	ENSGALG00000032501	4.50374	1.41206	63.3964	1.69023e-15	4.11281e-14
10150	ENSGALG00000027245	4.13912	1.65931	63.3399	1.73947e-15	4.22259e-14
12165	ENSGALG00000031702	1.5758	6.41954	63.3134	1.76301e-15	4.27466e-14
19661	ENSGALG00000045477	3.68524	1.99206	63.2776	1.79535e-15	4.34792e-14
2425	ENSGALG00000005150	2.14182	3.60351	62.9387	2.13236e-15	5.13372e-14
10793	ENSGALG00000029183	1.84089	4.27552	62.9363	2.13497e-15	5.13396e-14
12107	ENSGALG00000031597	1.56972	6.45294	62.9196	2.15322e-15	5.17178e-14
14578	ENSGALG00000036283	1.9479	4.02965	62.8972	2.17778e-15	5.22463e-14
11283	ENSGALG00000030086	1.98921	3.93239	62.7956	2.29306e-15	5.49474e-14
5875	ENSGALG00000011497	2.07983	3.73388	62.7736	2.31889e-15	5.55016e-14
18044	ENSGALG00000042748	9.55848	-0.159371	62.6689	2.44549e-15	5.8259e-14
18780	ENSGALG00000044120	9.55466	-0.164264	62.5588	2.58605e-15	6.13932e-14
10361	ENSGALG00000027902	1.72039	4.75208	62.4785	2.69363e-15	6.37991e-14
8827	ENSGALG00000020164	3.38818	2.21038	62.4421	2.74392e-15	6.48401e-14
13305	ENSGALG00000033867	4.10911	1.65459	62.3575	2.86438e-15	6.75307e-14
9221	ENSGALG00000023844	1.94685	4.00303	62.1191	3.23296e-15	7.59578e-14
10099	ENSGALG00000027070	1.5568	7.00412	62.0472	3.3533e-15	7.86046e-14
17893	ENSGALG00000042463	3.67068	1.97377	62.0299	3.38282e-15	7.92061e-14
485	ENSGALG00000001334	1.55953	7.83312	62.012	3.41369e-15	7.97745e-14
5907	ENSGALG00000011565	5.93202	0.620667	62.0113	3.4149e-15	7.97745e-14
5202	ENSGALG00000010237	1.55528	6.85744	61.9162	3.58383e-15	8.36255e-14
12944	ENSGALG00000033185	1.76284	4.52767	61.775	3.85037e-15	8.96405e-14
19072	ENSGALG00000044566	1.7403	4.61294	61.6267	4.15149e-15	9.64314e-14
19227	ENSGALG00000044803	6.95411	0.244473	61.6232	4.15895e-15	9.64951e-14
17324	ENSGALG00000041409	1.93307	4.00922	61.5433	4.33114e-15	1.00263e-13
19262	ENSGALG00000044855	5.74252	0.657852	61.4083	4.63845e-15	1.07135e-13
481	ENSGALG00000001330	2.01694	3.81249	61.3386	4.80554e-15	1.10869e-13
91	ENSGALG00000000362	2.09923	3.61575	61.0436	5.58234e-15	1.285e-13
18203	ENSGALG00000043051	1.54331	7.30127	61.0251	5.63524e-15	1.29573e-13
15807	ENSGALG00000038667	2.60946	2.89562	61.0028	5.69951e-15	1.30903e-13
13087	ENSGALG00000033462	3.67748	1.92429	60.874	6.08473e-15	1.39438e-13
4892	ENSGALG00000009705	4.18709	1.547	60.783	6.37252e-15	1.45544e-13
17935	ENSGALG00000042539	3.14209	2.37247	60.7627	6.43848e-15	1.46723e-13
19925	ENSGALG00000045872	9.47978	-0.234623	60.7594	6.4493e-15	1.46806e-13
144	ENSGALG00000000518	1.7438	4.53992	60.7321	6.5396e-15	1.48531e-13
19000	ENSGALG00000044443	2.88873	2.59475	60.646	6.83204e-15	1.55001e-13
19771	ENSGALG00000045638	3.58537	1.99174	60.6278	6.8954e-15	1.56265e-13
12150	ENSGALG00000031678	3.78712	1.83786	60.5662	7.11463e-15	1.61055e-13
10570	ENSGALG00000028506	1.7282	4.59263	60.5217	7.2771e-15	1.64551e-13
12972	ENSGALG00000033232	1.55112	5.77272	60.4837	7.41915e-15	1.67578e-13
9054	ENSGALG00000022030	2.43528	3.11183	60.456	7.52431e-15	1.69766e-13
5183	ENSGALG00000010209	2.18739	3.45133	60.4235	7.6494e-15	1.72019e-13
19376	ENSGALG00000045038	9.47047	-0.254711	60.388	7.78844e-15	1.74954e-13
18079	ENSGALG00000042821	1.81882	4.22915	60.3699	7.8604e-15	1.76376e-13
4655	ENSGALG00000009286	1.79253	4.30694	60.3665	7.87425e-15	1.76494e-13
3914	ENSGALG00000007971	1.53942	6.20505	60.2935	8.17185e-15	1.82964e-13
17233	ENSGALG00000041232	2.80298	2.66697	60.2386	8.40297e-15	1.87727e-13
16248	ENSGALG00000039474	4.67076	1.18592	60.1969	8.58254e-15	1.91321e-13
17506	ENSGALG00000041752	4.31352	1.42554	60.1655	8.72064e-15	1.94188e-13
17596	ENSGALG00000041914	2.81024	2.65746	60.154	8.77172e-15	1.95114e-13
18074	ENSGALG00000042809	1.62425	5.01043	59.9856	9.55563e-15	2.12016e-13
2319	ENSGALG00000004948	2.17626	3.4533	59.9841	9.5627e-15	2.12016e-13
20198	ENSGALG00000046270	6.85978	0.233033	59.9507	9.72614e-15	2.15407e-13
10896	ENSGALG00000029387	3.31994	2.19455	59.9441	9.75893e-15	2.15899e-13
9808	ENSGALG00000026231	1.6169	5.06011	59.864	1.01644e-14	2.24627e-13
11524	ENSGALG00000030554	1.70049	4.6554	59.7025	1.10339e-14	2.43054e-13
19506	ENSGALG00000045228	4.15054	1.52394	59.6434	1.13698e-14	2.50185e-13
13873	ENSGALG00000034956	7.28783	0.0854862	59.5731	1.17833e-14	2.58727e-13
8969	ENSGALG00000021364	2.23431	3.35912	59.5333	1.20241e-14	2.63732e-13
16247	ENSGALG00000039473	1.62133	4.98615	59.4459	1.257e-14	2.75116e-13
45	ENSGALG00000000209	1.54427	5.6674	59.3837	1.29741e-14	2.8275e-13
13218	ENSGALG00000033694	1.52523	8.39164	59.2429	1.39359e-14	3.01463e-13
17123	ENSGALG00000041047	9.40353	-0.311622	58.8875	1.66953e-14	3.60393e-13
649	ENSGALG00000001689	1.60459	5.0392	58.851	1.70078e-14	3.66751e-13
12893	ENSGALG00000033097	2.01355	3.7076	58.7162	1.82134e-14	3.91923e-13
15802	ENSGALG00000038656	1.61613	4.96246	58.6974	1.83884e-14	3.95274e-13
7983	ENSGALG00000016447	1.51063	6.91709	58.6305	1.90241e-14	4.08508e-13
17980	ENSGALG00000042612	1.56106	5.40471	58.5722	1.95967e-14	4.19923e-13
10252	ENSGALG00000027587	4.90177	0.975478	58.5579	1.97393e-14	4.22537e-13
11851	ENSGALG00000031139	2.34108	3.18153	58.5144	2.01812e-14	4.31545e-13
15243	ENSGALG00000037593	1.69212	4.60688	58.4251	2.11179e-14	4.50163e-13
20126	ENSGALG00000046166	5.88526	0.480564	58.4061	2.13233e-14	4.54068e-13
18140	ENSGALG00000042941	1.65264	4.77181	58.2763	2.27771e-14	4.84523e-13
1595	ENSGALG00000003549	2.01097	3.68912	58.115	2.4723e-14	5.2537e-13
12419	ENSGALG00000032208	9.3658	-0.351592	57.9493	2.68959e-14	5.70951e-13
12342	ENSGALG00000032057	1.54849	5.42358	57.836	2.84907e-14	6.03554e-13
13911	ENSGALG00000035020	9.3589	-0.356122	57.8145	2.88041e-14	6.08304e-13
737	ENSGALG00000001876	1.8654	4.01568	57.8061	2.8927e-14	6.10271e-13
17218	ENSGALG00000041205	3.96538	1.59949	57.75	2.97644e-14	6.26645e-13
5152	ENSGALG00000010167	1.49816	6.47733	57.6651	3.10776e-14	6.5362e-13
9066	ENSGALG00000022702	6.32828	0.281503	57.6604	3.11508e-14	6.54486e-13
14923	ENSGALG00000036955	3.45725	2.00092	57.6226	3.1756e-14	6.66518e-13
13402	ENSGALG00000034042	2.83378	2.56396	57.5032	3.37429e-14	7.05326e-13
1921	ENSGALG00000004186	1.70603	4.47464	57.4197	3.52066e-14	7.33675e-13
16995	ENSGALG00000040827	1.88727	3.94749	57.3984	3.55889e-14	7.40133e-13
1327	ENSGALG00000003067	1.85091	4.0324	57.3548	3.63868e-14	7.55959e-13
17118	ENSGALG00000041037	1.63248	4.79367	57.3005	3.74055e-14	7.76179e-13
19384	ENSGALG00000045051	9.33547	-0.376133	57.2989	3.74359e-14	7.76179e-13
20003	ENSGALG00000045980	6.31779	0.269579	57.2853	3.76968e-14	7.80797e-13
8813	ENSGALG00000019979	2.8278	2.56161	57.1492	4.03974e-14	8.35043e-13
8931	ENSGALG00000021128	1.54983	5.30141	57.0462	4.25702e-14	8.78183e-13
12946	ENSGALG00000033187	5.54183	0.572977	56.974	4.41614e-14	9.08336e-13
19712	ENSGALG00000045552	4.30568	1.32669	56.9738	4.41651e-14	9.08336e-13
3473	ENSGALG00000007101	1.72941	4.33904	56.9557	4.4573e-14	9.15805e-13
14235	ENSGALG00000035635	1.49901	5.86869	56.8887	4.61189e-14	9.45668e-13
19678	ENSGALG00000045504	9.31207	-0.39296	56.8271	4.75854e-14	9.74762e-13
858	ENSGALG00000002112	1.48488	6.89097	56.7761	4.88369e-14	9.99398e-13
19299	ENSGALG00000044911	6.79838	0.0992928	56.7282	5.00416e-14	1.02201e-12
20038	ENSGALG00000046030	3.75494	1.72757	56.7207	5.02319e-14	1.02487e-12
13781	ENSGALG00000034772	3.71564	1.75688	56.6538	5.19706e-14	1.05718e-12
7072	ENSGALG00000014647	1.48713	6.25816	56.6028	5.33359e-14	1.0828e-12
12914	ENSGALG00000033139	9.30271	-0.406062	56.5578	5.45714e-14	1.10569e-12
6480	ENSGALG00000012833	1.55145	5.21002	56.4729	5.69771e-14	1.15215e-12
16056	ENSGALG00000039140	4.40629	1.2204	56.4205	5.85171e-14	1.1798e-12
1020	ENSGALG00000002430	1.57815	4.97362	56.3292	6.12979e-14	1.23222e-12
190	ENSGALG00000000621	1.62786	4.74115	56.2403	6.41326e-14	1.28668e-12
14646	ENSGALG00000036431	9.28928	-0.421353	56.2171	6.48945e-14	1.30069e-12
12833	ENSGALG00000032994	9.28814	-0.425339	56.154	6.70113e-14	1.33918e-12
9703	ENSGALG00000025907	1.6147	4.78978	56.0768	6.96956e-14	1.39011e-12
11892	ENSGALG00000031222	1.55484	5.09823	55.9189	7.55233e-14	1.50049e-12
19853	ENSGALG00000045769	4.79703	0.933464	55.8939	7.64886e-14	1.51673e-12
16002	ENSGALG00000039032	6.08511	0.301656	55.8578	7.79058e-14	1.54184e-12
16817	ENSGALG00000040519	1.79678	4.09671	55.8042	8.00615e-14	1.58297e-12
12441	ENSGALG00000032253	4.6788	1.00389	55.6961	8.45876e-14	1.66924e-12
6023	ENSGALG00000011822	1.91452	3.80554	55.6727	8.55978e-14	1.68755e-12
1362	ENSGALG00000003128	1.62465	4.7113	55.6089	8.8423e-14	1.74157e-12
4730	ENSGALG00000009432	1.71756	4.28847	55.5458	9.13086e-14	1.79495e-12
12669	ENSGALG00000032682	3.73807	1.69645	55.5003	9.34438e-14	1.8334e-12
119	ENSGALG00000000436	5.77552	0.415769	55.4015	9.82612e-14	1.92607e-12
4063	ENSGALG00000008229	1.58159	4.88937	55.3571	1.00508e-13	1.96446e-12
17654	ENSGALG00000042006	9.24862	-0.455506	55.3464	1.01057e-13	1.97331e-12
8999	ENSGALG00000021634	1.68209	4.42457	55.2604	1.05572e-13	2.0595e-12
10238	ENSGALG00000027534	2.00726	3.56636	55.235	1.06945e-13	2.07836e-12
1407	ENSGALG00000003205	1.5111	5.40762	55.13	1.12815e-13	2.18527e-12
12992	ENSGALG00000033274	4.16295	1.35257	55.1091	1.14022e-13	2.20543e-12
13803	ENSGALG00000034820	9.22847	-0.464753	55.0146	1.1964e-13	2.30755e-12
14545	ENSGALG00000036221	9.23635	-0.473968	54.9826	1.21599e-13	2.34312e-12
18884	ENSGALG00000044285	3.61549	1.78042	54.9266	1.25117e-13	2.40638e-12
15633	ENSGALG00000038313	3.1557	2.18276	54.8466	1.30315e-13	2.49932e-12
17213	ENSGALG00000041200	1.45845	7.42314	54.8336	1.31178e-13	2.51351e-12
14037	ENSGALG00000035260	1.49068	5.55977	54.8182	1.32208e-13	2.53087e-12
2062	ENSGALG00000004428	6.03158	0.290199	54.8143	1.32476e-13	2.53364e-12
16518	ENSGALG00000039982	1.53104	5.16142	54.758	1.36324e-13	2.59994e-12
15205	ENSGALG00000037515	9.22495	-0.483929	54.7362	1.37843e-13	2.62402e-12
19555	ENSGALG00000045312	3.88483	1.54345	54.6211	1.46156e-13	2.77195e-12
1656	ENSGALG00000003682	1.61465	4.68262	54.5829	1.49028e-13	2.82119e-12
4969	ENSGALG00000009868	1.62595	4.63143	54.5762	1.49537e-13	2.82821e-12
15763	ENSGALG00000038593	9.21667	-0.491576	54.5524	1.51359e-13	2.86002e-12
16638	ENSGALG00000040180	3.06068	2.25871	54.4775	1.57241e-13	2.96843e-12
8203	ENSGALG00000016813	1.53902	5.02988	54.3837	1.64925e-13	3.10599e-12
15028	ENSGALG00000037186	1.50944	5.31658	54.383	1.64983e-13	3.10599e-12
12546	ENSGALG00000032449	9.20878	-0.49967	54.3675	1.66288e-13	3.12769e-12
14742	ENSGALG00000036610	9.20692	-0.500662	54.3354	1.6903e-13	3.17342e-12
10120	ENSGALG00000027151	1.45874	5.98143	54.2011	1.80984e-13	3.38851e-12
17779	ENSGALG00000042232	2.15755	3.30177	54.152	1.85561e-13	3.46787e-12
6891	ENSGALG00000014023	1.59742	4.73027	54.1435	1.86367e-13	3.47976e-12
2669	ENSGALG00000005622	1.46148	5.78333	54.1102	1.89553e-13	3.53602e-12
1849	ENSGALG00000004057	1.5807	4.79488	53.9782	2.02727e-13	3.77489e-12
4470	ENSGALG00000008931	1.95008	3.64068	53.9408	2.06622e-13	3.84392e-12
10243	ENSGALG00000027561	1.45879	5.79066	53.9322	2.07531e-13	3.85464e-12
6291	ENSGALG00000012396	3.63232	1.72832	53.929	2.07866e-13	3.85654e-12
15301	ENSGALG00000037688	2.3839	2.95938	53.8931	2.11695e-13	3.92047e-12
16520	ENSGALG00000039984	9.18666	-0.521799	53.8584	2.15474e-13	3.98325e-12
8548	ENSGALG00000017611	1.98149	3.56031	53.8493	2.16467e-13	3.99439e-12
11167	ENSGALG00000029881	2.8566	2.43506	53.8352	2.18031e-13	4.01963e-12
4582	ENSGALG00000009111	1.70877	4.23014	53.8154	2.20242e-13	4.05673e-12
5930	ENSGALG00000011619	2.7033	2.58542	53.8038	2.21545e-13	4.07707e-12
19611	ENSGALG00000045398	9.17899	-0.527608	53.7057	2.32881e-13	4.27798e-12
11879	ENSGALG00000031193	1.9529	3.62128	53.6986	2.33726e-13	4.28965e-12
16001	ENSGALG00000039030	9.17747	-0.533318	53.619	2.43395e-13	4.45912e-12
17056	ENSGALG00000040925	2.50651	2.77627	53.4004	2.72045e-13	4.96621e-12
1349	ENSGALG00000003106	1.78543	4.01504	53.3377	2.80871e-13	5.1182e-12
4100	ENSGALG00000008291	1.5587	4.85081	53.3343	2.81347e-13	5.12233e-12
9129	ENSGALG00000023296	1.52848	4.97567	53.1312	3.12005e-13	5.66537e-12
11741	ENSGALG00000030932	2.85127	2.41471	53.1163	3.14373e-13	5.7033e-12
17787	ENSGALG00000042246	1.90329	3.70598	52.9801	3.36942e-13	6.08577e-12
3229	ENSGALG00000006626	7.06096	-0.136119	52.9118	3.48871e-13	6.29013e-12
12245	ENSGALG00000031858	1.87876	3.76327	52.8774	3.55024e-13	6.39544e-12
19723	ENSGALG00000045574	5.7086	0.32682	52.771	3.74788e-13	6.7396e-12
12069	ENSGALG00000031545	3.78471	1.55717	52.7449	3.79814e-13	6.82398e-12
937	ENSGALG00000002260	1.47023	5.45699	52.7262	3.83441e-13	6.87707e-12
13727	ENSGALG00000034679	9.13761	-0.572984	52.7143	3.85768e-13	6.91275e-12
16862	ENSGALG00000040592	7.63706	-0.285298	52.6791	3.92749e-13	7.03169e-12
19875	ENSGALG00000045798	4.26126	1.1599	52.6415	4.00349e-13	7.15523e-12
17979	ENSGALG00000042611	2.44591	2.81875	52.6141	4.05966e-13	7.24297e-12
14483	ENSGALG00000036102	3.0373	2.21962	52.6075	4.07341e-13	7.26117e-12
2346	ENSGALG00000005001	1.42646	7.4958	52.5656	4.16116e-13	7.40469e-12
13385	ENSGALG00000034016	2.47232	2.78104	52.3811	4.57111e-13	8.08497e-12
3348	ENSGALG00000006841	1.91647	3.64314	52.3264	4.70018e-13	8.29177e-12
9752	ENSGALG00000026043	2.55092	2.69255	52.2069	4.99511e-13	8.7969e-12
9210	ENSGALG00000023787	7.02917	-0.164711	52.1864	5.04735e-13	8.88126e-12
17712	ENSGALG00000042113	9.10379	-0.592687	52.1242	5.20988e-13	9.1515e-12
11317	ENSGALG00000030145	2.67129	2.56563	52.1083	5.25225e-13	9.21801e-12
13985	ENSGALG00000035154	9.10763	-0.597693	52.1026	5.26739e-13	9.23667e-12
15500	ENSGALG00000038056	5.18453	0.542674	52.0768	5.33728e-13	9.35122e-12
2947	ENSGALG00000006099	1.62438	4.44053	52.031	5.46321e-13	9.55548e-12
19942	ENSGALG00000045895	2.84177	2.38951	51.9352	5.73622e-13	1.00159e-11
17439	ENSGALG00000041625	2.30616	2.99933	51.8309	6.04922e-13	1.05354e-11
1417	ENSGALG00000003221	1.75181	4.03178	51.8271	6.06092e-13	1.05468e-11
4315	ENSGALG00000008652	1.62106	4.44259	51.8186	6.08709e-13	1.05834e-11
11733	ENSGALG00000030917	6.63463	-0.0657166	51.7855	6.19078e-13	1.07545e-11
19165	ENSGALG00000044705	1.77538	3.96922	51.7792	6.21064e-13	1.07799e-11
6884	ENSGALG00000013990	1.41955	8.49101	51.7171	6.41027e-13	1.11169e-11
19549	ENSGALG00000045298	7.00954	-0.185454	51.7015	6.46126e-13	1.11959e-11
16336	ENSGALG00000039643	2.327	2.96077	51.6898	6.49983e-13	1.12532e-11
19038	ENSGALG00000044504	9.08613	-0.615832	51.6619	6.59313e-13	1.14051e-11
18084	ENSGALG00000042830	9.08104	-0.619203	51.5691	6.91217e-13	1.19368e-11
2279	ENSGALG00000004869	1.46513	5.33203	51.5276	7.05988e-13	1.21611e-11
14695	ENSGALG00000036513	9.08285	-0.627023	51.4929	7.18557e-13	1.23568e-11
11421	ENSGALG00000030351	1.43098	5.66567	51.4552	7.32501e-13	1.2586e-11
19034	ENSGALG00000044497	1.94977	3.52606	51.4497	7.34557e-13	1.26107e-11
20047	ENSGALG00000046048	3.20853	2.0109	51.4078	7.50406e-13	1.2872e-11
17401	ENSGALG00000041556	1.41131	6.30428	51.3349	7.78785e-13	1.33253e-11
19421	ENSGALG00000045105	2.15522	3.20569	51.2405	8.17148e-13	1.397e-11
12054	ENSGALG00000031513	9.06581	-0.638321	51.1832	8.41349e-13	1.43598e-11
16371	ENSGALG00000039710	1.4125	6.06917	51.1262	8.66151e-13	1.47708e-11
16465	ENSGALG00000039887	4.8303	0.704723	51.0554	8.97974e-13	1.52626e-11
16338	ENSGALG00000039645	9.05355	-0.651809	50.8967	9.73559e-13	1.64895e-11
3238	ENSGALG00000006637	1.91686	3.56874	50.8955	9.74186e-13	1.64895e-11
418	ENSGALG00000001175	1.43438	5.54594	50.8843	9.7975e-13	1.65699e-11
20124	ENSGALG00000046164	1.87463	3.67211	50.8415	1.00134e-12	1.68931e-11
13473	ENSGALG00000034196	9.04296	-0.661091	50.6783	1.08818e-12	1.82979e-11
10051	ENSGALG00000026944	1.5954	4.46767	50.6053	1.1294e-12	1.89443e-11
2347	ENSGALG00000005002	1.40489	6.06341	50.5971	1.1341e-12	1.90075e-11
5683	ENSGALG00000011182	1.55728	4.64569	50.5458	1.16417e-12	1.94637e-11
20418	ENSGALG00000046607	3.02713	2.15535	50.5054	1.18837e-12	1.98358e-11
6189	ENSGALG00000012172	1.40412	8.91888	50.4556	1.21888e-12	2.03265e-11
3409	ENSGALG00000006968	9.03272	-0.671204	50.4543	1.21975e-12	2.03265e-11
11109	ENSGALG00000029789	1.44507	5.36954	50.4447	1.22572e-12	2.04094e-11
13005	ENSGALG00000033300	3.48598	1.72256	50.4245	1.23836e-12	2.05863e-11
11669	ENSGALG00000030809	9.02924	-0.676866	50.3517	1.28516e-12	2.13297e-11
19142	ENSGALG00000044669	3.94654	1.33336	50.3448	1.28974e-12	2.13883e-11
11011	ENSGALG00000029599	1.70844	4.06964	50.302	1.31816e-12	2.18419e-11
10834	ENSGALG00000029259	2.72657	2.45224	50.2756	1.33603e-12	2.21201e-11
12127	ENSGALG00000031640	1.86367	3.66859	50.2393	1.36093e-12	2.24779e-11
10069	ENSGALG00000026983	1.87242	3.64347	50.1597	1.41731e-12	2.33902e-11
20141	ENSGALG00000046186	6.57447	-0.127846	50.0739	1.48063e-12	2.43958e-11
20183	ENSGALG00000046249	5.76522	0.169994	50.0636	1.48845e-12	2.45049e-11
12104	ENSGALG00000031594	2.58789	2.58718	50.0367	1.509e-12	2.48033e-11
12314	ENSGALG00000032004	2.88293	2.28311	50.0249	1.51805e-12	2.49321e-11
13853	ENSGALG00000034917	2.54909	2.62775	49.9865	1.54805e-12	2.53638e-11
14328	ENSGALG00000035817	1.64475	4.21992	49.9229	1.59904e-12	2.61782e-11
17434	ENSGALG00000041618	1.41877	5.55588	49.9062	1.61271e-12	2.63808e-11
12047	ENSGALG00000031497	5.24259	0.41751	49.8533	1.65684e-12	2.70595e-11
13651	ENSGALG00000034543	3.57964	1.60631	49.8238	1.68195e-12	2.74477e-11
10050	ENSGALG00000026940	1.81607	3.76796	49.7927	1.70882e-12	2.7864e-11
6221	ENSGALG00000012236	8.99474	-0.70642	49.6563	1.83184e-12	2.9775e-11
3506	ENSGALG00000007153	1.39167	5.97423	49.5816	1.90295e-12	3.08818e-11
20338	ENSGALG00000046483	8.99045	-0.718086	49.4761	2.00805e-12	3.25101e-11
6643	ENSGALG00000013232	1.58527	4.41762	49.3903	2.09781e-12	3.38829e-11
19496	ENSGALG00000045214	8.96867	-0.715499	49.2908	2.207e-12	3.55623e-11
4461	ENSGALG00000008911	1.68384	4.08508	49.2657	2.23541e-12	3.59916e-11
3969	ENSGALG00000008066	1.59593	4.35119	49.2256	2.28149e-12	3.66758e-11
13959	ENSGALG00000035111	1.87573	3.58515	49.1968	2.31527e-12	3.71605e-11
14691	ENSGALG00000036503	5.24074	0.378924	49.178	2.33763e-12	3.749e-11
43	ENSGALG00000000201	1.44098	5.20652	49.1621	2.35656e-12	3.7764e-11
3353	ENSGALG00000006854	4.27263	1.00672	49.1393	2.38419e-12	3.81768e-11
15133	ENSGALG00000037379	8.97301	-0.735188	49.1025	2.4293e-12	3.88081e-11
9098	ENSGALG00000022991	2.32757	2.85261	49.0037	2.55475e-12	4.07486e-11
10399	ENSGALG00000028009	1.49285	4.83183	48.9646	2.60626e-12	4.15378e-11
14653	ENSGALG00000036441	1.37284	7.32224	48.9488	2.62732e-12	4.18409e-11
12164	ENSGALG00000031701	8.9529	-0.743555	48.8065	2.825e-12	4.48842e-11
8926	ENSGALG00000021079	1.44317	5.12247	48.7769	2.86791e-12	4.54953e-11
11275	ENSGALG00000030073	2.00547	3.34736	48.7341	2.93131e-12	4.6465e-11
12156	ENSGALG00000031684	1.3767	6.0503	48.6749	3.0211e-12	4.78513e-11
535	ENSGALG00000001452	1.36871	6.61185	48.653	3.05503e-12	4.83513e-11
19783	ENSGALG00000045656	8.94107	-0.747496	48.6444	3.06839e-12	4.85251e-11
15086	ENSGALG00000037297	5.12005	0.427829	48.5547	3.21209e-12	5.06802e-11
5840	ENSGALG00000011436	1.40297	5.47953	48.401	3.47398e-12	5.46858e-11
17289	ENSGALG00000041344	1.85511	3.58728	48.2842	3.68706e-12	5.79508e-11
20252	ENSGALG00000046347	2.51468	2.6074	48.2515	3.74902e-12	5.88794e-11
20270	ENSGALG00000046381	4.30102	0.931006	48.1842	3.88e-12	6.08898e-11
18295	ENSGALG00000043234	1.36419	8.06564	48.1265	3.99595e-12	6.26614e-11
3438	ENSGALG00000007027	1.82821	3.64783	48.1061	4.03765e-12	6.32184e-11
19581	ENSGALG00000045357	8.91769	-0.777875	48.0638	4.12583e-12	6.44512e-11
13476	ENSGALG00000034200	8.91723	-0.777995	48.0579	4.13808e-12	6.45933e-11
11934	ENSGALG00000031292	2.13386	3.11923	48.0219	4.21488e-12	6.56605e-11
6740	ENSGALG00000013628	1.3591	6.73264	48.0211	4.21652e-12	6.56605e-11
13773	ENSGALG00000034757	2.38524	2.74368	48.0198	4.21929e-12	6.56605e-11
11297	ENSGALG00000030108	8.91672	-0.780999	48.0182	4.22279e-12	6.5665e-11
13345	ENSGALG00000033941	3.08523	2.00038	47.9733	4.3207e-12	6.70855e-11
15743	ENSGALG00000038553	8.92266	-0.792536	47.9428	4.38834e-12	6.80842e-11
10418	ENSGALG00000028056	1.61996	4.19042	47.9346	4.40682e-12	6.8319e-11
16301	ENSGALG00000039577	8.91719	-0.790191	47.9167	4.44722e-12	6.88411e-11
11098	ENSGALG00000029768	2.48787	2.62576	47.8636	4.56924e-12	7.05697e-11
5828	ENSGALG00000011409	1.74273	3.8532	47.7675	4.79888e-12	7.40606e-11
12712	ENSGALG00000032763	1.53449	4.52357	47.7291	4.89371e-12	7.54672e-11
3548	ENSGALG00000007237	1.6081	4.20969	47.6751	5.0304e-12	7.74e-11
12296	ENSGALG00000031970	4.8076	0.564627	47.6423	5.11533e-12	7.86478e-11
13293	ENSGALG00000033835	3.88939	1.23651	47.6326	5.14067e-12	7.8978e-11
2769	ENSGALG00000005796	1.35996	6.10724	47.6244	5.16209e-12	7.92476e-11
12763	ENSGALG00000032851	3.68566	1.42664	47.6212	5.17063e-12	7.93192e-11
15716	ENSGALG00000038516	3.79818	1.31554	47.541	5.38643e-12	8.25059e-11
16966	ENSGALG00000040782	1.57461	4.3021	47.4416	5.66672e-12	8.64755e-11
17607	ENSGALG00000041931	8.88656	-0.810324	47.3896	5.81907e-12	8.86022e-11
11564	ENSGALG00000030623	4.66358	0.641332	47.3169	6.03879e-12	9.1607e-11
12930	ENSGALG00000033163	2.51789	2.57183	47.2829	6.14444e-12	9.30716e-11
13941	ENSGALG00000035074	8.87491	-0.813305	47.2435	6.26931e-12	9.48929e-11
5057	ENSGALG00000010017	1.43496	4.97942	47.2087	6.38163e-12	9.65216e-11
11817	ENSGALG00000031072	4.45092	0.778919	47.2035	6.39869e-12	9.67081e-11
17177	ENSGALG00000041129	1.78957	3.6958	47.1179	6.6843e-12	1.0095e-10
14234	ENSGALG00000035634	2.76311	2.29922	47.0666	6.86158e-12	1.03399e-10
12829	ENSGALG00000032990	1.73556	3.82756	46.9656	7.2244e-12	1.08626e-10
16340	ENSGALG00000039647	2.7088	2.35486	46.9025	7.46089e-12	1.121e-10
12043	ENSGALG00000031493	1.36851	5.60145	46.8989	7.47463e-12	1.12224e-10
4237	ENSGALG00000008517	1.6243	4.12467	46.8544	7.64613e-12	1.14546e-10
3486	ENSGALG00000007124	2.2686	2.85232	46.7962	7.87646e-12	1.17825e-10
18785	ENSGALG00000044130	8.85782	-0.838713	46.7909	7.89793e-12	1.18059e-10
7953	ENSGALG00000016389	1.54446	4.39027	46.7512	8.05955e-12	1.20299e-10
3942	ENSGALG00000008022	1.3402	7.52473	46.7094	8.23337e-12	1.22804e-10
4712	ENSGALG00000009397	8.85297	-0.842259	46.7046	8.25364e-12	1.23017e-10
13007	ENSGALG00000033302	4.40914	0.811539	46.6878	8.32442e-12	1.23982e-10
13519	ENSGALG00000034284	1.52461	4.47899	46.6333	8.55951e-12	1.27205e-10
1291	ENSGALG00000002984	1.68273	3.94899	46.5187	9.0747e-12	1.34277e-10
14618	ENSGALG00000036362	1.79812	3.6447	46.4704	9.30137e-12	1.37432e-10
9483	ENSGALG00000025437	8.83719	-0.85214	46.4429	9.43255e-12	1.3927e-10
3786	ENSGALG00000007707	1.76906	3.71134	46.4004	9.63976e-12	1.42226e-10
20289	ENSGALG00000046405	3.89936	1.18779	46.3502	9.88969e-12	1.45809e-10
11035	ENSGALG00000029646	1.55748	4.28669	46.3139	1.00748e-11	1.48324e-10
14833	ENSGALG00000036790	1.33445	7.6807	46.2772	1.02651e-11	1.51017e-10
18486	ENSGALG00000043607	1.96884	3.31506	46.2586	1.03628e-11	1.52258e-10
11567	ENSGALG00000030630	8.82991	-0.862843	46.2534	1.03905e-11	1.52534e-10
16717	ENSGALG00000040332	4.90422	0.443954	46.2485	1.04169e-11	1.52811e-10
11923	ENSGALG00000031273	6.75294	-0.400674	46.1912	1.07256e-11	1.57114e-10
5560	ENSGALG00000010929	8.8236	-0.867671	46.1396	1.1012e-11	1.60963e-10
17311	ENSGALG00000041384	1.99745	3.25861	46.047	1.15447e-11	1.67911e-10
3564	ENSGALG00000007267	1.65175	4.00539	46.0453	1.15552e-11	1.67944e-10
4905	ENSGALG00000009733	1.44286	4.83561	45.9593	1.20734e-11	1.75351e-10
1445	ENSGALG00000003281	1.46785	4.69662	45.8391	1.28373e-11	1.86314e-10
14333	ENSGALG00000035822	2.88656	2.12181	45.8219	1.29509e-11	1.87697e-10
11997	ENSGALG00000031403	1.39008	5.18124	45.7957	1.31253e-11	1.89955e-10
13381	ENSGALG00000034009	1.45556	4.75186	45.7537	1.34094e-11	1.9393e-10
17223	ENSGALG00000041215	6.11401	-0.184834	45.7493	1.34399e-11	1.94234e-10
19070	ENSGALG00000044564	1.82472	3.52454	45.6022	1.44881e-11	2.09086e-10
9893	ENSGALG00000026466	3.81258	1.21702	45.592	1.45634e-11	2.10025e-10
13549	ENSGALG00000034342	8.79851	-0.896183	45.5852	1.46141e-11	2.10459e-10
14513	ENSGALG00000036163	1.39389	5.09512	45.5219	1.5094e-11	2.17065e-10
2150	ENSGALG00000004604	2.46092	2.57452	45.5037	1.52352e-11	2.18942e-10
9195	ENSGALG00000023703	1.54126	4.29257	45.4938	1.53122e-11	2.19895e-10
3603	ENSGALG00000007350	1.77028	3.65586	45.4811	1.5412e-11	2.21172e-10
19402	ENSGALG00000045077	8.7903	-0.899791	45.4684	1.55124e-11	2.22457e-10
14739	ENSGALG00000036602	8.77771	-0.896186	45.3908	1.61391e-11	2.31121e-10
12561	ENSGALG00000032483	6.73237	-0.462548	45.3132	1.67912e-11	2.4029e-10
14453	ENSGALG00000036042	4.56908	0.595163	45.2165	1.76414e-11	2.51629e-10
9250	ENSGALG00000024053	1.60231	4.10002	45.2163	1.76435e-11	2.51629e-10
17963	ENSGALG00000042581	6.69111	-0.423707	45.2047	1.77481e-11	2.52809e-10
12151	ENSGALG00000031679	3.56665	1.42418	45.1616	1.81429e-11	2.5801e-10
12767	ENSGALG00000032860	8.77818	-0.920481	45.1267	1.84693e-11	2.62287e-10
18758	ENSGALG00000044088	3.52642	1.45149	45.1245	1.84899e-11	2.62398e-10
12302	ENSGALG00000031980	2.36376	2.67109	45.0814	1.89017e-11	2.6787e-10
19839	ENSGALG00000045747	3.90644	1.10208	45.0772	1.89414e-11	2.6822e-10
20044	ENSGALG00000046043	8.76312	-0.912367	45.0761	1.89526e-11	2.6822e-10
17863	ENSGALG00000042409	2.19404	2.89457	45.0635	1.90745e-11	2.69759e-10
15080	ENSGALG00000037283	1.53238	4.29799	45.0444	1.92613e-11	2.72212e-10
9264	ENSGALG00000024271	1.40278	4.96221	45.0412	1.92928e-11	2.72469e-10
11243	ENSGALG00000030028	1.7047	3.80578	44.9939	1.97644e-11	2.78937e-10
10812	ENSGALG00000029213	1.37262	5.2321	44.9784	1.99225e-11	2.8078e-10
15935	ENSGALG00000038901	5.58606	-0.00325498	44.954	2.01719e-11	2.841e-10
17807	ENSGALG00000042287	2.10321	3.03911	44.9437	2.02779e-11	2.85396e-10
13407	ENSGALG00000034054	8.7627	-0.924645	44.937	2.03476e-11	2.8618e-10
7097	ENSGALG00000014688	1.31214	7.48886	44.8778	2.09724e-11	2.94564e-10
10494	ENSGALG00000028273	1.30943	7.20666	44.7907	2.19257e-11	3.0711e-10
9092	ENSGALG00000022920	1.63641	3.9823	44.778	2.20689e-11	3.08904e-10
16093	ENSGALG00000039192	4.39401	0.702189	44.7665	2.21987e-11	3.10508e-10
18664	ENSGALG00000043925	5.25314	0.150873	44.731	2.26049e-11	3.15758e-10
13787	ENSGALG00000034784	1.98087	3.23449	44.7291	2.26271e-11	3.15853e-10
18526	ENSGALG00000043683	8.75201	-0.935795	44.7157	2.27826e-11	3.17808e-10
1811	ENSGALG00000003973	2.47018	2.53438	44.6853	2.31386e-11	3.22334e-10
15312	ENSGALG00000037704	1.34836	5.43039	44.6178	2.39501e-11	3.33185e-10
6860	ENSGALG00000013916	1.96375	3.25768	44.6163	2.39685e-11	3.33215e-10
13704	ENSGALG00000034630	2.69596	2.27804	44.577	2.4455e-11	3.39747e-10
18345	ENSGALG00000043351	1.91346	3.33824	44.5355	2.49784e-11	3.46782e-10
18815	ENSGALG00000044181	1.6147	4.02608	44.5109	2.52948e-11	3.5088e-10
3365	ENSGALG00000006876	1.30418	7.52835	44.3512	2.7444e-11	3.79725e-10
17636	ENSGALG00000041973	1.77303	3.58252	44.3293	2.77533e-11	3.83487e-10
6068	ENSGALG00000011921	1.33676	5.50931	44.3273	2.77819e-11	3.83623e-10
7867	ENSGALG00000016198	1.32256	5.6648	44.3252	2.78117e-11	3.83776e-10
19404	ENSGALG00000045079	8.73403	-0.9593	44.2937	2.82626e-11	3.89397e-10
19920	ENSGALG00000045866	8.73403	-0.9593	44.2937	2.82626e-11	3.89397e-10
18076	ENSGALG00000042814	1.33623	5.50845	44.2927	2.82762e-11	3.89397e-10
10802	ENSGALG00000029199	1.76318	3.60133	44.2097	2.95017e-11	4.05456e-10
3419	ENSGALG00000006992	1.43101	4.73905	44.1832	2.99038e-11	4.10706e-10
18883	ENSGALG00000044283	2.96809	1.96449	44.1717	3.00802e-11	4.12852e-10
17987	ENSGALG00000042622	6.67357	-0.514186	44.1001	3.12004e-11	4.27367e-10
16811	ENSGALG00000040506	1.35198	5.2829	43.999	3.28545e-11	4.48821e-10
17805	ENSGALG00000042282	2.07615	3.04338	43.9622	3.34774e-11	4.56721e-10
15650	ENSGALG00000038359	3.25709	1.66026	43.9443	3.37861e-11	4.60012e-10
14474	ENSGALG00000036089	4.03006	0.928603	43.8701	3.50904e-11	4.77136e-10
16725	ENSGALG00000040351	1.30998	5.70207	43.7414	3.74759e-11	5.08222e-10
5901	ENSGALG00000011553	1.92908	3.27903	43.7033	3.82124e-11	5.17867e-10
18115	ENSGALG00000042894	1.43381	4.6799	43.6781	3.87073e-11	5.2388e-10
19449	ENSGALG00000045140	5.68005	-0.115449	43.6728	3.88134e-11	5.24969e-10
19275	ENSGALG00000044876	2.56258	2.4024	43.6413	3.94425e-11	5.33126e-10
12566	ENSGALG00000032499	2.79103	2.13398	43.6318	3.96342e-11	5.35362e-10
11796	ENSGALG00000031038	1.29294	7.56668	43.616	3.99569e-11	5.39365e-10
16901	ENSGALG00000040672	1.42438	4.72018	43.5734	4.08346e-11	5.50124e-10
1038	ENSGALG00000002467	2.11866	2.95082	43.5532	4.12592e-11	5.55479e-10
15586	ENSGALG00000038229	1.55048	4.15502	43.5404	4.1529e-11	5.57644e-10
2597	ENSGALG00000005487	1.38536	4.92191	43.5294	4.17641e-11	5.60433e-10
14571	ENSGALG00000036263	1.47415	4.44298	43.3969	4.46896e-11	5.98905e-10
15404	ENSGALG00000037869	1.5554	4.1248	43.2459	4.82738e-11	6.43567e-10
1295	ENSGALG00000002990	1.29319	6.04088	43.219	4.8942e-11	6.51378e-10
13364	ENSGALG00000033973	8.67422	-1.0089	43.2158	4.90222e-11	6.51704e-10
10527	ENSGALG00000028367	1.9912	3.15247	43.215	4.90434e-11	6.51704e-10
17131	ENSGALG00000041063	1.48244	4.38073	43.1884	4.97152e-11	6.60202e-10
4374	ENSGALG00000008756	1.28528	6.54407	43.174	5.00825e-11	6.64648e-10
8978	ENSGALG00000021451	2.48149	2.46155	43.1096	5.17572e-11	6.84457e-10
14897	ENSGALG00000036904	4.82441	0.3156	43.061	5.30585e-11	6.99607e-10
8352	ENSGALG00000017038	1.50855	4.24652	42.9985	5.47819e-11	7.20936e-10
12228	ENSGALG00000031824	2.38436	2.56968	42.9774	5.53769e-11	7.28299e-10
16545	ENSGALG00000040019	2.0303	3.07611	42.9732	5.5496e-11	7.28928e-10
9799	ENSGALG00000026203	3.2352	1.63623	42.8714	5.84599e-11	7.65892e-10
207	ENSGALG00000000660	1.38368	4.8644	42.7898	6.0948e-11	7.96959e-10
4368	ENSGALG00000008746	2.51716	2.41027	42.7824	6.11802e-11	7.99484e-10
12432	ENSGALG00000032239	2.15494	2.85226	42.7173	6.32499e-11	8.26003e-10
18731	ENSGALG00000044040	8.64681	-1.03543	42.6886	6.41858e-11	8.3769e-10
19243	ENSGALG00000044827	8.65245	-1.04555	42.6322	6.60637e-11	8.60005e-10
14243	ENSGALG00000035656	1.36947	4.92451	42.6244	6.63276e-11	8.62891e-10
20449	ENSGALG00000046653	7.17251	-0.725278	42.6118	6.6757e-11	8.67926e-10
3529	ENSGALG00000007190	1.28645	5.86452	42.6061	6.69518e-11	8.69906e-10
5853	ENSGALG00000011457	1.28958	5.72188	42.5623	6.84679e-11	8.8904e-10
2881	ENSGALG00000005994	1.31929	5.38507	42.5512	6.88572e-11	8.93527e-10
16821	ENSGALG00000040526	1.94892	3.19678	42.5495	6.89153e-11	8.93715e-10
18595	ENSGALG00000043823	1.94565	3.19896	42.5062	7.0459e-11	9.12577e-10
12575	ENSGALG00000032515	8.63757	-1.04741	42.4799	7.1413e-11	9.23181e-10
9764	ENSGALG00000026095	1.95985	3.17308	42.4624	7.20552e-11	9.30308e-10
10606	ENSGALG00000028622	1.73198	3.57809	42.4425	7.27913e-11	9.38627e-10
20452	ENSGALG00000046658	8.63506	-1.04907	42.4401	7.28807e-11	9.39188e-10
8233	ENSGALG00000016864	3.78235	1.07693	42.4083	7.40739e-11	9.53963e-10
12396	ENSGALG00000032159	2.31922	2.62648	42.3558	7.60911e-11	9.779e-10
384	ENSGALG00000001103	1.29324	5.63635	42.3205	7.74744e-11	9.94004e-10
4127	ENSGALG00000008337	1.35639	4.96582	42.3077	7.79863e-11	9.99944e-10
12379	ENSGALG00000032132	8.6318	-1.05914	42.3057	7.80637e-11	1.00031e-09
12768	ENSGALG00000032862	8.62394	-1.0572	42.2562	8.00648e-11	1.02531e-09
1748	ENSGALG00000003855	1.57155	4.02221	42.2476	8.04193e-11	1.02921e-09
8545	ENSGALG00000017524	1.6949	3.67152	42.2369	8.08603e-11	1.0342e-09
15163	ENSGALG00000037437	2.00708	3.08144	42.2244	8.13774e-11	1.03952e-09
11730	ENSGALG00000030910	3.18377	1.64979	42.198	8.24824e-11	1.05298e-09
14534	ENSGALG00000036200	5.48056	-0.107919	42.1453	8.47358e-11	1.07905e-09
20433	ENSGALG00000046626	2.58928	2.29874	42.0909	8.71283e-11	1.10883e-09
11888	ENSGALG00000031214	1.49343	4.23525	41.9705	9.26609e-11	1.1785e-09
13058	ENSGALG00000033404	2.14664	2.82723	41.9518	9.35506e-11	1.18908e-09
11549	ENSGALG00000030599	1.5523	4.05841	41.8907	9.65213e-11	1.22304e-09
14465	ENSGALG00000036069	1.32811	5.16014	41.8881	9.66505e-11	1.22392e-09
17329	ENSGALG00000041418	1.39497	4.71872	41.8802	9.70417e-11	1.22736e-09
18337	ENSGALG00000043327	4.04243	0.816239	41.8152	1.00321e-10	1.26727e-09
6968	ENSGALG00000014263	1.45028	4.41089	41.7588	1.03254e-10	1.30191e-09
11062	ENSGALG00000029691	1.32579	5.15049	41.7055	1.0611e-10	1.33627e-09
792	ENSGALG00000001992	1.26085	7.22663	41.67	1.08053e-10	1.3599e-09
20451	ENSGALG00000046656	2.27075	2.65619	41.6354	1.09985e-10	1.38337e-09
14587	ENSGALG00000036297	8.5901	-1.09047	41.6119	1.11313e-10	1.39749e-09
13331	ENSGALG00000033915	8.58509	-1.08931	41.58	1.13144e-10	1.41961e-09
14331	ENSGALG00000035820	8.58557	-1.09044	41.5726	1.13576e-10	1.42415e-09
10833	ENSGALG00000029256	2.83304	1.99908	41.5303	1.16059e-10	1.4544e-09
1555	ENSGALG00000003474	1.57254	3.97882	41.5066	1.17471e-10	1.47029e-09
10738	ENSGALG00000029001	2.08214	2.91624	41.455	1.20617e-10	1.50783e-09
11178	ENSGALG00000029899	1.95416	3.1379	41.4341	1.21914e-10	1.52218e-09
4128	ENSGALG00000008340	1.3703	4.80684	41.4084	1.23525e-10	1.54135e-09
4411	ENSGALG00000008821	1.52534	4.10609	41.3541	1.27006e-10	1.57901e-09
11840	ENSGALG00000031118	5.92532	-0.398098	41.3224	1.29079e-10	1.60381e-09
19381	ENSGALG00000045045	4.31145	0.563678	41.263	1.33061e-10	1.65028e-09
17826	ENSGALG00000042326	1.4479	4.3609	41.1311	1.42356e-10	1.76343e-09
14657	ENSGALG00000036446	3.7143	1.06277	41.0789	1.46206e-10	1.80892e-09
5145	ENSGALG00000010158	1.46276	4.27358	41.0726	1.4668e-10	1.81369e-09
15518	ENSGALG00000038092	1.54756	4.02048	41.0472	1.48599e-10	1.83632e-09
1460	ENSGALG00000003301	2.91613	1.87885	40.9606	1.55327e-10	1.91022e-09
14521	ENSGALG00000036180	4.06813	0.735836	40.9311	1.57688e-10	1.93694e-09
2275	ENSGALG00000004856	1.5653	3.96191	40.9028	1.59988e-10	1.96282e-09
20450	ENSGALG00000046655	8.56777	-1.14369	40.872	1.62531e-10	1.99283e-09
18568	ENSGALG00000043769	3.0175	1.76027	40.8273	1.66296e-10	2.03655e-09
15843	ENSGALG00000038724	8.55132	-1.13498	40.8183	1.67065e-10	2.04475e-09
14680	ENSGALG00000036491	1.34227	4.90213	40.7958	1.69e-10	2.06595e-09
16678	ENSGALG00000040259	1.82284	3.33915	40.7928	1.69252e-10	2.06781e-09
10883	ENSGALG00000029367	1.25644	5.87847	40.7591	1.722e-10	2.10257e-09
14066	ENSGALG00000035309	1.2454	7.13565	40.7127	1.76333e-10	2.14919e-09
19252	ENSGALG00000044840	1.46164	4.25071	40.6017	1.86646e-10	2.26813e-09
12345	ENSGALG00000032061	1.50878	4.10741	40.5468	1.91966e-10	2.32863e-09
14065	ENSGALG00000035308	1.43567	4.36729	40.5447	1.92166e-10	2.32968e-09
14468	ENSGALG00000036076	1.6144	3.79643	40.5204	1.94575e-10	2.35748e-09
9712	ENSGALG00000025937	1.40652	4.52138	40.515	1.95117e-10	2.36264e-09
13729	ENSGALG00000034682	8.52815	-1.14642	40.5025	1.96362e-10	2.37632e-09
15315	ENSGALG00000037709	1.97697	3.05087	40.4264	2.04159e-10	2.4663e-09
10261	ENSGALG00000027611	2.35619	2.50567	40.4235	2.0447e-10	2.4686e-09
17193	ENSGALG00000041164	1.65607	3.662	40.3298	2.14511e-10	2.58678e-09
16186	ENSGALG00000039351	5.85254	-0.412326	40.2977	2.18062e-10	2.62649e-09
18555	ENSGALG00000043744	1.24512	6.04908	40.2191	2.27017e-10	2.72954e-09
12682	ENSGALG00000032702	1.34942	4.8	40.1554	2.34541e-10	2.81339e-09
18149	ENSGALG00000042961	1.71015	3.51108	40.1072	2.40397e-10	2.88026e-09
18770	ENSGALG00000044105	1.7289	3.47669	40.0883	2.42744e-10	2.90668e-09
10312	ENSGALG00000027762	1.61872	3.75578	40.0861	2.43007e-10	2.90813e-09
13275	ENSGALG00000033806	2.48362	2.3367	40.0405	2.48755e-10	2.97344e-09
17129	ENSGALG00000041060	1.61409	3.76259	39.985	2.55915e-10	3.05723e-09
16463	ENSGALG00000039883	1.63151	3.71202	39.9822	2.56283e-10	3.05985e-09
11085	ENSGALG00000029737	8.49984	-1.17656	39.9577	2.59525e-10	3.09494e-09
17074	ENSGALG00000040959	3.24048	1.48168	39.9326	2.62881e-10	3.13131e-09
10365	ENSGALG00000027909	1.51439	4.05096	39.8882	2.68922e-10	3.19582e-09
12368	ENSGALG00000032109	3.76057	0.946151	39.8458	2.74832e-10	3.26416e-09
838	ENSGALG00000002085	1.25345	5.63025	39.8438	2.7511e-10	3.26558e-09
10265	ENSGALG00000027630	1.43354	4.29866	39.7672	2.86108e-10	3.39219e-09
18563	ENSGALG00000043761	2.91166	1.82126	39.6996	2.96191e-10	3.50969e-09
17391	ENSGALG00000041539	2.94988	1.7851	39.6205	3.08426e-10	3.65256e-09
17541	ENSGALG00000041807	2.11014	2.78137	39.6177	3.08875e-10	3.65576e-09
3466	ENSGALG00000007084	2.05114	2.87652	39.5799	3.14909e-10	3.72288e-09
16726	ENSGALG00000040355	5.64611	-0.380731	39.5673	3.16946e-10	3.7448e-09
18750	ENSGALG00000044071	1.3206	4.90183	39.5653	3.17269e-10	3.74644e-09
8834	ENSGALG00000020260	1.27908	5.26309	39.5137	3.25768e-10	3.84016e-09
17765	ENSGALG00000042211	8.47193	-1.20023	39.4861	3.30399e-10	3.89027e-09
18897	ENSGALG00000044306	4.55816	0.276881	39.4736	3.32526e-10	3.91307e-09
20218	ENSGALG00000046292	1.51859	4.01049	39.4377	3.38694e-10	3.98336e-09
13944	ENSGALG00000035080	1.35035	4.72209	39.4127	3.43066e-10	4.02996e-09
19442	ENSGALG00000045130	8.45639	-1.1945	39.4116	3.43248e-10	4.02996e-09
14329	ENSGALG00000035818	6.08387	-0.594013	39.4088	3.43736e-10	4.03338e-09
9180	ENSGALG00000023612	2.18296	2.6785	39.3985	3.45567e-10	4.05254e-09
7729	ENSGALG00000015802	2.04666	2.87524	39.3969	3.45847e-10	4.0535e-09
18070	ENSGALG00000042804	1.42924	4.27646	39.3479	3.54635e-10	4.15413e-09
5454	ENSGALG00000010716	1.30552	4.96355	39.3349	3.57008e-10	4.17835e-09
19689	ENSGALG00000045518	5.14429	-0.0982272	39.3343	3.57112e-10	4.17835e-09
14598	ENSGALG00000036316	8.46434	-1.2135	39.2914	3.65048e-10	4.26389e-09
2765	ENSGALG00000005789	1.24068	5.6666	39.2593	3.71092e-10	4.32708e-09
63	ENSGALG00000000249	8.46352	-1.2163	39.2569	3.7155e-10	4.32995e-09
14402	ENSGALG00000035950	1.39554	4.45225	39.2469	3.7347e-10	4.34985e-09
18747	ENSGALG00000044066	3.21796	1.46773	39.2347	3.75804e-10	4.37454e-09
15926	ENSGALG00000038882	8.4642	-1.22188	39.2078	3.81006e-10	4.43006e-09
10015	ENSGALG00000026834	1.70617	3.47704	39.1399	3.94501e-10	4.57917e-09
9053	ENSGALG00000021972	1.45309	4.18819	39.1071	4.01185e-10	4.64884e-09
14722	ENSGALG00000036559	5.62746	-0.406659	39.0986	4.02941e-10	4.66475e-09
10596	ENSGALG00000028573	3.07993	1.60952	39.0982	4.03014e-10	4.66475e-09
13801	ENSGALG00000034813	8.44744	-1.21974	39.0882	4.0508e-10	4.68226e-09
8517	ENSGALG00000017357	1.22166	6.36637	39.0866	4.05419e-10	4.68226e-09
11227	ENSGALG00000030004	1.84109	3.23044	39.0865	4.05442e-10	4.68226e-09
9757	ENSGALG00000026070	1.39955	4.41005	39.0539	4.12256e-10	4.75559e-09
12463	ENSGALG00000032307	1.26264	5.36321	39.0461	4.13922e-10	4.77211e-09
16637	ENSGALG00000040179	5.40506	-0.238156	39.0007	4.23649e-10	4.8815e-09
33	ENSGALG00000000156	1.21983	7.74633	38.9907	4.25832e-10	4.9039e-09
15029	ENSGALG00000037187	5.20865	-0.150796	38.961	4.32353e-10	4.97339e-09
15364	ENSGALG00000037788	8.44327	-1.23666	38.8881	4.48798e-10	5.14809e-09
19461	ENSGALG00000045166	4.61667	0.208484	38.8763	4.5152e-10	5.17351e-09
15558	ENSGALG00000038175	1.49168	4.05256	38.8018	4.69102e-10	5.351e-09
17816	ENSGALG00000042309	1.47971	4.0876	38.7848	4.73195e-10	5.39469e-09
19118	ENSGALG00000044631	8.44241	-1.24791	38.7714	4.76447e-10	5.42874e-09
9655	ENSGALG00000025773	3.78583	0.85888	38.7342	4.85625e-10	5.52716e-09
14098	ENSGALG00000035375	8.42959	-1.24685	38.675	5.00568e-10	5.68774e-09
11313	ENSGALG00000030139	1.2426	5.52137	38.6458	5.08133e-10	5.76582e-09
19425	ENSGALG00000045109	3.69915	0.939525	38.6452	5.08285e-10	5.76582e-09
3742	ENSGALG00000007641	1.36429	4.56341	38.6326	5.1158e-10	5.79677e-09
6978	ENSGALG00000014297	1.23367	5.61847	38.6032	5.19324e-10	5.87801e-09
10026	ENSGALG00000026858	1.23972	5.53808	38.5682	5.28731e-10	5.98091e-09
12535	ENSGALG00000032426	5.59825	-0.427855	38.5672	5.29e-10	5.98091e-09
15313	ENSGALG00000037705	8.42459	-1.25513	38.5532	5.32821e-10	6.02078e-09
14092	ENSGALG00000035362	2.0563	2.80946	38.5295	5.39333e-10	6.08765e-09
16799	ENSGALG00000040486	8.41835	-1.25877	38.4665	5.57012e-10	6.28027e-09
13363	ENSGALG00000033972	2.55918	2.17346	38.4396	5.64741e-10	6.36391e-09
114	ENSGALG00000000419	1.44896	4.15871	38.4168	5.71372e-10	6.43508e-09
16542	ENSGALG00000040016	1.22562	5.66149	38.3362	5.95466e-10	6.69539e-09
3232	ENSGALG00000006630	1.57344	3.77354	38.2837	6.11722e-10	6.8744e-09
15438	ENSGALG00000037935	1.44234	4.1701	38.2669	6.17016e-10	6.92628e-09
8294	ENSGALG00000016954	2.2578	2.5385	38.2507	6.22161e-10	6.97257e-09
13540	ENSGALG00000034321	5.5633	-0.416217	38.2289	6.29134e-10	7.04685e-09
15037	ENSGALG00000037202	8.39995	-1.26978	38.2085	6.35742e-10	7.11308e-09
1973	ENSGALG00000004263	1.22951	5.58726	38.1992	6.38784e-10	7.13931e-09
2926	ENSGALG00000006061	1.25145	5.32184	38.188	6.42447e-10	7.17633e-09
3211	ENSGALG00000006594	1.4976	3.99251	38.1305	6.61681e-10	7.38311e-09
12263	ENSGALG00000031893	1.37465	4.45033	38.1148	6.67021e-10	7.43865e-09
2443	ENSGALG00000005204	1.23368	5.50825	38.0581	6.86683e-10	7.64542e-09
1137	ENSGALG00000002648	1.56431	3.78512	38.0459	6.9099e-10	7.68919e-09
18836	ENSGALG00000044213	2.39439	2.36009	38.0391	6.93425e-10	7.71209e-09
4868	ENSGALG00000009668	1.68523	3.468	38.0284	6.97217e-10	7.74585e-09
11400	ENSGALG00000030313	1.74058	3.36416	37.9812	7.14279e-10	7.92679e-09
7037	ENSGALG00000014513	3.08279	1.54875	37.9784	7.1531e-10	7.93394e-09
12625	ENSGALG00000032610	1.49417	3.99099	37.9443	7.2793e-10	8.06953e-09
4180	ENSGALG00000008421	1.47069	4.06336	37.9423	7.2869e-10	8.07359e-09
16758	ENSGALG00000040417	8.38379	-1.28806	37.9008	7.44356e-10	8.23378e-09
17192	ENSGALG00000041163	1.74213	3.35668	37.8926	7.47493e-10	8.26402e-09
17557	ENSGALG00000041834	1.50551	3.94983	37.8587	7.606e-10	8.39985e-09
10910	ENSGALG00000029411	8.37879	-1.29551	37.7891	7.88207e-10	8.68131e-09
16940	ENSGALG00000040737	2.79863	1.8579	37.7761	7.93465e-10	8.73452e-09
6119	ENSGALG00000012039	1.2674	5.04268	37.764	7.98422e-10	8.78348e-09
237	ENSGALG00000000736	1.42322	4.19849	37.7551	8.02062e-10	8.81492e-09
13078	ENSGALG00000033447	1.23828	5.38843	37.7468	8.05483e-10	8.84778e-09
12505	ENSGALG00000032385	4.8654	-0.0125768	37.7423	8.0736e-10	8.86363e-09
15320	ENSGALG00000037714	2.16431	2.63422	37.7375	8.09335e-10	8.88055e-09
10379	ENSGALG00000027961	1.19874	7.72353	37.7172	8.17811e-10	8.95915e-09
9863	ENSGALG00000026374	1.3424	4.57727	37.603	8.67132e-10	9.48423e-09
13008	ENSGALG00000033303	1.98615	2.88728	37.5924	8.71856e-10	9.52571e-09
11448	ENSGALG00000030407	1.37679	4.3747	37.5573	8.87685e-10	9.68831e-09
16293	ENSGALG00000039565	2.24778	2.5179	37.499	9.14602e-10	9.97146e-09
18251	ENSGALG00000043143	3.10953	1.48592	37.4796	9.23759e-10	1.00659e-08
10574	ENSGALG00000028517	1.19783	6.09409	37.3988	9.62796e-10	1.04746e-08
19989	ENSGALG00000045961	8.34983	-1.3162	37.3576	9.83352e-10	1.06868e-08
12793	ENSGALG00000032910	2.78849	1.84456	37.347	9.88749e-10	1.07398e-08
12092	ENSGALG00000031579	6.34915	-0.842098	37.3172	1.00393e-09	1.08932e-08
8387	ENSGALG00000017099	2.57285	2.10017	37.2818	1.02234e-09	1.1087e-08
15416	ENSGALG00000037896	3.2032	1.37386	37.2781	1.02428e-09	1.11022e-08
10939	ENSGALG00000029472	2.86647	1.74439	37.275	1.0259e-09	1.11138e-08
1801	ENSGALG00000003947	1.18864	7.50749	37.167	1.08435e-09	1.17346e-08
541	ENSGALG00000001470	1.33071	4.59747	37.1543	1.09139e-09	1.18046e-08
6901	ENSGALG00000014066	2.75614	1.87231	37.1501	1.09378e-09	1.18201e-08
19330	ENSGALG00000044956	8.33999	-1.33055	37.1433	1.09761e-09	1.1853e-08
11100	ENSGALG00000029772	2.54155	2.1316	37.1106	1.11615e-09	1.20469e-08
17890	ENSGALG00000042460	2.02577	2.79218	37.077	1.13553e-09	1.22367e-08
1045	ENSGALG00000002484	2.47298	2.21592	37.05	1.1514e-09	1.24012e-08
18849	ENSGALG00000044232	5.6695	-0.53398	37.0459	1.1538e-09	1.24205e-08
9797	ENSGALG00000026195	2.00578	2.82168	37.0415	1.15641e-09	1.24421e-08
9656	ENSGALG00000025774	2.34668	2.37078	37.028	1.16442e-09	1.25217e-08
6718	ENSGALG00000013575	1.19539	5.83475	37.0225	1.16773e-09	1.25506e-08
9277	ENSGALG00000024378	1.72619	3.34233	36.9926	1.18579e-09	1.27381e-08
8948	ENSGALG00000021232	8.32622	-1.33716	36.9707	1.19915e-09	1.28749e-08
10363	ENSGALG00000027907	1.42807	4.13008	36.9433	1.21612e-09	1.30365e-08
8043	ENSGALG00000016538	1.48354	3.95428	36.9001	1.24341e-09	1.33081e-08
10960	ENSGALG00000029508	1.57166	3.68165	36.8608	1.26869e-09	1.35645e-08
15079	ENSGALG00000037282	8.32163	-1.34738	36.8387	1.28321e-09	1.37126e-08
17904	ENSGALG00000042482	1.45779	4.02581	36.7601	1.33598e-09	1.42691e-08
10111	ENSGALG00000027126	1.22577	5.32796	36.7369	1.35198e-09	1.44324e-08
17535	ENSGALG00000041797	1.78134	3.22438	36.6647	1.40299e-09	1.49614e-08
10620	ENSGALG00000028664	2.30908	2.40266	36.6448	1.41737e-09	1.50843e-08
18496	ENSGALG00000043620	3.86281	0.660407	36.6447	1.41747e-09	1.50843e-08
19352	ENSGALG00000045002	2.53892	2.11098	36.6244	1.43227e-09	1.52338e-08
1057	ENSGALG00000002500	1.4774	3.9545	36.5934	1.45522e-09	1.54619e-08
17426	ENSGALG00000041603	8.30197	-1.35884	36.5752	1.46892e-09	1.55993e-08
19862	ENSGALG00000045783	2.9529	1.61355	36.5676	1.47463e-09	1.56519e-08
3730	ENSGALG00000007610	1.27007	4.88127	36.5446	1.49212e-09	1.58293e-08
17693	ENSGALG00000042073	1.41405	4.148	36.502	1.52507e-09	1.61621e-08
9860	ENSGALG00000026367	5.49667	-0.526884	36.4923	1.53267e-09	1.62342e-08
12773	ENSGALG00000032875	1.22936	5.22874	36.4827	1.54025e-09	1.63061e-08
19080	ENSGALG00000044578	5.49801	-0.534221	36.4312	1.58151e-09	1.66912e-08
9198	ENSGALG00000023725	1.42585	4.1055	36.4312	1.58152e-09	1.66912e-08
13269	ENSGALG00000033790	1.298	4.70469	36.4148	1.59487e-09	1.68234e-08
8808	ENSGALG00000019934	8.29317	-1.36939	36.408	1.60043e-09	1.68734e-08
4445	ENSGALG00000008881	1.23097	5.18716	36.3872	1.61762e-09	1.70458e-08
322	ENSGALG00000000955	1.28332	4.77922	36.3069	1.68563e-09	1.77351e-08
14107	ENSGALG00000035392	6.86168	-1.05908	36.2905	1.69988e-09	1.78758e-08
19031	ENSGALG00000044493	3.6541	0.831642	36.2797	1.70936e-09	1.7957e-08
348	ENSGALG00000001024	1.17421	6.38631	36.2534	1.73257e-09	1.81916e-08
1968	ENSGALG00000004257	2.13342	2.61483	36.2452	1.73985e-09	1.82586e-08
8857	ENSGALG00000020479	1.41784	4.11635	36.2269	1.75628e-09	1.84122e-08
20421	ENSGALG00000046612	5.33029	-0.461035	36.1566	1.82083e-09	1.90693e-08
18258	ENSGALG00000043163	1.72949	3.2975	36.1546	1.82264e-09	1.90785e-08
11648	ENSGALG00000030772	8.27912	-1.38662	36.1385	1.83776e-09	1.92269e-08
1319	ENSGALG00000003046	1.2013	5.49397	36.1048	1.86981e-09	1.95523e-08
1479	ENSGALG00000003333	1.2421	4.99835	36.1001	1.87434e-09	1.95896e-08
6995	ENSGALG00000014368	5.92052	-0.757636	36.0984	1.87599e-09	1.95968e-08
3567	ENSGALG00000007272	1.18481	5.69289	36.0772	1.89654e-09	1.97913e-08
19051	ENSGALG00000044525	1.27583	4.79696	36.0661	1.90738e-09	1.98943e-08
8703	ENSGALG00000018702	1.21554	5.30509	36.0512	1.92197e-09	2.00362e-08
15419	ENSGALG00000037904	1.29851	4.66011	36.0337	1.93938e-09	2.01869e-08
19902	ENSGALG00000045835	2.67542	1.90951	36.0279	1.94512e-09	2.02364e-08
15381	ENSGALG00000037826	1.58275	3.58685	36.0141	1.95899e-09	2.036e-08
18789	ENSGALG00000044134	4.89705	-0.186846	35.8981	2.07914e-09	2.15868e-08
12542	ENSGALG00000032438	1.44067	4.02346	35.8817	2.09672e-09	2.17583e-08
16790	ENSGALG00000040471	1.17022	6.20136	35.8622	2.11783e-09	2.19662e-08
11723	ENSGALG00000030901	1.89839	2.95343	35.7685	2.22216e-09	2.3025e-08
14151	ENSGALG00000035489	1.17758	5.71548	35.7651	2.22596e-09	2.30527e-08
18031	ENSGALG00000042711	3.39489	1.06468	35.7606	2.23109e-09	2.30941e-08
17750	ENSGALG00000042177	2.15145	2.56499	35.7237	2.27381e-09	2.35244e-08
15980	ENSGALG00000038981	1.39389	4.15578	35.6638	2.34476e-09	2.42462e-08
9899	ENSGALG00000026482	6.80965	-1.07061	35.6614	2.34775e-09	2.42648e-08
12306	ENSGALG00000031990	5.45214	-0.569241	35.6125	2.40741e-09	2.48689e-08
11026	ENSGALG00000029624	1.97513	2.79828	35.5958	2.42815e-09	2.50704e-08
18795	ENSGALG00000044141	1.30372	4.57984	35.5911	2.43391e-09	2.51173e-08
14112	ENSGALG00000035403	4.94566	-0.232542	35.5875	2.43847e-09	2.51517e-08
13316	ENSGALG00000033885	1.19694	5.42847	35.5622	2.47034e-09	2.54675e-08
8983	ENSGALG00000021529	1.34389	4.33724	35.5572	2.47673e-09	2.55205e-08
3791	ENSGALG00000007713	1.33072	4.41253	35.5133	2.53316e-09	2.60889e-08
19594	ENSGALG00000045371	1.89925	2.93609	35.4761	2.58196e-09	2.65554e-08
9280	ENSGALG00000024395	1.68279	3.35383	35.4758	2.58235e-09	2.65554e-08
13515	ENSGALG00000034280	3.32555	1.1157	35.4309	2.64255e-09	2.71199e-08
12418	ENSGALG00000032207	1.1583	7.26665	35.4253	2.65024e-09	2.71716e-08
8787	ENSGALG00000019761	4.32501	0.201693	35.4083	2.67348e-09	2.73962e-08
18668	ENSGALG00000043930	3.15242	1.31331	35.3622	2.73746e-09	2.80237e-08
9007	ENSGALG00000021676	1.26119	4.80527	35.358	2.74337e-09	2.80702e-08
14232	ENSGALG00000035631	1.72157	3.27197	35.3384	2.77111e-09	2.83115e-08
12656	ENSGALG00000032658	1.15736	6.48335	35.3363	2.77411e-09	2.83281e-08
18228	ENSGALG00000043089	2.85645	1.653	35.3126	2.80816e-09	2.86471e-08
18384	ENSGALG00000043413	5.4357	-0.584331	35.2989	2.82788e-09	2.88195e-08
16028	ENSGALG00000039088	2.25979	2.40242	35.2787	2.8574e-09	2.90915e-08
8546	ENSGALG00000017553	1.52614	3.70204	35.1695	3.0222e-09	3.07066e-08
8825	ENSGALG00000020151	2.87762	1.61166	35.1338	3.0781e-09	3.11988e-08
552	ENSGALG00000001490	8.21111	-1.44055	35.12	3.10005e-09	3.14056e-08
4238	ENSGALG00000008518	1.42942	4.00165	35.0679	3.18409e-09	3.22252e-08
13426	ENSGALG00000034095	1.29502	4.56779	35.0388	3.23203e-09	3.2678e-08
2800	ENSGALG00000005849	1.24505	4.86128	35.0145	3.27267e-09	3.30563e-08
3070	ENSGALG00000006350	1.26138	4.75958	34.9618	3.36231e-09	3.39449e-08
19759	ENSGALG00000045621	2.27998	2.35798	34.8871	3.49385e-09	3.51515e-08
18336	ENSGALG00000043326	8.19588	-1.45391	34.8837	3.50004e-09	3.51965e-08
19680	ENSGALG00000045506	3.6838	0.727155	34.8706	3.5237e-09	3.5417e-08
19613	ENSGALG00000045400	4.33778	0.176609	34.8688	3.52688e-09	3.54316e-08
18733	ENSGALG00000044043	3.06269	1.3857	34.8651	3.53355e-09	3.54812e-08
6809	ENSGALG00000013783	8.19924	-1.46202	34.838	3.58315e-09	3.59439e-08
19417	ENSGALG00000045097	3.60884	0.79337	34.835	3.58869e-09	3.59819e-08
7895	ENSGALG00000016271	1.15246	6.16785	34.7951	3.66293e-09	3.66903e-08
16947	ENSGALG00000040754	2.02869	2.68902	34.7631	3.72371e-09	3.72285e-08
12515	ENSGALG00000032401	8.19038	-1.46279	34.7629	3.72394e-09	3.72285e-08
11237	ENSGALG00000030016	1.15252	8.61125	34.755	3.73923e-09	3.73631e-08
13201	ENSGALG00000033666	1.63208	3.41447	34.7392	3.76973e-09	3.76311e-08
20009	ENSGALG00000045987	5.06166	-0.354988	34.7103	3.82606e-09	3.81561e-08
20282	ENSGALG00000046396	8.18711	-1.46779	34.6938	3.85861e-09	3.84621e-08
235	ENSGALG00000000731	1.85665	2.97363	34.6884	3.86934e-09	3.85502e-08
4117	ENSGALG00000008319	1.15203	6.05887	34.6834	3.87918e-09	3.86295e-08
5694	ENSGALG00000011203	1.15231	5.98075	34.6358	3.97532e-09	3.95484e-08
12911	ENSGALG00000033135	3.70507	0.666068	34.6338	3.97933e-09	3.9569e-08
18909	ENSGALG00000044319	1.50762	3.71574	34.575	4.10136e-09	4.07626e-08
18072	ENSGALG00000042807	1.36848	4.16168	34.5246	4.20888e-09	4.17703e-08
1840	ENSGALG00000004042	1.44991	3.90036	34.5197	4.2195e-09	4.18555e-08
9110	ENSGALG00000023122	1.71084	3.24829	34.482	4.30202e-09	4.26121e-08
1890	ENSGALG00000004133	1.14486	6.30337	34.4696	4.32951e-09	4.28637e-08
7281	ENSGALG00000014983	1.99786	2.71967	34.4646	4.34075e-09	4.29541e-08
963	ENSGALG00000002311	1.84315	2.98619	34.4464	4.3816e-09	4.33164e-08
17347	ENSGALG00000041448	3.14425	1.25648	34.4267	4.42617e-09	4.36938e-08
14017	ENSGALG00000035223	1.70755	3.24896	34.3659	4.5665e-09	4.49964e-08
12226	ENSGALG00000031821	1.40187	4.04198	34.3649	4.56883e-09	4.49964e-08
1179	ENSGALG00000002734	1.14021	6.72312	34.3593	4.58209e-09	4.50872e-08
11064	ENSGALG00000029694	2.06226	2.62389	34.359	4.58275e-09	4.50872e-08
10990	ENSGALG00000029558	3.62877	0.726758	34.2993	4.72556e-09	4.64252e-08
9058	ENSGALG00000022440	3.78312	0.582482	34.2925	4.74208e-09	4.65653e-08
17752	ENSGALG00000042179	6.17012	-0.984901	34.2528	4.83974e-09	4.74558e-08
11408	ENSGALG00000030325	8.16669	-1.50079	34.2494	4.84832e-09	4.75172e-08
11024	ENSGALG00000029620	8.15702	-1.49602	34.2172	4.92906e-09	4.81931e-08
10254	ENSGALG00000027592	1.21639	4.94549	34.2144	4.9363e-09	4.82409e-08
14844	ENSGALG00000036805	1.43449	3.91883	34.1601	5.07585e-09	4.95337e-08
15616	ENSGALG00000038279	2.36024	2.20833	34.1415	5.12466e-09	4.99624e-08
17091	ENSGALG00000040992	8.15347	-1.5067	34.0978	5.24113e-09	5.10493e-08
1692	ENSGALG00000003745	1.13291	6.67317	33.9378	5.6902e-09	5.52836e-08
16850	ENSGALG00000040576	8.13971	-1.51324	33.9372	5.69208e-09	5.52836e-08
18987	ENSGALG00000044427	1.16607	5.44901	33.9222	5.73611e-09	5.56585e-08
20423	ENSGALG00000046614	2.40928	2.13304	33.8995	5.80351e-09	5.62858e-08
17781	ENSGALG00000042236	8.14096	-1.52072	33.8822	5.85523e-09	5.67605e-08
17543	ENSGALG00000041809	3.48346	0.835607	33.8635	5.91184e-09	5.72822e-08
16163	ENSGALG00000039315	1.15545	5.56483	33.8252	6.02941e-09	5.83936e-08
11356	ENSGALG00000030221	1.42868	3.9071	33.7193	6.3666e-09	6.14557e-08
17031	ENSGALG00000040887	8.12745	-1.53029	33.6983	6.4356e-09	6.20632e-08
10790	ENSGALG00000029172	1.67511	3.27661	33.6944	6.44871e-09	6.21604e-08
5440	ENSGALG00000010689	1.27858	4.50579	33.6795	6.49807e-09	6.26067e-08
16563	ENSGALG00000040041	1.634	3.35395	33.6503	6.59648e-09	6.35249e-08
2250	ENSGALG00000004809	1.35431	4.14414	33.5915	6.799e-09	6.54444e-08
14988	ENSGALG00000037093	1.33265	4.21553	33.5747	6.85793e-09	6.59186e-08
16948	ENSGALG00000040755	1.64602	3.32685	33.5596	6.9114e-09	6.64014e-08
11334	ENSGALG00000030176	2.45657	2.05273	33.5304	7.01596e-09	6.73426e-08
12173	ENSGALG00000031718	1.14466	5.63445	33.519	7.05703e-09	6.77051e-08
4171	ENSGALG00000008409	1.26666	4.55649	33.5007	7.1237e-09	6.82807e-08
14418	ENSGALG00000035975	5.53149	-0.772986	33.4918	7.15669e-09	6.85453e-08
3669	ENSGALG00000007489	2.58858	1.87531	33.4823	7.19161e-09	6.8835e-08
12795	ENSGALG00000032913	8.11044	-1.54168	33.4735	7.22403e-09	6.90806e-08
11582	ENSGALG00000030657	3.37826	0.930647	33.4234	7.41271e-09	7.08518e-08
3378	ENSGALG00000006904	1.21765	4.84335	33.3896	7.5425e-09	7.20587e-08
2023	ENSGALG00000004352	1.18444	5.07243	33.3174	7.82789e-09	7.45764e-08
18619	ENSGALG00000043859	3.80973	0.490242	33.3114	7.85218e-09	7.47382e-08
6287	ENSGALG00000012388	1.24302	4.67114	33.2517	8.09705e-09	7.69972e-08
12081	ENSGALG00000031563	1.50958	3.60857	33.2427	8.13462e-09	7.72827e-08
9158	ENSGALG00000023472	1.50992	3.60479	33.2055	8.29163e-09	7.86648e-08
9826	ENSGALG00000026279	1.4586	3.76699	33.1644	8.46881e-09	8.03085e-08
15760	ENSGALG00000038587	8.07481	-1.54763	33.1578	8.49735e-09	8.05419e-08
8490	ENSGALG00000017299	1.12307	8.38113	33.13	8.61975e-09	8.16263e-08
4373	ENSGALG00000008753	1.52187	3.55601	33.1128	8.69661e-09	8.23161e-08
3248	ENSGALG00000006651	2.4802	1.99498	33.0951	8.77601e-09	8.30293e-08
10259	ENSGALG00000027608	3.01253	1.33361	33.0872	8.81169e-09	8.33282e-08
16417	ENSGALG00000039794	5.75678	-0.913455	33.0422	9.01797e-09	8.51609e-08
4467	ENSGALG00000008925	1.87056	2.84415	33.0019	9.20668e-09	8.68628e-08
11385	ENSGALG00000030273	8.07648	-1.56945	32.9866	9.2798e-09	8.74514e-08
3664	ENSGALG00000007479	1.17347	5.12868	32.9642	9.38727e-09	8.84036e-08
16096	ENSGALG00000039197	3.38715	0.879598	32.9627	9.39436e-09	8.84297e-08
18426	ENSGALG00000043497	2.19363	2.37448	32.9379	9.51511e-09	8.9484e-08
20348	ENSGALG00000046497	1.51763	3.55676	32.9282	9.56266e-09	8.98899e-08
18501	ENSGALG00000043628	2.61534	1.80989	32.9168	9.61907e-09	9.03786e-08
15752	ENSGALG00000038576	8.07022	-1.57404	32.9018	9.69358e-09	9.10193e-08
19930	ENSGALG00000045879	4.53708	-0.107422	32.9005	9.69993e-09	9.10193e-08
12742	ENSGALG00000032815	1.13269	5.63929	32.8733	9.83669e-09	9.22539e-08
5635	ENSGALG00000011088	1.47402	3.69281	32.8394	1.00096e-08	9.37892e-08
3042	ENSGALG00000006294	1.13016	5.65945	32.8201	1.01094e-08	9.46815e-08
17295	ENSGALG00000041353	1.11833	6.1122	32.8034	1.01968e-08	9.53259e-08
7769	ENSGALG00000015880	1.44751	3.77693	32.7998	1.02156e-08	9.54576e-08
8890	ENSGALG00000020754	1.91148	2.76464	32.7882	1.02766e-08	9.59403e-08
13141	ENSGALG00000033562	6.08825	-1.06319	32.7869	1.02834e-08	9.59594e-08
15640	ENSGALG00000038330	3.95119	0.310625	32.7831	1.03039e-08	9.61072e-08
6847	ENSGALG00000013879	1.14951	5.39283	32.7612	1.04204e-08	9.71498e-08
12828	ENSGALG00000032988	1.16466	5.19324	32.7585	1.0435e-08	9.72413e-08
19714	ENSGALG00000045555	1.11173	6.86024	32.7413	1.05278e-08	9.8061e-08
2026	ENSGALG00000004357	1.11348	7.76444	32.7365	1.05538e-08	9.82588e-08
16341	ENSGALG00000039648	2.277	2.24855	32.7167	1.06615e-08	9.91716e-08
8528	ENSGALG00000017384	1.15685	5.2811	32.6912	1.08028e-08	1.0044e-07
2466	ENSGALG00000005252	5.69081	-0.874286	32.6755	1.08904e-08	1.01208e-07
7415	ENSGALG00000015190	1.50622	3.57203	32.6543	1.10096e-08	1.0227e-07
1759	ENSGALG00000003878	1.57744	3.41533	32.6352	1.11184e-08	1.03234e-07
11583	ENSGALG00000030658	8.04231	-1.58275	32.6239	1.11834e-08	1.03696e-07
11978	ENSGALG00000031367	5.25632	-0.669075	32.5929	1.13627e-08	1.05216e-07
5754	ENSGALG00000011290	1.11222	8.08332	32.5897	1.13815e-08	1.05342e-07
2038	ENSGALG00000004372	1.46823	3.69043	32.5853	1.14076e-08	1.05536e-07
5331	ENSGALG00000010497	2.55849	1.85908	32.5371	1.1694e-08	1.08039e-07
16139	ENSGALG00000039268	3.69935	0.530475	32.5362	1.16995e-08	1.08041e-07
20302	ENSGALG00000046425	2.72715	1.64523	32.5135	1.18367e-08	1.09259e-07
14033	ENSGALG00000035252	1.11456	8.90797	32.4931	1.19614e-08	1.1031e-07
14229	ENSGALG00000035628	8.03863	-1.61095	32.4238	1.23956e-08	1.14109e-07
17351	ENSGALG00000041454	1.12309	5.65707	32.4181	1.24321e-08	1.14393e-07
6322	ENSGALG00000012466	1.16258	5.13205	32.3934	1.25913e-08	1.15806e-07
11077	ENSGALG00000029718	1.44269	3.75931	32.3791	1.26845e-08	1.1654e-07
18803	ENSGALG00000044159	8.04387	-1.62652	32.3785	1.26882e-08	1.1654e-07
18509	ENSGALG00000043645	8.01984	-1.60085	32.341	1.29357e-08	1.18707e-07
1132	ENSGALG00000002643	1.10955	6.11217	32.3171	1.30955e-08	1.20012e-07
17561	ENSGALG00000041845	1.65424	3.24112	32.2997	1.32133e-08	1.21037e-07
13337	ENSGALG00000033926	1.26859	4.39501	32.2976	1.32278e-08	1.21115e-07
7001	ENSGALG00000014387	1.62164	3.30509	32.2427	1.36066e-08	1.24473e-07
19571	ENSGALG00000045342	4.66952	-0.296094	32.2394	1.36296e-08	1.24627e-07
2850	ENSGALG00000005937	2.61384	1.77908	32.2275	1.37139e-08	1.25342e-07
14386	ENSGALG00000035920	8.02043	-1.623	32.2263	1.37223e-08	1.25363e-07
14639	ENSGALG00000036413	1.39967	3.89004	32.2146	1.38049e-08	1.26061e-07
18965	ENSGALG00000044397	8.01992	-1.6256	32.2089	1.38457e-08	1.26378e-07
14814	ENSGALG00000036759	8.01935	-1.62538	32.206	1.3866e-08	1.26506e-07
10329	ENSGALG00000027805	1.31213	4.18541	32.202	1.38948e-08	1.26713e-07
5511	ENSGALG00000010835	1.21398	4.72159	32.1951	1.39441e-08	1.27106e-07
14200	ENSGALG00000035577	8.01313	-1.62741	32.1496	1.42749e-08	1.29947e-07
3180	ENSGALG00000006531	1.11195	5.74487	32.1448	1.43101e-08	1.3021e-07
10809	ENSGALG00000029209	2.33092	2.14519	32.0968	1.46682e-08	1.33113e-07
19865	ENSGALG00000045786	1.66916	3.19797	32.0807	1.47899e-08	1.34158e-07
14811	ENSGALG00000036752	4.15709	0.084307	31.999	1.5425e-08	1.3961e-07
6204	ENSGALG00000012200	2.00563	2.58768	31.9703	1.5655e-08	1.41503e-07
15992	ENSGALG00000039012	8.0007	-1.64823	31.9474	1.58408e-08	1.4312e-07
6058	ENSGALG00000011900	1.21474	4.68435	31.9398	1.59024e-08	1.4355e-07
6006	ENSGALG00000011794	1.42335	3.78961	31.9398	1.59025e-08	1.4355e-07
13039	ENSGALG00000033366	1.6808	3.16549	31.908	1.61652e-08	1.45858e-07
18452	ENSGALG00000043544	7.99274	-1.64678	31.8976	1.62519e-08	1.46575e-07
19341	ENSGALG00000044985	1.33169	4.08961	31.8479	1.6673e-08	1.50241e-07
16604	ENSGALG00000040113	7.99083	-1.65467	31.8412	1.67306e-08	1.50693e-07
12671	ENSGALG00000032684	2.38054	2.05795	31.8333	1.67987e-08	1.5124e-07
18697	ENSGALG00000043969	7.99299	-1.66356	31.8088	1.70119e-08	1.53025e-07
16595	ENSGALG00000040096	7.98528	-1.65469	31.8011	1.70798e-08	1.53568e-07
16046	ENSGALG00000039122	2.92534	1.34956	31.7637	1.74116e-08	1.56466e-07
11827	ENSGALG00000031092	7.97922	-1.66221	31.7167	1.78382e-08	1.60036e-07
6899	ENSGALG00000014060	1.35541	4.00267	31.714	1.7863e-08	1.60188e-07
19482	ENSGALG00000045197	7.97184	-1.65325	31.7119	1.78823e-08	1.6029e-07
19825	ENSGALG00000045728	7.97746	-1.66665	31.6801	1.8178e-08	1.6287e-07
9839	ENSGALG00000026303	1.24704	4.44508	31.6498	1.84636e-08	1.65292e-07
4216	ENSGALG00000008480	1.12442	5.45309	31.6497	1.84645e-08	1.65292e-07
16965	ENSGALG00000040781	5.20388	-0.717355	31.6428	1.85303e-08	1.65809e-07
625	ENSGALG00000001634	1.09831	8.8082	31.6227	1.87227e-08	1.67435e-07
14960	ENSGALG00000037030	1.25173	4.41294	31.6202	1.87472e-08	1.6753e-07
15146	ENSGALG00000037402	1.55992	3.39598	31.5943	1.89989e-08	1.69565e-07
11686	ENSGALG00000030847	3.0138	1.21751	31.5942	1.89999e-08	1.69565e-07
12927	ENSGALG00000033159	7.96024	-1.67444	31.5142	1.97992e-08	1.76314e-07
16942	ENSGALG00000040739	1.77304	2.94972	31.4893	2.0054e-08	1.78274e-07
10843	ENSGALG00000029276	1.09959	5.76202	31.4809	2.01414e-08	1.78895e-07
12853	ENSGALG00000033039	1.09713	5.89858	31.4578	2.03827e-08	1.80959e-07
2521	ENSGALG00000005352	1.46568	3.60677	31.4482	2.0483e-08	1.81772e-07
10618	ENSGALG00000028659	2.44293	1.95151	31.4329	2.06453e-08	1.82973e-07
581	ENSGALG00000001557	1.62965	3.24135	31.4045	2.09492e-08	1.85586e-07
6850	ENSGALG00000013883	1.36729	3.935	31.3831	2.11817e-08	1.87565e-07
6207	ENSGALG00000012208	1.09556	5.89515	31.3603	2.14324e-08	1.89702e-07
11046	ENSGALG00000029667	7.95189	-1.69395	31.3487	2.15602e-08	1.90752e-07
8265	ENSGALG00000016909	1.08644	7.09449	31.3375	2.16849e-08	1.91771e-07
10521	ENSGALG00000028346	5.655	-1.00582	31.2733	2.24137e-08	1.9779e-07
3192	ENSGALG00000006561	1.48282	3.5367	31.251	2.26735e-08	1.99996e-07
4088	ENSGALG00000008272	1.39358	3.83216	31.2262	2.2964e-08	2.02384e-07
14473	ENSGALG00000036086	1.09314	5.87326	31.2174	2.30686e-08	2.03218e-07
1795	ENSGALG00000003936	1.09056	6.04154	31.2067	2.31959e-08	2.04252e-07
19802	ENSGALG00000045688	3.157	1.00855	31.094	2.45827e-08	2.16277e-07
15054	ENSGALG00000037235	2.67219	1.62357	31.0876	2.46644e-08	2.16809e-07
198	ENSGALG00000000638	1.58433	3.31719	31.084	2.47097e-08	2.17115e-07
7990	ENSGALG00000016457	1.08564	6.24129	31.082	2.47349e-08	2.17243e-07
14024	ENSGALG00000035236	1.09249	5.74142	31.0763	2.48081e-08	2.17792e-07
13565	ENSGALG00000034371	7.93133	-1.71767	31.0734	2.48458e-08	2.18029e-07
10923	ENSGALG00000029438	1.85191	2.76969	31.0717	2.48665e-08	2.18118e-07
3433	ENSGALG00000007018	1.35485	3.94936	31.0308	2.53968e-08	2.22483e-07
10982	ENSGALG00000029542	7.92173	-1.71313	31.0297	2.5411e-08	2.22512e-07
13245	ENSGALG00000033754	1.49162	3.50385	30.9788	2.60865e-08	2.28134e-07
4846	ENSGALG00000009621	1.09708	10.8904	30.9178	2.69186e-08	2.3511e-07
11172	ENSGALG00000029892	1.08111	6.34322	30.9114	2.70087e-08	2.35797e-07
8412	ENSGALG00000017145	1.21993	4.51741	30.8883	2.7332e-08	2.38415e-07
8991	ENSGALG00000021572	1.08392	6.09357	30.879	2.74621e-08	2.39448e-07
11446	ENSGALG00000030401	1.21246	4.56326	30.8777	2.74816e-08	2.39516e-07
15526	ENSGALG00000038107	1.85607	2.75356	30.8673	2.76288e-08	2.40594e-07
14433	ENSGALG00000036004	1.30746	4.09943	30.8617	2.77091e-08	2.4119e-07
15606	ENSGALG00000038264	2.91128	1.29615	30.8298	2.81681e-08	2.44874e-07
10456	ENSGALG00000028172	1.1005	5.56718	30.824	2.82519e-08	2.45497e-07
870	ENSGALG00000002131	1.31488	4.07065	30.8153	2.83789e-08	2.46497e-07
9082	ENSGALG00000022850	1.25924	4.26206	30.782	2.887e-08	2.5055e-07
6121	ENSGALG00000012041	1.19042	4.68863	30.7513	2.93305e-08	2.54331e-07
18263	ENSGALG00000043172	7.89311	-1.73429	30.7123	2.9926e-08	2.59274e-07
5464	ENSGALG00000010740	1.25147	4.29348	30.7109	2.9948e-08	2.59355e-07
16316	ENSGALG00000039611	1.24327	4.34237	30.7025	3.00781e-08	2.60151e-07
11909	ENSGALG00000031253	5.9301	-1.13382	30.6954	3.01879e-08	2.60991e-07
14895	ENSGALG00000036899	3.26423	0.848607	30.6643	3.0676e-08	2.64986e-07
2416	ENSGALG00000005132	1.1933	4.65261	30.6226	3.13416e-08	2.70622e-07
17404	ENSGALG00000041560	7.88732	-1.74575	30.609	3.15619e-08	2.72294e-07
11683	ENSGALG00000030843	1.2535	4.26923	30.6011	3.16911e-08	2.73294e-07
[truncated: 2,542 more rows]

## Sheet: Sheet3
	genes	logFC	logCPM	LR	PValue	FDR
[truncated: 6,333 more rows]
[truncated: 2 more columns]
