# Supplementary material for: Integrated Transcriptome Analysis Reveals mRNA–miRNA Pathway Crosstalk in Roman Laying Hens’ Immune Organs Induced by AFB1
Source: Toxins (Basel). 2022 Nov 19;14(11):808. doi: 10.3390/toxins14110808 (PMC9693605; doi:10.3390/toxins14110808)
Supplement: Supplementary file 1 [file toxins-14-00808-s001.zip › Table S2 DEGs of Bursa.xlsx]

## Sheet: All
Supplementary Table 2 Differentially expressed genes of bursa of Fabricius
Gene ID	logFC	logCPM	LR	PValue	FDR
ENSGALG00000030915	-3.67269	6.28899	159.374	1.55004e-36	3.77474e-33	Down
ENSGALG00000035336	-11.0188	1.52485	81.1979	2.04206e-19	1.80833e-16	Down
ENSGALG00000046276	-2.79006	4.97553	71.3268	3.02701e-17	2.10615e-14	Down
ENSGALG00000036802	-10.4378	0.962484	62.8565	2.22331e-15	1.27395e-12	Down
ENSGALG00000041169	-10.0093	0.547027	52.9101	3.49173e-13	1.582e-10	Down
ENSGALG00000036784	-9.60626	0.160345	45.0219	1.94844e-11	7.5919e-09	Down
ENSGALG00000037298	-9.25399	-0.191608	38.9284	4.39647e-10	1.42753e-07	Down
ENSGALG00000016667	-4.89696	1.27782	34.5497	4.15506e-09	1.14013e-06	Down
ENSGALG00000045967	-2.04806	4.58918	33.7458	6.28034e-09	1.67608e-06	Down
ENSGALG00000008669	-1.56417	6.08418	31.5808	1.91312e-08	4.60141e-06	Down
ENSGALG00000014857	-3.95735	1.85329	31.2859	2.22695e-08	5.16494e-06	Down
ENSGALG00000007636	-8.4787	-0.917733	27.9466	1.2471e-07	2.53083e-05	Down
ENSGALG00000032225	-6.44332	-0.371491	27.3521	1.69581e-07	3.37121e-05	Down
ENSGALG00000037548	-8.3451	-1.0395	26.3072	2.91195e-07	5.35195e-05	Down
ENSGALG00000034561	-8.3451	-1.0395	26.3072	2.91195e-07	5.35195e-05	Down
ENSGALG00000044134	-5.02925	0.196247	24.6942	6.71876e-07	0.00011284	Down
ENSGALG00000016455	-1.72562	4.58635	24.157	8.87905e-07	0.000140636	Down
ENSGALG00000016904	-1.57093	5.0181	24.0136	9.56552e-07	0.000150287	Down
ENSGALG00000039041	-4.35272	0.576727	22.6798	1.91374e-06	0.000276173	Down
ENSGALG00000043795	-7.95762	-1.3515	22.2219	2.42891e-06	0.000343844	Down
ENSGALG00000004812	-1.37709	5.60185	22.0806	2.61442e-06	0.000366433	Down
ENSGALG00000002253	-1.2816	6.38497	21.7266	3.14408e-06	0.000430297	Down
ENSGALG00000045383	-1.43656	5.08042	20.5226	5.89315e-06	0.000755331	Down
ENSGALG00000029488	-5.86672	-0.891877	20.1756	7.06468e-06	0.000895964	Down
ENSGALG00000009843	-1.23262	6.69535	20.1709	7.08235e-06	0.000895964	Down
ENSGALG00000003075	-5.53403	-0.736407	20.077	7.43854e-06	0.000928959	Down
ENSGALG00000031891	-7.68266	-1.61154	19.8038	8.58105e-06	0.00105808	Down
ENSGALG00000046652	-1.2175	6.46122	19.72	8.96604e-06	0.00109173	Down
ENSGALG00000037755	-5.24431	-0.606301	19.67	9.20363e-06	0.00110682	Down
ENSGALG00000034464	-7.56959	-1.71935	18.8438	1.41871e-05	0.00163546	Down
ENSGALG00000040468	-4.26941	0.0243103	18.3176	1.86968e-05	0.00208144	Down
ENSGALG00000015389	-1.17757	7.57628	17.7892	2.46782e-05	0.00268593	Down
ENSGALG00000008780	-1.16437	7.13876	17.6927	2.59616e-05	0.00280991	Down
ENSGALG00000040500	-7.38745	-1.87082	17.4315	2.97848e-05	0.00308653	Down
ENSGALG00000009100	-1.56396	4.28577	17.3928	3.03975e-05	0.00313336	Down
ENSGALG00000039001	-1.08798	7.42727	15.2716	9.31076e-05	0.00897981	Down
ENSGALG00000008840	-1.09653	8.13538	15.2385	9.47503e-05	0.00905353	Down
ENSGALG00000021848	-7.08637	-2.11277	15.2375	9.48013e-05	0.00905353	Down
ENSGALG00000043455	-1.37791	4.5381	15.1432	9.96563e-05	0.00947075	Down
ENSGALG00000026426	-1.06455	6.51123	15.1283	0.000100446	0.00949948	Down
ENSGALG00000039498	-1.08448	7.97171	14.9505	0.000110369	0.0102391	Down
ENSGALG00000042059	-5.30385	-1.36692	14.5965	0.000133165	0.0119005	Down
ENSGALG00000016690	-6.98741	-2.18979	14.5572	0.000135965	0.0120403	Down
ENSGALG00000034129	-6.96955	-2.18368	14.5212	0.000138588	0.012162	Down
ENSGALG00000042708	-6.94152	-2.18236	14.4301	0.000145459	0.012651	Down
ENSGALG00000015824	-5.25547	-1.41713	14.2111	0.000163407	0.0139017	Down
ENSGALG00000003557	-1.04178	7.15459	14.1504	0.000168764	0.0141718	Down
ENSGALG00000045085	-1.81296	3.13295	13.8626	0.000196677	0.0161673	Down
ENSGALG00000037382	-6.79111	-2.2953	13.4511	0.000244868	0.0195538	Down
ENSGALG00000001316	-1.12721	5.26896	13.4508	0.0002449	0.0195538	Down
ENSGALG00000037868	-6.73726	-2.335	13.1125	0.00029333	0.0223229	Down
ENSGALG00000044598	-4.09157	-0.749148	13.1037	0.000294712	0.0223408	Down
ENSGALG00000019932	-2.09833	2.45363	12.9598	0.000318258	0.0238473	Down
ENSGALG00000038131	-6.70557	-2.40176	12.7374	0.000358417	0.0263497	Down
ENSGALG00000030898	-1.49147	3.75218	12.4101	0.000427027	0.0304738	Down
ENSGALG00000038107	-1.25762	4.48648	12.3315	0.000445382	0.0315525	Down
ENSGALG00000008953	-1.02345	5.63701	12.3205	0.000448018	0.0316242	Down
ENSGALG00000000466	-1.39057	3.97364	11.908	0.000558935	0.0381054	Down
ENSGALG00000045522	-1.19303	4.63106	11.8749	0.000568942	0.0384865	Down
ENSGALG00000009973	-1.05893	5.26584	11.857	0.000574441	0.0387241	Down
ENSGALG00000029808	-6.4992	-2.50566	11.7309	0.000614719	0.0412964	Down
ENSGALG00000044888	-6.50552	-2.54504	11.7005	0.000624823	0.041831	Down
ENSGALG00000043264	-6.49186	-2.55045	11.6535	0.000640818	0.0426089	Down
ENSGALG00000030413	-6.43309	-2.55167	11.4799	0.000703518	0.0459931	Down
ENSGALG00000031740	-3.89884	-0.914455	11.3931	0.000737155	0.0477118	Down
ENSGALG00000000081	11.2544	7.62979	470.33	2.71647e-104	5.29222e-100	Up
ENSGALG00000009963	7.66898	6.90431	337.589	2.13736e-75	2.082e-71	Up
ENSGALG00000034474	7.84454	5.86829	312.703	5.62789e-70	3.65475e-66	Up
ENSGALG00000043625	13.5402	4.61562	245.586	2.38115e-55	1.15974e-51	Up
ENSGALG00000039374	13.1938	4.27004	206.384	8.4476e-47	3.29152e-43	Up
ENSGALG00000016761	6.73376	5.00792	202.996	4.63482e-46	1.50492e-42	Up
ENSGALG00000045520	5.08774	6.50708	202.582	5.70681e-46	1.58829e-42	Up
ENSGALG00000006728	7.79684	4.15753	157.263	4.48458e-36	9.70762e-33	Up
ENSGALG00000029799	9.55633	3.88188	155.7	9.84721e-36	1.91843e-32	Up
ENSGALG00000043064	4.33751	8.19141	154.095	2.20729e-35	3.90931e-32	Up
ENSGALG00000000919	5.55102	4.84261	153.819	2.53682e-35	4.11852e-32	Up
ENSGALG00000038473	9.48579	3.82572	150.757	1.1846e-34	1.77526e-31	Up
ENSGALG00000030645	12.4207	3.50006	139.23	3.92347e-32	5.45979e-29	Up
ENSGALG00000045170	4.74389	4.79803	122.042	2.25968e-28	2.93487e-25	Up
ENSGALG00000006635	6.19114	3.90659	111.521	4.54928e-26	5.53932e-23	Up
ENSGALG00000033381	6.96824	3.60999	109.766	1.10292e-25	1.26395e-22	Up
ENSGALG00000044669	4.47463	4.60232	101.857	5.96916e-24	6.46062e-21	Up
ENSGALG00000023622	4.93109	4.0616	90.4392	1.90751e-21	1.9559e-18	Up
ENSGALG00000041491	3.19374	5.66384	88.0742	6.30451e-21	6.14122e-18	Up
ENSGALG00000037050	3.11272	5.74643	86.3404	1.51483e-20	1.40533e-17	Up
ENSGALG00000041483	11.3861	2.47324	80.4249	3.0197e-19	2.55782e-16	Up
ENSGALG00000005349	3.68539	4.63717	77.6735	1.21562e-18	9.86783e-16	Up
ENSGALG00000024136	6.49811	3.00866	76.7256	1.9644e-18	1.53082e-15	Up
ENSGALG00000045319	2.68761	6.77455	74.0747	7.52177e-18	5.63612e-15	Up
ENSGALG00000040847	2.72346	5.98918	73.4179	1.04912e-17	7.57e-15	Up
ENSGALG00000034054	2.76551	5.60863	68.3064	1.39964e-16	9.40271e-14	Up
ENSGALG00000002009	10.9644	2.05643	65.1327	7.00217e-16	4.54721e-13	Up
ENSGALG00000041302	2.53352	6.02197	64.9985	7.49544e-16	4.71052e-13	Up
ENSGALG00000046632	2.84	5.20831	63.3735	1.71004e-15	1.0411e-12	Up
ENSGALG00000042285	2.82044	5.23785	63.2159	1.85251e-15	1.09365e-12	Up
ENSGALG00000034538	10.8308	1.92466	61.086	5.46352e-15	3.04115e-12	Up
ENSGALG00000015876	4.97047	3.1418	60.2921	8.17763e-15	4.41619e-12	Up
ENSGALG00000030629	3.37156	4.38995	60.2423	8.38717e-15	4.41619e-12	Up
ENSGALG00000045906	4.83281	3.19654	59.4098	1.28028e-14	6.56381e-12	Up
ENSGALG00000040622	10.7281	1.82402	58.1721	2.40166e-14	1.19972e-11	Up
ENSGALG00000004449	7.76109	2.12466	56.7991	4.82697e-14	2.31469e-11	Up
ENSGALG00000011930	2.36316	8.24196	56.7811	4.87127e-14	2.31469e-11	Up
ENSGALG00000034228	10.6262	1.72377	55.4347	9.66181e-14	4.4817e-11	Up
ENSGALG00000034204	2.24885	7.84191	52.4053	4.51513e-13	1.99918e-10	Up
ENSGALG00000033171	4.98205	2.87664	52.3034	4.75556e-13	2.05884e-10	Up
ENSGALG00000022720	4.27271	3.28352	52.0533	5.40156e-13	2.28768e-10	Up
ENSGALG00000034308	7.04947	1.95848	48.8383	2.77957e-12	1.15216e-09	Up
ENSGALG00000027716	3.62883	3.61768	47.3628	5.89917e-12	2.39433e-09	Up
ENSGALG00000004545	4.88106	2.64459	45.0383	1.93216e-11	7.5919e-09	Up
ENSGALG00000043207	10.1458	1.25334	44.4508	2.60833e-11	9.9638e-09	Up
ENSGALG00000002108	2.18282	5.48128	43.8901	3.47339e-11	1.30132e-08	Up
ENSGALG00000041500	3.58136	3.45276	43.0903	5.2271e-11	1.9214e-08	Up
ENSGALG00000035039	6.14227	1.95219	42.9663	5.56918e-11	2.00924e-08	Up
ENSGALG00000029144	5.8468	2.05514	42.651	6.54294e-11	2.29456e-08	Up
ENSGALG00000039126	10.0515	1.16305	42.6354	6.59559e-11	2.29456e-08	Up
ENSGALG00000033392	9.9709	1.08301	41.1174	1.43354e-10	4.8997e-08	Up
ENSGALG00000024138	9.93065	1.04384	40.3927	2.07714e-10	6.97704e-08	Up
ENSGALG00000024272	4.54857	2.59059	39.8876	2.69001e-10	8.88251e-08	Up
ENSGALG00000035243	9.74849	0.86709	37.3316	9.96571e-10	3.18282e-07	Up
ENSGALG00000041510	4.07764	2.7392	36.8887	1.25069e-09	3.92998e-07	Up
ENSGALG00000029382	5.29282	1.97572	36.6244	1.43229e-09	4.42919e-07	Up
ENSGALG00000044661	6.27026	1.53245	36.5576	1.48219e-09	4.51189e-07	Up
ENSGALG00000035843	9.67373	0.795358	36.2366	1.74762e-09	5.23802e-07	Up
ENSGALG00000041382	9.65491	0.776556	35.9586	2.01555e-09	5.94952e-07	Up
ENSGALG00000003553	1.81218	7.82202	35.5703	2.46006e-09	7.15326e-07	Up
ENSGALG00000030214	3.76984	2.87215	35.1042	3.12526e-09	8.83799e-07	Up
ENSGALG00000008608	3.07808	3.53382	35.1011	3.13018e-09	8.83799e-07	Up
ENSGALG00000036362	2.69981	4.00566	34.9299	3.41796e-09	9.51266e-07	Up
ENSGALG00000021686	9.53459	0.660449	34.2562	4.83131e-09	1.30727e-06	Up
ENSGALG00000036610	9.43382	0.562601	32.8781	9.81226e-09	2.58328e-06	Up
ENSGALG00000036545	4.89628	1.94212	32.6943	1.07851e-08	2.80153e-06	Up
ENSGALG00000003589	3.36816	3.05489	32.6009	1.13165e-08	2.9009e-06	Up
ENSGALG00000045397	9.4096	0.540174	32.5625	1.15421e-08	2.92029e-06	Up
ENSGALG00000035972	5.26315	1.68372	32.0339	1.51502e-08	3.78406e-06	Up
ENSGALG00000001437	3.35976	3.02038	31.903	1.62069e-08	3.99674e-06	Up
ENSGALG00000028843	9.33686	0.470361	31.6118	1.88279e-08	4.58507e-06	Up
ENSGALG00000043582	1.66633	7.01404	31.3512	2.15328e-08	5.11588e-06	Up
ENSGALG00000035779	4.68669	1.96789	31.3033	2.20707e-08	5.16494e-06	Up
ENSGALG00000036511	7.30157	0.835876	31.226	2.29675e-08	5.26415e-06	Up
ENSGALG00000041090	9.30472	0.439305	31.1984	2.32957e-08	5.2773e-06	Up
ENSGALG00000040055	3.56361	2.79878	31.0215	2.5518e-08	5.71428e-06	Up
ENSGALG00000013033	9.211	0.349915	30.03	4.25422e-08	9.41825e-06	Up
ENSGALG00000032907	9.17293	0.313569	29.5669	5.40192e-08	1.18247e-05	Up
ENSGALG00000032170	4.50281	1.95238	29.3131	6.15768e-08	1.33293e-05	Up
ENSGALG00000029654	9.14473	0.286846	29.2297	6.42867e-08	1.3763e-05	Up
ENSGALG00000039585	3.94937	2.31234	28.6143	8.83296e-08	1.87048e-05	Up
ENSGALG00000033822	9.08682	0.231524	28.5454	9.15275e-08	1.91735e-05	Up
ENSGALG00000035925	9.05228	0.198681	28.1455	1.12528e-07	2.3322e-05	Up
ENSGALG00000001231	1.80589	5.14176	28.0627	1.17448e-07	2.40856e-05	Up
ENSGALG00000021139	1.58749	8.81348	27.3739	1.67681e-07	3.3678e-05	Up
ENSGALG00000044765	8.95093	0.102526	27.0038	2.03054e-07	3.99585e-05	Up
ENSGALG00000024141	8.93585	0.0882508	26.8379	2.21251e-07	4.26773e-05	Up
ENSGALG00000028374	8.93585	0.0882508	26.8379	2.21251e-07	4.26773e-05	Up
ENSGALG00000012420	1.53566	6.1226	26.6702	2.41311e-07	4.60904e-05	Up
ENSGALG00000039990	1.56651	5.86716	26.6451	2.44474e-07	4.62412e-05	Up
ENSGALG00000011792	4.20218	1.93878	26.4808	2.66174e-07	4.98615e-05	Up
ENSGALG00000009904	5.68614	0.964754	26.2092	3.06361e-07	5.57806e-05	Up
ENSGALG00000026964	8.87392	0.0296896	26.1671	3.13114e-07	5.59642e-05	Up
ENSGALG00000016677	8.87392	0.0296896	26.1671	3.13114e-07	5.59642e-05	Up
ENSGALG00000035230	6.28005	0.691332	26.0925	3.2545e-07	5.72822e-05	Up
ENSGALG00000005766	1.53035	5.94775	26.087	3.26369e-07	5.72822e-05	Up
ENSGALG00000039987	5.91608	0.812308	25.8297	3.7291e-07	6.48664e-05	Up
ENSGALG00000045130	8.79256	-0.0470277	25.3112	4.87872e-07	8.41126e-05	Up
ENSGALG00000032404	8.76407	-0.0768659	25.001	5.73002e-07	9.79231e-05	Up
ENSGALG00000028706	8.73275	-0.10327	24.6999	6.69892e-07	0.00011284	Up
ENSGALG00000033213	5.54796	0.894488	24.6634	6.82684e-07	0.000113676	Up
ENSGALG00000028770	8.7241	-0.111406	24.6126	7.00913e-07	0.000115722	Up
ENSGALG00000046118	8.7169	-0.11926	24.5342	7.3001e-07	0.000119513	Up
ENSGALG00000000745	3.46097	2.4041	24.3621	7.98235e-07	0.000129594	Up
ENSGALG00000038855	5.54693	0.833553	24.2965	8.25904e-07	0.000132977	Up
ENSGALG00000020486	6.1286	0.547356	24.2049	8.66096e-07	0.000138306	Up
ENSGALG00000038364	3.07382	2.74819	23.9178	1.00535e-06	0.000156691	Up
ENSGALG00000031442	8.65202	-0.178968	23.8981	1.01574e-06	0.000157053	Up
ENSGALG00000031881	8.61887	-0.211424	23.5689	1.20523e-06	0.000184883	Up
ENSGALG00000033583	8.61463	-0.213932	23.5357	1.22619e-06	0.00018663	Up
ENSGALG00000002907	4.41577	1.43617	23.1224	1.52013e-06	0.000229574	Up
ENSGALG00000011086	1.54531	5.41885	23.0862	1.54899e-06	0.000232135	Up
ENSGALG00000038424	8.54679	-0.277241	22.888	1.71719e-06	0.000255376	Up
ENSGALG00000007406	8.53683	-0.286517	22.7937	1.80353e-06	0.000264183	Up
ENSGALG00000037270	8.53683	-0.286517	22.7937	1.80353e-06	0.000264183	Up
ENSGALG00000034155	8.52912	-0.291819	22.7306	1.86374e-06	0.000270966	Up
ENSGALG00000033482	8.49629	-0.32423	22.4124	2.19951e-06	0.000315079	Up
ENSGALG00000045255	4.23313	1.48845	22.2166	2.4356e-06	0.000343844	Up
ENSGALG00000036723	3.81672	1.83123	22.0276	2.68759e-06	0.000372007	Up
ENSGALG00000030332	8.45458	-0.362958	22.0242	2.69238e-06	0.000372007	Up
ENSGALG00000003647	4.75815	1.03194	21.7178	3.15843e-06	0.000430297	Up
ENSGALG00000002103	2.93554	2.70217	21.6847	3.2135e-06	0.00043476	Up
ENSGALG00000036032	8.41375	-0.402348	21.6404	3.28854e-06	0.000441844	Up
ENSGALG00000036145	8.40124	-0.41245	21.5335	3.47708e-06	0.000463975	Up
ENSGALG00000037851	4.2367	1.40467	21.5027	3.53334e-06	0.000468276	Up
ENSGALG00000038579	1.40904	9.80582	21.4671	3.5995e-06	0.000473821	Up
ENSGALG00000034717	8.34472	-0.464598	21.022	4.54038e-06	0.000593662	Up
ENSGALG00000041954	8.3411	-0.466192	20.9982	4.59709e-06	0.00059707	Up
ENSGALG00000012873	2.41822	3.24276	20.6252	5.58553e-06	0.000720644	Up
ENSGALG00000010337	3.74566	1.68052	20.0948	7.36964e-06	0.000926292	Up
ENSGALG00000028318	1.84925	4.21694	19.9083	8.12459e-06	0.00100817	Up
ENSGALG00000040692	8.20078	-0.596877	19.7551	8.80261e-06	0.00107857	Up
ENSGALG00000028018	4.3353	1.10221	19.6726	9.19094e-06	0.00110682	Up
ENSGALG00000039028	1.7368	4.43991	19.6356	9.37076e-06	0.00112001	Up
ENSGALG00000020485	3.08547	2.30634	19.4255	1.046e-05	0.00124258	Up
ENSGALG00000034527	6.29494	-0.145374	19.3486	1.08898e-05	0.00128579	Up
ENSGALG00000026098	8.13825	-0.654282	19.2201	1.1648e-05	0.00136702	Up
ENSGALG00000032276	8.10967	-0.680059	18.9808	1.32037e-05	0.00154033	Up
ENSGALG00000039863	8.09467	-0.686296	18.8903	1.38456e-05	0.00160559	Up
ENSGALG00000002576	2.07291	3.63471	18.7186	1.51495e-05	0.00173613	Up
ENSGALG00000040285	8.06879	-0.717236	18.6405	1.57828e-05	0.00179814	Up
ENSGALG00000013940	3.92294	1.31041	18.5313	1.67141e-05	0.00189284	Up
ENSGALG00000033384	8.05666	-0.732535	18.5205	1.68084e-05	0.00189284	Up
ENSGALG00000028602	1.24502	6.37131	18.3209	1.86652e-05	0.00208144	Up
ENSGALG00000037864	4.48386	0.736652	18.1438	2.04838e-05	0.00225492	Up
ENSGALG00000024466	5.56507	0.0182163	18.1435	2.04866e-05	0.00225492	Up
ENSGALG00000012872	5.54586	0.000641348	17.9632	2.25215e-05	0.00246497	Up
ENSGALG00000029958	7.9387	-0.83491	17.5873	2.74408e-05	0.00293737	Up
ENSGALG00000000911	7.9387	-0.83491	17.5873	2.74408e-05	0.00293737	Up
ENSGALG00000015355	1.21928	6.91278	17.5459	2.80458e-05	0.00298573	Up
ENSGALG00000029790	7.92562	-0.844833	17.4923	2.88477e-05	0.00304528	Up
ENSGALG00000042366	2.24051	3.16449	17.4692	2.92e-05	0.00304528	Up
ENSGALG00000008660	2.92398	2.26638	17.4687	2.92078e-05	0.00304528	Up
ENSGALG00000031300	7.92349	-0.8486	17.4672	2.92305e-05	0.00304528	Up
ENSGALG00000030069	4.16762	0.872274	17.1784	3.40287e-05	0.0034892	Up
ENSGALG00000046532	1.96545	3.64031	17.0768	3.5898e-05	0.0036616	Up
ENSGALG00000014624	1.21572	7.69002	16.9446	3.84864e-05	0.00390517	Up
ENSGALG00000029729	7.84255	-0.920864	16.84	4.06667e-05	0.00410502	Up
ENSGALG00000029833	1.4188	4.89045	16.6258	4.55281e-05	0.00457205	Up
ENSGALG00000016678	7.81231	-0.948267	16.608	4.59559e-05	0.00458672	Up
ENSGALG00000033342	7.81287	-0.950546	16.6002	4.6145e-05	0.00458672	Up
ENSGALG00000032010	7.7273	-1.02394	15.974	6.42196e-05	0.00635089	Up
ENSGALG00000014463	4.60509	0.258679	15.9045	6.66198e-05	0.00655499	Up
ENSGALG00000029861	7.67378	-1.07134	15.585	7.88772e-05	0.00772204	Up
ENSGALG00000023824	1.73842	3.90945	15.42	8.60727e-05	0.00838435	Up
ENSGALG00000005974	1.14112	6.21208	15.3509	8.92805e-05	0.00865355	Up
ENSGALG00000046316	2.13751	3.04193	15.0872	0.000102658	0.00965627	Up
ENSGALG00000009641	1.13322	7.23332	15.0792	0.000103095	0.00965627	Up
ENSGALG00000006944	1.12018	6.84637	14.9719	0.000109124	0.010172	Up
ENSGALG00000042032	7.57992	-1.15399	14.922	0.000112047	0.0103455	Up
ENSGALG00000040117	7.54823	-1.17622	14.7255	0.000124353	0.0114276	Up
ENSGALG00000011418	4.62049	0.0271268	14.6715	0.000127966	0.0116452	Up
ENSGALG00000004346	7.54373	-1.18629	14.6706	0.000128029	0.0116452	Up
ENSGALG00000031901	7.54255	-1.18708	14.6634	0.000128515	0.0116452	Up
ENSGALG00000005572	7.54059	-1.18843	14.6515	0.00012933	0.0116648	Up
ENSGALG00000045885	7.53471	-1.18906	14.6291	0.000130878	0.0117501	Up
ENSGALG00000010473	1.12185	5.95973	14.5841	0.000134041	0.0119241	Up
ENSGALG00000010343	2.14137	2.96931	14.5463	0.000136755	0.0120554	Up
ENSGALG00000035296	2.72189	2.11741	14.5123	0.000139247	0.0121651	Up
ENSGALG00000039216	1.09541	6.70975	14.4217	0.000146108	0.012651	Up
ENSGALG00000030767	1.37995	4.68819	14.4109	0.000146947	0.0126674	Up
ENSGALG00000043000	7.50017	-1.22371	14.3779	0.000149546	0.0128346	Up
ENSGALG00000033941	2.58784	2.26868	14.2676	0.000158574	0.0135497	Up
ENSGALG00000034868	1.63419	3.9726	14.1603	0.000167876	0.0141718	Up
ENSGALG00000013072	1.46404	4.41373	14.1584	0.000168042	0.0141718	Up
ENSGALG00000018882	7.45858	-1.25989	14.1011	0.000173239	0.0144326	Up
ENSGALG00000043654	1.26577	5.05201	14.0999	0.000173351	0.0144326	Up
ENSGALG00000005843	4.55443	-0.0708857	13.9782	0.000184941	0.015332	Up
ENSGALG00000006469	1.07372	6.45361	13.9053	0.000192259	0.0158712	Up
ENSGALG00000030486	7.41575	-1.297	13.8211	0.000201062	0.0164584	Up
ENSGALG00000044877	4.38269	0.0238034	13.8008	0.000203248	0.0165677	Up
ENSGALG00000030273	7.38419	-1.32262	13.6241	0.000223305	0.0181268	Up
ENSGALG00000019768	1.77402	3.54037	13.5484	0.000232488	0.0187939	Up
ENSGALG00000032567	4.50379	-0.150733	13.4558	0.000244245	0.0195538	Up
ENSGALG00000004221	2.79428	1.81533	13.3917	0.000252747	0.020098	Up
ENSGALG00000016661	3.35934	1.05779	13.3401	0.000259785	0.0205737	Up
ENSGALG00000011551	1.06679	7.5449	13.2724	0.000269348	0.0211866	Up
ENSGALG00000032517	7.32609	-1.37424	13.2624	0.000270787	0.0211866	Up
ENSGALG00000015205	7.32609	-1.37424	13.2624	0.000270787	0.0211866	Up
ENSGALG00000044875	2.30576	2.52858	13.2069	0.000278924	0.0216637	Up
ENSGALG00000046270	7.31667	-1.38516	13.2056	0.000279109	0.0216637	Up
ENSGALG00000018702	1.50806	4.13694	13.174	0.000283861	0.0219184	Up
ENSGALG00000006835	4.28981	-0.0168832	13.1689	0.000284641	0.0219184	Up
ENSGALG00000035100	7.30191	-1.39479	13.1355	0.000289757	0.0222246	Up
ENSGALG00000038747	1.77902	3.46022	13.1247	0.000291422	0.0222646	Up
ENSGALG00000037551	7.28945	-1.41254	13.0525	0.000302878	0.0228708	Up
ENSGALG00000037357	7.27462	-1.42228	12.9822	0.000314466	0.0236541	Up
ENSGALG00000020688	2.07003	2.86258	12.9385	0.000321891	0.0240271	Up
ENSGALG00000043742	1.08634	5.73694	12.9071	0.000327331	0.0243399	Up
ENSGALG00000045796	4.12477	0.0521809	12.8168	0.000343527	0.0254472	Up
ENSGALG00000042963	7.21528	-1.47079	12.679	0.000369777	0.0270827	Up
ENSGALG00000038254	7.20604	-1.48197	12.6231	0.000381009	0.0278008	Up
ENSGALG00000030891	4.37401	-0.214494	12.601	0.000385533	0.0280259	Up
ENSGALG00000003923	1.07128	5.74167	12.5895	0.000387924	0.0280949	Up
ENSGALG00000006805	1.40226	4.3092	12.4746	0.000412518	0.0297655	Up
ENSGALG00000000558	1.60883	3.74035	12.4291	0.000422685	0.0303866	Up
ENSGALG00000027490	7.16121	-1.51079	12.4158	0.000425725	0.0304738	Up
ENSGALG00000036737	7.15705	-1.51877	12.3835	0.000433136	0.0307969	Up
ENSGALG00000015691	1.30978	4.5618	12.2942	0.000454374	0.0319571	Up
ENSGALG00000034975	4.84046	-0.6412	12.1631	0.000487451	0.0340377	Up
ENSGALG00000006707	1.27842	4.59845	11.9508	0.000546233	0.0377366	Up
ENSGALG00000043401	7.06796	-1.59156	11.9388	0.000549765	0.0378464	Up
ENSGALG00000035743	2.30138	2.31785	11.9311	0.000552036	0.0378689	Up
ENSGALG00000015702	1.00814	7.55555	11.9065	0.000559396	0.0381054	Up
ENSGALG00000027167	3.06166	1.08825	11.655	0.00064031	0.0426089	Up
ENSGALG00000021238	2.8602	1.36446	11.6138	0.000654626	0.043379	Up
ENSGALG00000018415	2.51526	1.88547	11.5434	0.000679895	0.0449007	Up
ENSGALG00000021685	1.60791	3.57898	11.5144	0.000690574	0.0452989	Up
ENSGALG00000040832	1.03087	5.66819	11.4684	0.000707889	0.0461241	Up
ENSGALG00000029224	6.95941	-1.68295	11.4001	0.000734384	0.0476909	Up
ENSGALG00000008048	1.33634	4.30495	11.3807	0.000742092	0.0478723	Up
