# Supplementary material for: Integrated Transcriptome Analysis Reveals mRNA–miRNA Pathway Crosstalk in Roman Laying Hens’ Immune Organs Induced by AFB1
Source: Toxins (Basel). 2022 Nov 19;14(11):808. doi: 10.3390/toxins14110808 (PMC9693605; doi:10.3390/toxins14110808)
Supplement: Supplementary file 1 [file toxins-14-00808-s001.zip › Table S3 TPM of miRNA in Spleen.xlsx]

## Sheet: Sheet2
Supplementary Table S3 The TPM of miRNAs in spleen
miRNA	Treated Sp-1	Treated Sp-2	Treated Sp-3	Treated_Mean	Controled Sp-1	Controled Sp-2	Controled Sp-3	Control_Mean
gga-miR-148a-3p	17.8097	17.9552	18.1794	17.9814	14.8066	14.8853	14.4655	14.7191
gga-miR-21-3p	15.8914	15.9138	16.0289	15.9447	14.5324	15.2097	14.7302	14.8241
gga-miR-26a-5p	15.6437	15.5617	15.4259	15.5438	17.7522	17.3616	17.9682	17.694
gga-miR-10a-5p	15.0387	15.098	15.2859	15.1409	16.6718	15.9565	17.0816	16.57
gga-miR-146c-5p	14.8598	14.6423	14.8611	14.7877	14.0391	13.5678	14.3841	13.997
gga-let-7f-3p	14.7909	14.6114	14.5447	14.649	15.3194	15.9047	15.0628	15.429
gga-miR-99a-5p	14.2828	14.3008	14.1209	14.2348	8.65393	7.94293	9.09864	8.56517
gga-let-7g-5p	14.1289	13.8397	13.7061	13.8916	12.5291	12.5194	12.3663	12.4716
gga-miR-126-3p	13.7829	13.6391	13.8562	13.7594	13.4448	13.4663	13.4033	13.4381
gga-let-7i-5p	13.6977	13.7058	13.7623	13.722	12.114	12.2782	11.6174	12.0032
gga-let-7j-5p	13.7456	13.6808	13.6183	13.6816	13.4152	13.8743	13.007	13.4322
gga-miR-101-3p	13.6557	13.598	13.6382	13.6306	14.2653	14.2951	14.1795	14.2466
gga-miR-146b-5p	13.3664	12.9663	13.4684	13.267	9.73751	9.12463	10.1605	9.6742
gga-miR-30d-5p	13.3061	12.9266	13.0243	13.0857	13.5988	13.8718	13.411	13.6272
gga-miR-128-3p	12.9207	12.84	12.3852	12.7153	12.8747	13.2366	12.1609	12.7574
gga-miR-451-5p	12.3127	12.5899	12.615	12.5059	0	0	0	0
gga-miR-140-3p	12.6992	12.3853	12.3967	12.4938	13.3861	13.2683	13.1717	13.2754
gga-let-7k-5p	12.5531	12.4315	12.3785	12.4544	12.6453	13.2291	12.4442	12.7729
gga-miR-199-3p	12.529	12.3775	12.4294	12.4453	14.5599	14.3452	14.3737	14.4263
gga-miR-100-5p	12.0709	12.2182	12.1661	12.1518	11.2718	10.7958	10.9734	11.0137
gga-miR-30c-5p	12.2846	12.0658	11.7721	12.0408	11.1273	11.6374	10.7801	11.1816
gga-miR-145-5p	11.9464	11.7499	11.999	11.8984	4.72	5.44829	4.21357	4.79395
gga-miR-92-3p	12.1952	11.6764	11.6905	11.854	14.4922	14.8231	14.0723	14.4626
gga-miR-146a-5p	11.6055	11.5804	12.1394	11.7751	12.1395	12.3108	12.4354	12.2952
gga-miR-7-5p	11.5541	11.516	11.6134	11.5611	0	0	0.412712	0.137571
gga-miR-30a-3p	11.5088	11.5131	11.4826	11.5015	12.8309	12.632	12.9867	12.8165
gga-miR-7b-5p	11.2895	11.3909	11.3851	11.3551	0	0	0	0
gga-miR-103-3p	11.5302	11.1902	11.2889	11.3364	11.2494	11.5144	10.8958	11.2199
gga-miR-199-5p	11.1964	11.1022	11.2417	11.1801	12.4781	12.2412	12.8066	12.5086
gga-miR-92-3p	11.1465	11.0177	11.0761	11.0801	10.7603	10.5638	10.5303	10.6181
gga-miR-125b-5p	11.2848	10.9119	10.8635	11.0201	13.3664	13.1899	13.3524	13.3029
gga-miR-27b-3p	10.9162	10.9707	10.9633	10.9501	11.7372	11.3195	11.5063	11.521
gga-miR-20a-5p	10.9185	10.7047	10.614	10.7457	10.149	10.3499	10.1982	10.2324
gga-miR-148a-3p	10.6408	10.2695	10.2492	10.3865	8.39058	7.96287	8.01493	8.12279
gga-miR-16c-5p	10.6287	10.2534	10.2408	10.3743	9.72416	9.92349	9.69709	9.78158
gga-miR-181a-5p	10.4486	10.3302	10.2878	10.3555	14.9241	14.683	14.7587	14.7886
gga-miR-155-5p	10.688	10.2674	9.93651	10.2973	10.5972	11.0371	10.1863	10.6068
gga-miR-30e-5p	10.3134	10.146	10.1171	10.1921	14.6613	14.7941	14.6725	14.7093
gga-miR-30e-3p	10.1255	10.0655	9.89948	10.0301	8.84633	9.59037	8.61641	9.0177
gga-miR-9-5p	9.68826	9.87894	10.1106	9.8926	8.34169	8.1947	7.89694	8.14444
gga-miR-218-5p	9.49185	10.1804	9.85734	9.8432	5.45081	5.39591	5.28859	5.37844
gga-miR-3180-5p	14.1702	14.8825	0	9.68423	13.0178	0	0	4.33926
gga-miR-456-3p	9.70235	9.58805	9.55241	9.61427	9.52348	10.4252	8.6241	9.52426
gga-miR-221-3p	9.6422	9.57172	9.39968	9.53787	10.8483	11.2915	10.4849	10.8749
gga-miR-23b-3p	9.65543	9.48072	9.45629	9.53081	10.1531	9.95582	9.91994	10.0096
gga-miR-24-3p	9.61238	9.39474	9.28949	9.4322	9.27981	9.02035	9.44442	9.24819
gga-miR-16-5p	9.41518	9.51677	9.28789	9.40662	0	0	0	0
gga-let-7c-5p	9.59874	9.30459	9.30222	9.40185	9.87263	10.0692	9.77387	9.90522
gga-miR-184-3p	9.60966	9.69304	8.8657	9.38947	8.97506	8.0743	8.48789	8.51242
gga-miR-22-3p	9.41984	9.2698	9.35203	9.34722	14.2079	14.0015	14.1584	14.1226
gga-miR-17-5p	9.44201	9.35047	9.2059	9.33279	10.1669	10.6382	10.0264	10.2772
gga-miR-126-5p	9.36644	9.0279	9.26261	9.21899	3.48365	3.32633	3.54947	3.45315
gga-let-7a-5p	0	13.6812	13.6189	9.10002	0	13.8862	13.0062	8.96412
gga-miR-140-5p	9.18925	8.88723	8.77807	8.95152	0.635615	0.501004	1.14688	0.761167
gga-miR-1559-5p	8.72633	8.88723	8.95571	8.85642	9.41652	9.52966	8.96064	9.30227
gga-miR-214-3p	8.94773	8.7567	8.76855	8.82433	8.26898	7.64074	8.00938	7.97303
gga-miR-32-5p	8.80776	8.88924	8.76204	8.81968	0	0	0	0
gga-miR-2954-3p	9.09059	8.66764	8.37119	8.70981	7.59403	7.5919	7.2596	7.48184
gga-miR-30c-3p	9.01745	8.43152	8.39168	8.61355	7.53668	8.09635	7.22383	7.61895
gga-miR-455-5p	8.69796	8.48027	8.52069	8.56631	8.8112	8.57604	8.89959	8.76228
gga-miR-2188-5p	8.44652	8.56485	8.66068	8.55735	12.2018	10.3326	11.5157	11.35
gga-miR-98-5p	8.34497	8.43702	8.43132	8.40444	7.83694	8.11214	8.22592	8.05833
gga-miR-145-3p	8.22156	8.33386	8.25872	8.27138	9.5386	9.20422	9.35068	9.3645
gga-miR-20b-5p	8.33118	8.22638	8.22235	8.25997	8.84633	9.20168	8.52857	8.85886
gga-miR-458a-3p	8.218	8.41689	7.75768	8.13086	6.97858	6.92987	6.54877	6.81907
gga-miR-144-3p	7.81003	8.22002	7.9566	7.99555	10.9452	9.94462	11.0883	10.6594
gga-miR-106-5p	8.18626	7.8977	7.83489	7.97295	5.38735	5.86793	5.36014	5.53847
gga-miR-19a-3p	8.06614	7.96177	7.82903	7.95231	3.7561	4.41581	4.13416	4.10202
gga-miR-181b-5p	7.90262	7.77096	7.86021	7.8446	10.9624	11.272	10.6875	10.974
gga-miR-222a-3p	7.92027	7.78335	7.51963	7.74108	11.3483	12.3224	10.59	11.4202
gga-miR-122-5p	7.46395	7.7784	7.60941	7.61725	5.58332	4.20464	6.94624	5.57806
gga-miR-125b-3p	7.62437	7.521	7.42583	7.52374	7.72437	7.73373	7.89024	7.78278
gga-miR-30b-5p	7.56839	7.55896	7.41318	7.51351	8.37863	8.40943	8.14721	8.31176
gga-miR-3180-3p	10.2939	10.8975	0	7.0638	11.135	0	0	3.71168
gga-miR-214-5p	7.03553	6.91617	7.01617	6.98929	6.85294	6.56577	6.65215	6.69028
gga-miR-10a-3p	6.92796	6.8912	7.09019	6.96979	8.7987	8.60133	8.87605	8.75869
gga-miR-26a-3p	6.91921	6.9094	6.64035	6.82299	6.66424	7.1238	6.92412	6.90405
gga-miR-1677-3p	6.89977	6.61174	6.71839	6.7433	4.53257	3.96678	4.85999	4.45311
gga-miR-221-5p	6.58485	6.63243	6.65366	6.62364	6.4957	6.60013	6.26174	6.45252
gga-miR-455-3p	6.61334	6.43618	6.74193	6.59715	7.44524	6.59859	7.57151	7.20511
gga-miR-222a-5p	6.51222	6.60617	6.61847	6.57895	6.38155	6.90509	5.82092	6.36919
gga-miR-29b-3p	6.45282	6.71362	6.49828	6.55491	8.1765	8.16891	8.07286	8.13942
gga-miR-146a-3p	6.31551	6.25772	6.3852	6.31948	7.63237	7.93561	7.05444	7.54081
gga-miR-143-5p	9.52884	0	9.37203	6.30029	8.08828	7.6211	8.15282	7.95406
gga-miR-204-5p	6.53302	6.43618	5.8991	6.28943	7.25547	6.3642	6.97943	6.86637
gga-miR-211-5p	6.53302	6.43618	5.8991	6.28943	7.25547	6.36602	6.97943	6.86698
gga-let-7j-3p	6.38071	6.18116	6.07995	6.21394	6.66267	7.36363	6.94753	6.99127
gga-let-7k-3p	6.34717	6.18116	6.03237	6.1869	6.66109	7.36272	6.94753	6.99045
gga-miR-129-5p	6.36016	6.09634	6.07254	6.17635	0	0	0	0
gga-miR-93-5p	5.99744	6.34554	5.80089	6.04796	0	0	0	0
gga-miR-210-5p	6.12773	6.10229	5.87091	6.03364	7.02715	7.45351	6.34443	6.9417
gga-miR-1729-5p	5.97397	5.94139	5.78285	5.8994	5.54277	4.29895	4.98092	4.94088
gga-miR-181a-3p	5.66616	5.99136	5.89631	5.85127	8.49433	8.53787	8.04237	8.35819
gga-miR-454-3p	5.72759	5.83356	5.90468	5.82194	8.54353	8.99474	8.28635	8.60821
gga-miR-2131-3p	5.97734	6.00411	5.48095	5.8208	3.12935	3.58529	2.68018	3.13161
gga-miR-1306-3p	5.56207	6.10229	5.70193	5.78876	1.82642	1.66893	0	1.16512
gga-miR-1451-5p	5.84683	5.79981	5.56079	5.73581	7.02837	6.98529	6.90696	6.97354
gga-miR-222b-5p	5.89047	5.63191	5.67609	5.73282	4.91791	6.03024	4.36036	5.10284
gga-miR-210-3p	5.55305	5.81437	5.72731	5.69824	6.66267	6.80954	6.60712	6.69311
gga-miR-146c-3p	5.84683	5.74007	5.39248	5.65979	7.54868	7.54856	6.92543	7.34089
gga-miR-499-5p	5.50707	5.88043	5.45079	5.61276	5.65798	6.40895	6.18063	6.08252
gga-miR-222b-3p	5.69105	5.53854	5.50317	5.57759	9.05892	10.2172	8.60582	9.29396
gga-miR-15c-5p	5.60199	5.55886	5.43547	5.5321	11.5406	11.5547	10.8518	11.3157
gga-miR-92-5p	5.42537	5.47277	5.51779	5.47198	0.528951	0.872157	0.287816	0.562975
novel-gga-miR-1-5p	5.80564	5.11728	5.43931	5.45408	7.08712	0	6.64102	4.57605
gga-miR-106-3p	5.54851	5.28345	5.52866	5.45354	5.93359	6.4282	5.42088	5.92756
gga-miR-19b-3p	8.27673	0	8.06946	5.44873	4.5187	5.0834	4.90321	4.8351
gga-miR-107-5p	0	8.12151	8.19986	5.44046	0.528951	0.272142	0.287816	0.36297
gga-miR-10b-5p	5.52563	5.51497	5.11321	5.3846	8.46931	9.26633	9.78203	9.17256
gga-miR-15b-5p	5.3954	5.42614	5.23767	5.35307	11.1832	11.1224	10.4704	10.9253
gga-miR-29a-3p	5.35443	5.36811	5.28546	5.336	11.6627	11.9501	11.4994	11.7041
gga-miR-15a-5p	5.35443	5.35821	5.28118	5.33127	11.6929	11.3231	11.2065	11.4075
gga-miR-29c-3p	5.34923	5.36482	5.27688	5.33031	11.6521	11.9355	11.4829	11.6902
gga-miR-187-3p	5.69105	4.9115	5.13708	5.24654	2.60718	2.7236	3.29743	2.87607
novel-gga-miR-12-5p	4.87169	5.48798	5.29822	5.21929	0	0	0	0
gga-miR-32-3p	5.32293	5.20828	5.08893	5.20671	0	0	0	0
gga-miR-182-5p	4.84975	5.04093	5.24208	5.04425	0	6.91381	7.03878	4.65086
gga-miR-193b-3p	4.90043	4.98197	4.92308	4.93516	7.56479	5.46534	6.76042	6.59685
gga-miR-98-3p	5.02311	4.88875	4.85561	4.92249	1.95558	2.36513	1.52443	1.94838
gga-miR-2954-5p	5.36478	4.52569	4.71676	4.86908	4.91262	5.75877	3.88747	4.85295
gga-miR-2367-5p	4.24546	4.65533	5.29822	4.733	6.60312	5.77527	7.04964	6.47601
gga-miR-203a-3p	4.68606	4.61154	4.83824	4.71195	2.44063	1.46707	1.82338	1.91036
gga-miR-1a-3p	4.45372	4.61154	4.55604	4.54043	1.14921	0	1.40922	0.852808
gga-miR-7-3p	4.65266	4.64451	4.2581	4.51842	4.00521	4.09499	3.71628	3.93883
gga-miR-451-3p	4.22288	4.84688	4.30943	4.45973	0	0	0	0
gga-miR-133a-3p	4.43419	4.33019	4.49823	4.42087	9.28032	0	9.33375	6.20469
gga-miR-2188-3p	4.43419	4.49589	4.30943	4.41317	6.30887	5.53805	6.02546	5.95746
gga-miR-183-3p	4.4144	4.41542	4.24936	4.35973	3.85876	3.71639	0.151073	2.57541
novel-gga-miR-8-5p	4.32182	4.27512	4.438	4.34498	2.14806	2.39391	1.86769	2.13655
gga-miR-1781-3p	4.24546	4.50788	4.26678	4.34004	4.02497	4.0505	3.67946	3.91831
gga-miR-30d-3p	4.61847	4.38973	4.00142	4.33654	6.07773	5.96701	5.89772	5.98082
gga-miR-144-5p	4.3842	4.4281	4.19581	4.33603	7.7349	6.97103	7.49323	7.39972
gga-miR-1552-5p	4.23421	4.21787	4.40691	4.28633	3.30124	2.81155	3.28114	3.13131
gga-miR-1769-3p	4.78186	3.40661	4.61163	4.2667	3.61982	3.81545	2.79937	3.41154
gga-miR-133c-3p	4.19994	4.0881	4.23173	4.17326	9.20383	9.28277	9.24414	9.24358
gga-miR-3529-5p	3.92014	4.60598	3.87083	4.13232	2.25232	1.88705	2.14478	2.09472
gga-miR-1729-3p	4.00199	3.72695	3.99098	3.90664	6.07773	5.31922	5.10179	5.49958
gga-let-7d-5p	4.27868	3.80677	3.60929	3.89825	5.56319	5.55726	5.07369	5.39805
gga-miR-7465-3p	4.12885	3.76741	3.72723	3.8745	3.09237	2.83272	2.14478	2.68996
gga-miR-200b-3p	3.81839	3.587	4.01179	3.80572	4.61961	1.80372	2.84441	3.08925
gga-miR-1416-5p	4.27868	3.71665	3.21978	3.73837	5.529	5.97418	4.17	5.22439
gga-miR-1684a-3p	3.72507	3.51752	3.84787	3.69682	0	3.98581	4.27244	2.75275
gga-miR-1560-3p	4.09195	3.25833	3.62288	3.65772	1.52719	2.91445	1.40922	1.95028
gga-miR-22-5p	3.65932	3.77735	3.48085	3.63917	3.64557	3.16873	2.75287	3.18906
gga-miR-1552-3p	3.49943	3.50561	3.52495	3.51	2.87008	2.36513	2.49483	2.57668
gga-miR-128-5p	3.69257	3.27246	3.41988	3.46163	3.63275	3.59772	3.21407	3.48151
gga-miR-507-5p	3.18589	3.4936	3.59557	3.42502	0	0	0	0
gga-miR-148a-5p	3.38206	3.07704	3.80081	3.41997	5.72595	5.54769	5.49691	5.59018
gga-miR-1329-5p	3.29814	3.3003	3.46585	3.35476	4.45458	4.93465	3.67946	4.35623
gga-miR-215-5p	5.04259	0	4.998	3.34686	0	0	0	0
gga-miR-365-3p	3.5181	3.59826	2.92293	3.34643	0	0	0	0
gga-miR-153-3p	4.94939	5.05734	0	3.33558	0.528951	1.52024	1.14688	1.06536
gga-miR-460a-5p	3.57269	2.5827	3.64968	3.26836	7.32884	7.13129	6.89497	7.11837
gga-miR-1456-3p	3.86288	2.86964	2.78467	3.1724	6.11508	6.73839	5.25145	6.03497
gga-miR-2131-5p	3.57269	3.07704	2.68454	3.11142	4.39508	3.99523	4.10669	4.16567
gga-miR-17-3p	2.90306	2.97706	3.37239	3.08417	5.99499	6.4282	5.42459	5.94926
gga-miR-1662-5p	3.55472	2.85094	2.80865	3.07144	6.30685	6.20484	7.03028	6.51399
gga-miR-200a-3p	2.81522	2.90635	3.46585	3.06247	4.0637	2.65393	2.68018	3.1326
gga-miR-6660-3p	3.18589	2.94214	2.90079	3.0096	0.915146	1.71527	1.14688	1.2591
gga-miR-219a-3p	2.81522	2.64917	3.53935	3.00125	1.9138	1.88705	2.79937	2.20007
gga-miR-16-3p	2.78471	3.02792	3.12745	2.98003	12.583	12.6755	12.5108	12.5898
gga-miR-7b-3p	3.08933	2.88811	2.90079	2.95941	4.07322	4.16345	3.563	3.93322
gga-miR-1747-5p	2.81522	3.01116	3.04909	2.95849	1.68455	1.76017	1.86769	1.77081
gga-miR-33-5p	2.90306	3.06085	2.80865	2.92419	7.93875	7.21431	8.05141	7.73482
gga-miR-107-3p	8.47606	0	0	2.82535	9.82147	9.90487	9.38515	9.70383
gga-miR-181b-3p	3.29814	2.48901	2.60461	2.79725	3.01544	3.02895	2.8881	2.9775
gga-miR-217-5p	2.81522	2.67067	2.83224	2.77271	2.49831	3.71639	2.99184	3.06885
gga-miR-9-3p	2.87437	2.71272	2.65839	2.74849	2.95493	2.79006	3.17933	2.97477
gga-miR-148a-5p	2.8451	2.48901	2.80865	2.71425	3.41043	4.32906	3.39149	3.71033
gga-miR-19b-5p	0	8.08595	0	2.69532	0	0	0.151073	0.0503578
gga-miR-130a-3p	2.35719	2.92435	2.71024	2.66392	0	0	0	0
gga-miR-1451-3p	2.81522	2.62735	2.49063	2.6444	4.19159	4.04143	3.87667	4.03656
gga-miR-193a-5p	3.13842	2.53661	2.08208	2.5857	1.07533	0.60312	0.913158	0.863868
gga-miR-3584-5p	3.44194	0	4.12117	2.52104	3.69574	3.11789	2.60364	3.13909
gga-miR-1306-5p	2.68911	2.28115	2.54874	2.50633	2.68376	2.33576	0	1.67317
gga-miR-31-3p	2.95878	1.52769	2.90079	2.46242	5.80236	6.80016	5.56241	6.05498
gga-miR-190a-5p	2.22709	2.85094	2.19556	2.42453	1.68455	1.62105	2.14478	1.81679
novel-gga-miR-14-5p	1.38958	5.512	0	2.30053	4.71392	5.71667	5.32481	5.2518
gga-let-7a-3p	0	6.22177	0.657667	2.29315	13.4147	1.62105	6.94753	7.32775
gga-miR-29a-5p	2.47652	2.43979	1.87052	2.26227	0.528951	0.60312	0	0.377357
gga-miR-383-5p	1.98021	1.93541	2.54874	2.15479	4.84197	3.24968	4.62848	4.24005
gga-miR-1744-3p	1.92532	2.51301	2.00114	2.14649	2.8257	1.71527	2.55026	2.36375
gga-miR-6544-3p	2.35719	2.13416	1.87052	2.12062	0	0	0	0
gga-miR-29b-5p	2.18097	2.10288	2.04217	2.10868	1.78066	1.88705	1.73045	1.79939
gga-miR-205a-5p	2.08408	1.97049	2.19556	2.08338	3.53967	3.10054	3.9194	3.51987
gga-miR-34a-5p	2.35719	3.72695	0	2.02804	0	5.12691	0	1.70897
gga-miR-1651-3p	2.27177	1.78585	2.00114	2.01958	0	0	0	0
gga-miR-1551-3p	3.78795	2.19477	0	1.99424	0	0	0	0
novel-gga-miR-7-5p	1.30612	2.33599	2.19556	1.94589	2.41091	0	2.52281	1.64457
gga-miR-6615-5p	3.01242	0	2.78467	1.93237	2.60718	3.23385	2.72904	2.85669
gga-miR-20b-3p	1.6144	2.07091	2.00114	1.89548	2.93418	2.91445	2.5772	2.80861
novel-gga-miR-12-3p	1.98021	1.7459	1.91538	1.8805	0	0	0	0
novel-gga-miR-9-3p	2.55092	1.66254	1.32284	1.84543	0.915146	0	0	0.305049
gga-miR-7451-3p	2.18097	1.7459	1.45027	1.79238	1.47068	0	0	0.490226
gga-miR-3525-5p	3.06415	2.30883	0	1.79099	3.31735	5.37441	3.08863	3.9268
gga-miR-153-5p	0.198211	0.129826	4.93946	1.75583	0	0.142478	0	0.0474928
novel-gga-miR-25-5p	5.24664	0	0	1.74888	0	0	0	0
gga-miR-215-3p	0	5.21195	0	1.73732	5.07307	5.45855	4.66032	5.06398
gga-miR-1569-5p	1.86827	1.78585	1.38796	1.68069	0	0	0	0
novel-gga-miR-7-5p	1.6144	1.66254	1.67564	1.65086	3.93384	3.4548	4.09742	3.82869
novel-gga-miR-17-3p	2.87437	0	2.04217	1.63885	1.52719	3.29616	0	1.60778
gga-miR-1343-3p	1.6144	1.37893	1.72688	1.5734	1.14921	0.391107	0.412712	0.651009
gga-miR-99a-3p	1.80887	1.37893	1.51	1.56593	6.3949	6.20484	6.5126	6.37078
gga-let-7g-3p	1.46848	1.47979	1.72688	1.55838	4.42514	4.80673	4.13416	4.45534
gga-miR-137-3p	1.54328	1.37893	1.67564	1.53262	1.47068	1.80372	1.68163	1.65201
gga-miR-27b-5p	1.38958	1.7459	1.45027	1.52858	3.33329	3.08297	2.90945	3.10857
novel-gga-miR-18-3p	1.6144	1.57405	1.38796	1.52547	0	0	0	0
gga-miR-6590-3p	1.86827	1.43024	1.25464	1.51772	0.915146	1.1671	0	0.694081
gga-miR-301b-3p	0	2.25292	2.23149	1.4948	9.75647	10.115	9.38825	9.75323
gga-miR-6582-3p	1.46848	1.66254	1.25464	1.46188	0	0	0	0
gga-miR-216b-5p	1.38958	1.66254	1.32284	1.45832	3.1654	4.96853	3.14373	3.75922
gga-miR-338-3p	0	0	4.36709	1.4557	1.95558	1.88705	2.5772	2.13994
gga-miR-338-5p	0	0	4.35899	1.453	2.99555	2.76824	3.32947	3.03109
novel-gga-miR-9-3p	1.6144	1.52769	1.18305	1.44171	0	0	0.287816	0.0959386
gga-miR-3531-5p	1.38958	1.52769	1.38796	1.43508	0	0	0	0
gga-miR-135a-5p	1.74691	1.52769	1.02825	1.43429	0	0	0	0
gga-miR-6544-5p	1.74691	1.09081	1.45027	1.42933	0	0	0	0
gga-miR-1786-5p	1.46848	1.78585	1.02825	1.42753	0.635615	0	0.412712	0.349442
novel-gga-miR-23-5p	2.31511	1.86256	0	1.39256	0.288583	0	0	0.0961943
gga-miR-1587-5p	1.86827	0	2.26655	1.37827	0	0	0	0
gga-miR-1781-5p	1.30612	1.82472	0.944144	1.35833	0.915146	0.787932	1.0731	0.925393
gga-miR-490-3p	1.74691	0.646136	1.62251	1.33852	3.84771	3.21785	2.60364	3.22306
gga-miR-3064-3p	1.46848	0.646136	1.87052	1.32838	0.528951	1.46707	0.527652	0.841224
gga-miR-19a-3p	1.74691	1.43024	0.759612	1.31226	0.734933	0	0.733243	0.489392
gga-let-7d-3p	1.02214	1.15322	1.67564	1.28367	1.52719	1.41186	1.46797	1.46901
gga-let-7i-3p	1.30612	1.27049	1.25464	1.27708	4.98502	5.07454	4.59592	4.88516
gga-miR-6542-3p	2.08408	1.61897	0	1.23435	0.734933	1.57153	0	0.76882
gga-miR-15b-3p	1.30612	1.02558	1.32284	1.21818	0.635615	0.391107	0.412712	0.479811
gga-miR-133a-5p	1.30612	1.15322	1.10773	1.18902	0.288583	9.34719	0	3.21192
novel-gga-miR-36-5p	2.18097	1.27049	0	1.15049	0.413767	0	0	0.137922
novel-gga-miR-8-3p	1.74691	0.55661	1.10773	1.13708	1.21949	1.76017	0.995345	1.325
gga-miR-6582-5p	1.12314	1.15322	1.10773	1.12803	0	0	0	0
gga-miR-2902-3p	0.91353	1.27049	1.18305	1.12236	1.14921	0	0	0.383069
gga-miR-1677-5p	1.30612	0.73043	1.32284	1.11979	1.21949	1.62105	1.99301	1.61118
gga-miR-138-5p	1.12314	1.02558	1.18305	1.11059	5.8585	6.13197	5.50746	5.83264
gga-miR-30b-3p	1.21752	1.02558	0.944144	1.06242	1.2865	1.41186	1.21707	1.30514
novel-gga-miR-26-5p	2.03308	1.09081	0	1.0413	1.9138	1.41186	1.34797	1.55787
gga-miR-3970-5p	3.06415	0	0	1.02138	0	0	0	0
gga-miR-34a-3p	0	0	3.04909	1.01636	4.65174	1.23229	4.87635	3.58679
gga-miR-194-5p	0.91353	1.02558	1.10773	1.01561	3.05442	2.47695	3.37624	2.9692
gga-miR-365-5p	0.91353	0.885541	1.18305	0.994041	0	0	0.412712	0.137571
gga-miR-6669-3p	1.02214	0.885541	1.02825	0.978643	1.07533	1.29466	0.412712	0.927567
gga-miR-9190-3p	0	2.92435	0	0.974784	3.12935	0	0	1.04312
gga-miR-1264-5p	0	0	2.90079	0.966929	0	0	0	0
novel-gga-miR-31-3p	0.91353	1.02558	0.944144	0.961086	0	0.142478	0	0.0474928
gga-miR-378d-5p	0	1.21305	1.62251	0.945186	0	0	0	0
gga-miR-8947-5p	0	1.52769	1.25464	0.927442	0	0	0	0
gga-miR-15c-3p	0.796078	1.02558	0.944144	0.921935	1.41186	1.46707	1.34797	1.40897
gga-miR-92-5p	1.12314	1.21305	0.429233	0.921805	4.38747	4.94927	4.10669	4.48114
gga-miR-24-5p	0.527896	1.27049	0.944144	0.914175	0.528951	0.698483	0.412712	0.546716
gga-miR-6631-5p	0.796078	0.810069	1.10773	0.904625	0	0	0.733243	0.244414
novel-gga-miR-32-3p	0	2.71272	0	0.904239	0	0	0	0
gga-let-7c-3p	1.12314	0.885541	0.657667	0.888781	0.635615	1.29466	1.21707	1.04912
gga-miR-301b-5p	0	1.27049	1.38796	0.886149	1.95558	2.21194	1.82338	1.99697
gga-miR-6557-3p	0	0	2.63175	0.877249	1.99619	0.698483	3.03134	1.90867
gga-miR-6553-3p	1.02214	0.55661	1.02825	0.869	2.44063	2.99178	1.68163	2.37135
gga-miR-3523-3p	0	1.21305	1.38796	0.867002	3.96486	4.77427	3.14373	3.96095
gga-miR-1840-3p	0	2.46461	0	0.821536	0.151495	0	0.287816	0.146437
gga-miR-2320-5p	0	2.43979	0	0.813262	0	0	0	0
novel-gga-miR-36-3p	1.6144	0.810069	0	0.808157	4.33303	0	0	1.44434
gga-miR-6948-3p	0	0	2.39882	0.799607	0	0	0	0
novel-gga-miR-6-5p	1.46848	0.885541	0	0.784673	1.35054	0	0	0.450181
gga-miR-1737-3p	0	1.15322	1.18305	0.778759	0	0	0	0
gga-miR-1736-3p	1.38958	0	0.944144	0.777908	2.14806	0	2.21507	1.45438
gga-miR-2383-3p	0	1.21305	1.10773	0.773591	0.635615	1.02715	0	0.554255
gga-miR-1782-5p	2.31511	0	0	0.771703	1.68455	1.35445	0	1.013
gga-miR-4671-3p	1.21752	0	1.02825	0.748593	0	0.787932	0	0.262644
gga-miR-3966-3p	0	2.22414	0	0.741379	0	0	0	0
gga-miR-4446-5p	0	2.22414	0	0.741379	0	0	0	0
gga-miR-29c-5p	0.66821	0.55661	0.944144	0.722988	1.73341	1.02715	1.21707	1.32588
gga-miR-3531-3p	0.37245	1.02558	0.759612	0.719215	0	0	0	0
gga-miR-6768-3p	2.13334	0	0	0.711114	0	0	0	0
gga-miR-7460-3p	0	0.810069	1.32284	0.710969	0.413767	0.501004	0	0.304924
gga-miR-6645-5p	0	0.73043	1.32284	0.684423	0	0	0	0
novel-gga-miR-4-3p	1.02214	1.02558	0	0.682573	1.07533	0	0	0.358442
gga-miR-196-5p	1.12314	0	0.854827	0.659321	0	0	0	0
novel-gga-miR-7-3p	0.527896	0.461159	0.944144	0.6444	1.21949	0	0.995345	0.738278
gga-miR-3530-5p	0	0.885541	1.02825	0.637931	0	1.09882	0	0.366274
gga-miR-1559-3p	1.02214	0.461159	0.429233	0.63751	1.9138	1.46707	1.34797	1.57628
gga-miR-9260-5p	1.54328	0.358943	0	0.634076	0.635615	0	0	0.211872
novel-gga-miR-26-5p	1.54328	0.358943	0	0.634076	0	0	0	0
gga-miR-6756-5p	0	0.55661	1.32284	0.626483	0	0	0.634107	0.211369
gga-miR-133b-3p	1.02214	0	0.854827	0.625654	4.51171	4.2288	4.62203	4.45418
gga-miR-6549-3p	0.796078	0.646136	0.429233	0.623816	0	0	0.287816	0.0959386
gga-miR-4759-5p	1.86827	0	0	0.622757	0	0	0	0
gga-miR-6832-3p	1.86827	0	0	0.622757	0	0	0	0
gga-miR-429-3p	1.12314	0.73043	0	0.617855	3.83657	2.04054	2.70482	2.86064
gga-miR-6408-3p	0.66821	0	1.18305	0.617087	0	0	0	0
gga-miR-2985-5p	0	1.09081	0.759612	0.616809	0.413767	0	0	0.137922
gga-miR-33-3p	0.527896	0.646136	0.657667	0.610566	4.46907	3.75017	4.46503	4.22809
gga-miR-6756-3p	1.80887	0	0	0.602956	0	0	0	0
novel-gga-miR-24-3p	0	0	1.77637	0.592122	0	0	0	0
gga-miR-7255-5p	0.527896	1.21305	0	0.580314	0	0	0	0
gga-miR-460b-5p	0	1.70482	0	0.568274	4.95958	4.91493	5.21761	5.0307
gga-miR-1453-3p	1.21752	0.461159	0	0.559561	0.288583	0.391107	0	0.226563
gga-miR-2331-5p	0	0.55661	1.10773	0.554779	0.288583	0	0	0.0961943
gga-miR-1769-5p	0.796078	0	0.854827	0.550302	0	0.142478	0	0.0474928
gga-miR-2367-3p	0.796078	0	0.854827	0.550302	0.635615	0.391107	0.733243	0.586655
novel-gga-miR-23-3p	0.527896	0	1.10773	0.545208	0	1.02715	1.0731	0.700085
novel-gga-miR-33-5p	1.6144	0	0	0.538134	0	0	0	0
gga-miR-1731-5p	0.66821	0	0.944144	0.537451	0	0.501004	0	0.167001
gga-miR-130a-5p	0.66821	0.248928	0.657667	0.524935	0	0	0	0
gga-miR-5000-5p	0	0	1.56735	0.52245	0	0	0.527652	0.175884
gga-miR-122-3p	0.527896	0.73043	0.299845	0.51939	0.288583	0.698483	0.995345	0.660804
novel-gga-miR-9-5p	0.527896	0.248928	0.759612	0.512145	0	0	0	0
novel-gga-miR-27-3p	0	1.52769	0	0.50923	0	0	0	0
gga-miR-1590-3p	0	0.73043	0.759612	0.496681	0.151495	0	0.527652	0.226382
gga-miR-7368-3p	0.527896	0.95726	0	0.495052	0.734933	0.501004	0	0.411979
gga-miR-8961-3p	0	1.47979	0	0.493262	0	0	0	0
novel-gga-miR-32-5p	0	1.47979	0	0.493262	0	0	0	0
gga-miR-1777b-5p	0	1.02558	0.429233	0.484938	0.288583	0	0	0.0961943
gga-miR-204-3p	0.198211	0	1.25464	0.484283	0.413767	0	0	0.137922
gga-miR-1727-5p	0	0.885541	0.547967	0.477836	0.413767	0	0.412712	0.275493
gga-miR-149-3p	0	1.43024	0	0.476746	0.413767	0	0	0.137922
gga-miR-193b-5p	1.02214	0.248928	0.157698	0.476254	0	0	0	0
gga-miR-193a-3p	0	0.55661	0.854827	0.470479	5.40254	5.48888	5.71271	5.53471
gga-miR-1706-3p	0	0.646136	0.759612	0.468583	0	0	0	0
novel-gga-miR-7-3p	0.37245	0.73043	0.299845	0.467575	0.288583	0.272142	0.151073	0.237266
gga-miR-6643-5p	0.66821	0.73043	0	0.466213	0	0	0	0
gga-miR-146b-3p	0.198211	0.248928	0.944144	0.463761	0.288583	0.142478	0.634107	0.355056
gga-miR-101-5p	0.37245	0.358943	0.657667	0.46302	7.27623	0.872157	0.913158	3.02052
gga-miR-2988-3p	0	0.95726	0.429233	0.462164	0.734933	0	0	0.244978
gga-miR-6701-3p	0	0.95726	0.429233	0.462164	0	0	0	0
gga-miR-211-3p	0.91353	0.461159	0	0.45823	0	0.142478	0.412712	0.185063
gga-miR-2996-3p	0	1.32573	0	0.441909	0	0	0	0
novel-gga-miR-20-3p	0	1.32573	0	0.441909	0	0	0	0
gga-miR-2128-5p	0	0	1.32284	0.440946	0	0	0	0
gga-miR-673-5p	1.30612	0	0	0.435372	0	0	0	0
novel-gga-miR-8-3p	1.30612	0	0	0.435372	0.288583	1.02715	0.527652	0.614462
gga-miR-196-3p	0	1.27049	0	0.423495	2.07412	2.07649	2.40747	2.18602
gga-miR-3525-3p	0.198211	1.02558	0	0.407931	1.41186	1.66893	1.63111	1.57063
gga-miR-7685-3p	1.21752	0	0	0.405842	0	0	0	0
novel-gga-miR-3-3p	1.21752	0	0	0.405842	0	0	0	0
gga-miR-449c-5p	0	1.21305	0	0.404349	0	0	0	0
gga-miR-200a-5p	0.527896	0.358943	0.299845	0.395561	1.73341	0	0	0.577802
gga-miR-216a-5p	0.66821	0.461159	0	0.376456	1.21949	2.39391	1.46797	1.69379
gga-miR-5126-3p	1.12314	0	0	0.374379	0	0	0	0
gga-miR-2461-3p	0	0.358943	0.759612	0.372852	0	0	0	0
gga-miR-3470a-5p	0	0	1.10773	0.369242	0	0	0	0
gga-miR-7156-5p	0	0	1.10773	0.369242	0.288583	0	0	0.0961943
gga-miR-490-5p	0.796078	0	0.299845	0.365308	1.35054	1.09882	0.634107	1.02782
gga-miR-6550-3p	0.527896	0	0.547967	0.358621	0.528951	0.787932	0.634107	0.65033
gga-miR-1716-3p	0	0	1.02825	0.342751	0.997458	1.29466	0.995345	1.09582
gga-miR-1936-3p	1.02214	0	0	0.340712	0	0	0	0
gga-miR-1467-5p	0	0.461159	0.547967	0.336375	0.413767	0.698483	0.287816	0.466689
gga-miR-9336-5p	0.527896	0.461159	0	0.329685	0	0	0	0
novel-gga-miR-34-3p	0	0.95726	0	0.319087	0	0	0	0
novel-gga-miR-35-3p	0	0.95726	0	0.319087	0	0	0	0
novel-gga-miR-35-5p	0	0.95726	0	0.319087	0	0	0	0
gga-miR-3524a-3p	0	0	0.944144	0.314715	0	0.501004	0	0.167001
gga-miR-6871-3p	0	0	0.944144	0.314715	0	0	0	0
gga-miR-7401-3p	0	0	0.944144	0.314715	1.63398	0	0.995345	0.876442
novel-gga-miR-6-3p	0	0	0.944144	0.314715	2.11157	1.46707	1.68163	1.75342
gga-miR-584-5p	0.91353	0	0	0.30451	0	0	0	0
gga-miR-7974-5p	0.527896	0.358943	0	0.295613	0	0	0	0
novel-gga-miR-20-5p	0.527896	0.358943	0	0.295613	0	0	0	0
gga-miR-7398l-3p	0	0.885541	0	0.29518	0	0.391107	0	0.130369
gga-miR-1777b-3p	0	0	0.854827	0.284942	0	0	0	0
gga-miR-4665-3p	0	0	0.854827	0.284942	0	0	0	0
gga-miR-9181-3p	0	0	0.854827	0.284942	0.734933	0.872157	0.733243	0.780111
novel-gga-miR-8-3p	0	0	0.854827	0.284942	0	0	0	0
novel-gga-miR-1-3p	0.66821	0	0.157698	0.275303	0.151495	0	0	0.0504984
novel-gga-miR-31-5p	0.527896	0.129826	0.157698	0.271807	0	0.272142	0	0.0907139
gga-miR-193b-5p	0.796078	0	0	0.265359	0	0	0	0
gga-miR-2902-5p	0.796078	0	0	0.265359	0	0	0	0
gga-miR-4331-5p	0.796078	0	0	0.265359	0	0	0	0
gga-miR-4778-3p	0.796078	0	0	0.265359	0	0	0	0
gga-miR-9196-3p	0.796078	0	0	0.265359	0	0	0	0
novel-gga-miR-24-5p	0.796078	0	0	0.265359	0	0	0	0
gga-miR-4764-5p	0	0.358943	0.429233	0.262725	0	0	0	0
gga-miR-1764-3p	0	0	0.759612	0.253204	0	0	0	0
gga-miR-34b-5p	0	0	0.759612	0.253204	3.33329	2.11156	4.09742	3.18076
gga-miR-3532-3p	0	0	0.759612	0.253204	0	0	0	0
gga-miR-6765-3p	0	0	0.759612	0.253204	0	0	0	0
gga-miR-7151-3p	0	0	0.759612	0.253204	0	0	0	0
novel-gga-miR-6-5p	0	0	0.759612	0.253204	0	0	0	0
gga-miR-141-5p	0	0.73043	0	0.243477	0	0.391107	0	0.130369
gga-miR-143-3p	0	0.73043	0	0.243477	0	0	0	0
gga-miR-4793-5p	0	0.73043	0	0.243477	0	0	0	0
gga-miR-5089-3p	0	0.73043	0	0.243477	0	0	0	0
novel-gga-miR-25-3p	0	0.73043	0	0.243477	0	0	0	0
gga-miR-1684a-5p	0	0.248928	0.429233	0.226054	0	0.142478	0.151073	0.0978506
gga-miR-1422l-3p	0.66821	0	0	0.222737	0	0	0	0
gga-miR-1737-5p	0.66821	0	0	0.222737	0	0	0	0
gga-miR-2372-3p	0.66821	0	0	0.222737	0	0	0	0
gga-miR-29b-3p	0.66821	0	0	0.222737	0	0	0	0
gga-miR-3134-5p	0.66821	0	0	0.222737	0	0	0	0
gga-miR-4693-5p	0.66821	0	0	0.222737	0	0	0	0
gga-miR-600-5p	0.66821	0	0	0.222737	0	0	0	0
gga-miR-702-5p	0.66821	0	0	0.222737	0	0	0	0
gga-miR-7398h-5p	0.66821	0	0	0.222737	0	0	0	0
gga-miR-7472-5p	0.66821	0	0	0.222737	0	0	0	0
gga-miR-9133-3p	0.66821	0	0	0.222737	0	0	0	0
gga-miR-9223h-3p	0.66821	0	0	0.222737	0	0	0	0
gga-miR-7465-5p	0.198211	0.461159	0	0.21979	0.413767	0	0.151073	0.18828
gga-miR-187-5p	0	0.358943	0.299845	0.219596	0	0	0.634107	0.211369
gga-miR-1703-3p	0	0	0.657667	0.219222	0	0	0	0
gga-miR-6318-3p	0	0	0.657667	0.219222	0.734933	0	0	0.244978
gga-miR-6604-3p	0	0	0.657667	0.219222	0.528951	0	0	0.176317
gga-miR-661-3p	0	0	0.657667	0.219222	1.14921	0	0	0.383069
novel-gga-miR-16-3p	0	0	0.657667	0.219222	0	0	0	0
novel-gga-miR-9-3p	0	0	0.657667	0.219222	0	0	0	0
gga-miR-3524a-5p	0	0.646136	0	0.215379	0	0.142478	0	0.0474928
gga-miR-4273-3p	0	0.646136	0	0.215379	0	0	0	0
gga-miR-6995-3p	0	0.646136	0	0.215379	0	0	0	0
gga-miR-7084-5p	0	0.646136	0	0.215379	0.915146	1.1671	1.0731	1.05178
gga-miR-661-5p	0	0.461159	0.157698	0.206286	0	0	0	0
gga-miR-155-3p	0.198211	0.248928	0.157698	0.201612	2.89176	2.81155	2.31447	2.67259
gga-miR-100-3p	0	0.55661	0	0.185537	2.03568	2.00367	1.57875	1.8727
gga-miR-1283-3p	0	0.55661	0	0.185537	0.413767	0.872157	0	0.428641
gga-miR-1641-5p	0	0.55661	0	0.185537	0.288583	0	0	0.0961943
gga-miR-2407-5p	0	0.55661	0	0.185537	0	0	0	0
gga-miR-3561-3p	0	0.55661	0	0.185537	0	0	0	0
gga-miR-3919-3p	0	0.55661	0	0.185537	0	0	0	0
gga-miR-4693-5p	0	0.55661	0	0.185537	0	0	0	0
gga-miR-5011-3p	0	0.55661	0	0.185537	0	0	0	0
gga-miR-5126-5p	0	0.55661	0	0.185537	0	0	0	0
gga-miR-6548-5p	0	0.55661	0	0.185537	0	0	0	0
gga-miR-6699-5p	0	0.55661	0	0.185537	0	0	0.287816	0.0959386
gga-miR-758-3p	0	0.55661	0	0.185537	0	0	0	0
gga-miR-764-3p	0	0.55661	0	0.185537	0	0	0	0
gga-miR-8938-3p	0	0.55661	0	0.185537	0	0.501004	0	0.167001
novel-gga-miR-10-3p	0	0.55661	0	0.185537	0	0	0	0
gga-miR-219a-5p	0	0.248928	0.299845	0.182924	1.52719	0.951734	1.40922	1.29605
gga-miR-1271-5p	0	0	0.547967	0.182656	0.288583	0.501004	0.527652	0.43908
gga-miR-1644-3p	0	0	0.547967	0.182656	0	0	0	0
gga-miR-3561-5p	0	0	0.547967	0.182656	0	0	0	0
gga-miR-375-3p	0	0	0.547967	0.182656	2.60718	0.951734	2.03248	1.8638
gga-miR-466l-3p	0	0	0.547967	0.182656	0	0	0	0
gga-miR-553-3p	0	0	0.547967	0.182656	0	0	0	0
gga-miR-758-5p	0	0	0.547967	0.182656	0	0	0	0
novel-gga-miR-6-5p	0	0	0.547967	0.182656	0.151495	0	0	0.0504984
novel-gga-miR-8-5p	0	0	0.547967	0.182656	0	0	0	0
gga-miR-1744-5p	0.37245	0	0.157698	0.176716	0.151495	0	0	0.0504984
gga-miR-1258-5p	0.527896	0	0	0.175965	0	0	0	0
gga-miR-1265-3p	0.527896	0	0	0.175965	0	0	0	0
gga-miR-1380-5p	0.527896	0	0	0.175965	0	0	0	0
gga-miR-1721-3p	0.527896	0	0	0.175965	0	0	0	0
gga-miR-1843-3p	0.527896	0	0	0.175965	0	0	0	0
gga-miR-1892-5p	0.527896	0	0	0.175965	0	0	0	0
gga-miR-2362-3p	0.527896	0	0	0.175965	0	0	0	0
gga-miR-26b-3p	0.527896	0	0	0.175965	0	0	0	0
gga-miR-2981-3p	0.527896	0	0	0.175965	0.413767	0	0	0.137922
gga-miR-3092-5p	0.527896	0	0	0.175965	0	0	0	0
gga-miR-3160-5p	0.527896	0	0	0.175965	0	0	0	0
gga-miR-3617-3p	0.527896	0	0	0.175965	0	0	0	0
gga-miR-3915-3p	0.527896	0	0	0.175965	0	0	0	0
gga-miR-3919-3p	0.527896	0	0	0.175965	0	0	0	0
gga-miR-4443-5p	0.527896	0	0	0.175965	0	0	0	0
gga-miR-4515-3p	0.527896	0	0	0.175965	0	0	0	0
gga-miR-466b-5p	0.527896	0	0	0.175965	0	0	0	0
gga-miR-466n-5p	0.527896	0	0	0.175965	0	0	0	0
gga-miR-4743-5p	0.527896	0	0	0.175965	0	0	0	0
gga-miR-4768-5p	0.527896	0	0	0.175965	0	0	0	0
gga-miR-503-3p	0.527896	0	0	0.175965	0	0	0	0
gga-miR-5087-5p	0.527896	0	0	0.175965	0	0	0	0
gga-miR-5125-5p	0.527896	0	0	0.175965	0	0.391107	0.412712	0.26794
gga-miR-512-5p	0.527896	0	0	0.175965	0	0	0	0
gga-miR-513a-3p	0.527896	0	0	0.175965	0	0	0	0
gga-miR-6165-5p	0.527896	0	0	0.175965	0	0.142478	0	0.0474928
gga-miR-632-3p	0.527896	0	0	0.175965	1.52719	0.391107	0.995345	0.971214
gga-miR-6403-3p	0.527896	0	0	0.175965	0	0	0	0
gga-miR-6665-3p	0.527896	0	0	0.175965	0	0	0	0
gga-miR-6878-3p	0.527896	0	0	0.175965	0	0	0	0
gga-miR-6913-3p	0.527896	0	0	0.175965	0	0	0	0
gga-miR-6995-3p	0.527896	0	0	0.175965	0	0	0	0
gga-miR-7258-5p	0.527896	0	0	0.175965	0	0	0	0
gga-miR-7399-5p	0.527896	0	0	0.175965	0.413767	0	0.412712	0.275493
gga-miR-8821-5p	0.527896	0	0	0.175965	0	0	0	0
gga-miR-8899-3p	0.527896	0	0	0.175965	0	0	0	0
gga-miR-9131-5p	0.527896	0	0	0.175965	0	0	0	0
gga-miR-9186o-3p	0.527896	0	0	0.175965	0	0.391107	0	0.130369
gga-miR-9307-3p	0.527896	0	0	0.175965	0	0	0	0
gga-miR-9792-3p	0.527896	0	0	0.175965	0	0	0	0
gga-miR-9817-3p	0.527896	0	0	0.175965	0	0	0	0
novel-gga-miR-12-3p	0.527896	0	0	0.175965	0	0	0	0
novel-gga-miR-5-5p	0.527896	0	0	0.175965	0	0.142478	0	0.0474928
gga-miR-200b-5p	0.198211	0	0.299845	0.166019	0.997458	0.142478	0.412712	0.51755
gga-miR-23b-5p	0.198211	0.129826	0.157698	0.161912	0	0	0.151073	0.0503578
gga-miR-1587-3p	0	0.461159	0	0.15372	0.915146	0.787932	0.527652	0.743577
gga-miR-28-3p	0	0.461159	0	0.15372	0	0	0	0
gga-miR-2973-5p	0	0.461159	0	0.15372	0	0	0	0
gga-miR-3064-3p	0	0.461159	0	0.15372	0	0	0	0
gga-miR-4511-3p	0	0.461159	0	0.15372	0	0	0	0
gga-miR-4675-5p	0	0.461159	0	0.15372	0	0	0	0
gga-miR-4759-3p	0	0.461159	0	0.15372	0	0	0	0
gga-miR-6499-5p	0	0.461159	0	0.15372	0	0.272142	0	0.0907139
gga-miR-6837-5p	0	0.461159	0	0.15372	0	0	0	0
gga-miR-7335-5p	0	0.461159	0	0.15372	0	0	0	0
gga-miR-1198-3p	0	0	0.429233	0.143078	0	0	0	0
gga-miR-1268a-5p	0	0	0.429233	0.143078	0	0	0	0
gga-miR-1273f-5p	0	0	0.429233	0.143078	0	0	0	0
gga-miR-135b-5p	0	0	0.429233	0.143078	0	0	0	0
gga-miR-1388-3p	0	0	0.429233	0.143078	0	0	0	0
gga-miR-1551-5p	0	0	0.429233	0.143078	0	0	0.527652	0.175884
gga-miR-1740-5p	0	0	0.429233	0.143078	0	0.60312	0.634107	0.412409
gga-miR-1805-5p	0	0	0.429233	0.143078	0	0.142478	0	0.0474928
gga-miR-3169-3p	0	0	0.429233	0.143078	0	0	0	0
gga-miR-4331-5p	0	0	0.429233	0.143078	0	0	0	0
gga-miR-449a-5p	0	0	0.429233	0.143078	0	0.391107	0	0.130369
gga-miR-460a-3p	0	0	0.429233	0.143078	2.803	2.93417	2.46629	2.73449
gga-miR-542-3p	0	0	0.429233	0.143078	0	0	0	0
gga-miR-558-3p	0	0	0.429233	0.143078	0	0	0	0
gga-miR-5587-5p	0	0	0.429233	0.143078	0	0	0	0
gga-miR-5615-5p	0	0	0.429233	0.143078	0	0	0	0
gga-miR-6857-5p	0	0	0.429233	0.143078	0	0	0	0
gga-miR-6948-5p	0	0	0.429233	0.143078	0	0	0	0
gga-miR-7255-3p	0	0	0.429233	0.143078	0	0	0	0
gga-miR-7438-5p	0	0	0.429233	0.143078	0	0	0	0
gga-miR-7469-3p	0	0	0.429233	0.143078	0	0	0	0
gga-miR-8900-3p	0	0	0.429233	0.143078	0	0	0	0
novel-gga-miR-7-3p	0	0	0.429233	0.143078	0	0	0	0
novel-gga-miR-8-3p	0	0	0.429233	0.143078	0	0	0	0
gga-miR-6768-5p	0.37245	0	0	0.12415	0	0	0	0
gga-miR-1246-5p	0	0.358943	0	0.119648	0	0	0	0
gga-miR-1344-5p	0	0.358943	0	0.119648	0	0	0	0
gga-miR-146a-3p	0	0.358943	0	0.119648	0	0	0	0
gga-miR-1610-3p	0	0.358943	0	0.119648	0	0	0	0
gga-miR-1620-3p	0	0.358943	0	0.119648	0	0	0	0
gga-miR-1756a-3p	0	0.358943	0	0.119648	1.14921	1.96584	1.0731	1.39605
gga-miR-185-3p	0	0.358943	0	0.119648	0	0.391107	0	0.130369
gga-miR-187-5p	0	0.358943	0	0.119648	0	0	0	0
gga-miR-2287-3p	0	0.358943	0	0.119648	0	0	0	0
gga-miR-2988-5p	0	0.358943	0	0.119648	0	0	0	0
gga-miR-330-3p	0	0.358943	0	0.119648	0	0	0	0
gga-miR-3966-5p	0	0.358943	0	0.119648	0	0	0	0
gga-miR-466b-5p	0	0.358943	0	0.119648	0	0	0	0
gga-miR-467e-5p	0	0.358943	0	0.119648	0	0.501004	0	0.167001
gga-miR-4731-5p	0	0.358943	0	0.119648	0	0	0	0
gga-miR-4734-5p	0	0.358943	0	0.119648	0	0	0	0
gga-miR-492-5p	0	0.358943	0	0.119648	0	0	0	0
gga-miR-545-5p	0	0.358943	0	0.119648	0	0	0	0
gga-miR-548s-5p	0	0.358943	0	0.119648	0	0	0	0
gga-miR-582-3p	0	0.358943	0	0.119648	0	0	0	0
gga-miR-6081-5p	0	0.358943	0	0.119648	0	0	0	0
gga-miR-667-5p	0	0.358943	0	0.119648	0.635615	0	0	0.211872
gga-miR-6698-3p	0	0.358943	0	0.119648	0	0	0.287816	0.0959386
gga-miR-6843-5p	0	0.358943	0	0.119648	0	0	0	0
gga-miR-7138-5p	0	0.358943	0	0.119648	0	0	0	0
gga-miR-8820-3p	0	0.358943	0	0.119648	0	0	0	0
gga-miR-9800-3p	0	0.358943	0	0.119648	0	0	0	0
novel-gga-miR-12-3p	0	0.358943	0	0.119648	0	0	0	0
gga-miR-20a-3p	0.198211	0.129826	0	0.109346	3.36464	3.72774	3.32947	3.47395
gga-miR-1805-3p	0	0	0.299845	0.0999482	0	1.23229	0	0.410763
gga-miR-6557-5p	0	0	0.299845	0.0999482	0.734933	0	1.63111	0.788681
gga-miR-1329-3p	0	0.129826	0.157698	0.0958415	0.997458	1.23229	0.634107	0.954618
gga-miR-1467-3p	0	0.129826	0.157698	0.0958415	1.14921	1.46707	1.46797	1.36142
gga-miR-103-5p	0	0.248928	0	0.082976	0.413767	1.02715	0.733243	0.724721
gga-miR-138-3p	0	0.248928	0	0.082976	0	0	0	0
gga-miR-16c-3p	0	0.248928	0	0.082976	1.47068	1.23229	1.95244	1.5518
novel-gga-miR-33-3p	0.198211	0	0	0.0660704	0.915146	0	0	0.305049
novel-gga-miR-5-3p	0.198211	0	0	0.0660704	0	0.501004	0	0.167001
novel-gga-miR-8-3p	0.198211	0	0	0.0660704	0	0.142478	0.151073	0.0978506
novel-gga-miR-8-5p	0.198211	0	0	0.0660704	1.21949	1.96584	1.34797	1.5111
gga-miR-383-3p	0	0	0.157698	0.0525661	0.997458	0.698483	0.634107	0.776683
gga-miR-499-3p	0	0	0.157698	0.0525661	1.58157	2.47695	1.68163	1.91338
novel-gga-miR-6-3p	0	0	0.157698	0.0525661	0	0	0	0
novel-gga-miR-9-5p	0	0	0.157698	0.0525661	0	0	0	0
gga-miR-15a-3p	0	0.129826	0	0.0432754	3.36464	3.53451	3.5358	3.47831
gga-miR-2996-5p	0	0.129826	0	0.0432754	0	0	0	0
novel-gga-miR-10-5p	0	0.129826	0	0.0432754	0	0	0	0
novel-gga-miR-6-3p	0	0.129826	0	0.0432754	0.635615	0	0	0.211872
gga-miR-106a-5p	0	0	0	0	1.35054	1.52024	0	0.956928
gga-miR-10b-3p	0	0	0	0	0.151495	0.272142	0.151073	0.19157
gga-miR-1183-3p	0	0	0	0	0.528951	0	0	0.176317
gga-miR-1205-3p	0	0	0	0	0.528951	0.60312	0	0.377357
gga-miR-1208-3p	0	0	0	0	1.07533	0.872157	0	0.649161
gga-miR-124a-3p	0	0	0	0	0	0.391107	1.14688	0.512663
gga-miR-126-5p	0	0	0	0	0.827851	1.02715	0	0.618334
gga-miR-1271-3p	0	0	0	0	1.21949	0	1.0731	0.764197
gga-miR-1271-3p	0	0	0	0	0	2.11156	1.0731	1.06155
gga-miR-1271-5p	0	0	0	0	0	0.787932	0.527652	0.438528
gga-miR-1416-3p	0	0	0	0	0.734933	0.272142	0.151073	0.386049
gga-miR-142-3p	0	0	0	0	12.0244	12.4615	11.9191	12.135
gga-miR-142-5p	0	0	0	0	16.6906	17.2899	16.4454	16.8086
gga-miR-1454-3p	0	0	0	0	7.39677	7.25311	6.07828	6.90939
gga-miR-1458-3p	0	0	0	0	0.413767	0.787932	0	0.400566
gga-miR-1560-5p	0	0	0	0	0.734933	0.951734	0.287816	0.658161
gga-miR-1563-3p	0	0	0	0	0	0	1.57875	0.526251
gga-miR-1585-5p	0	0	0	0	0.528951	0	0	0.176317
gga-miR-1587-3p	0	0	0	0	0	0.872157	0	0.290719
gga-miR-1590-5p	0	0	0	0	0.288583	0	0.733243	0.340609
gga-miR-1592-5p	0	0	0	0	0	0.391107	0	0.130369
gga-miR-1597-5p	0	0	0	0	0.413767	0	0	0.137922
gga-miR-1618-5p	0	0	0	0	0	0.787932	0.527652	0.438528
gga-miR-1619-3p	0	0	0	0	0	0.60312	0.826003	0.476374
gga-miR-1626-3p	0	0	0	0	0	0.272142	0	0.0907139
gga-miR-1635-5p	0	0	0	0	0.827851	0.951734	0.733243	0.83761
gga-miR-1636-5p	0	0	0	0	0	1.80372	0	0.60124
gga-miR-1655-3p	0	0	0	0	1.21949	1.41186	1.14688	1.25941
gga-miR-1655-5p	0	0	0	0	2.07412	2.39391	1.63111	2.03305
gga-miR-1662-3p	0	0	0	0	0.413767	0.272142	0.287816	0.324575
gga-miR-1663-3p	0	0	0	0	0	0.272142	0.634107	0.302083
gga-miR-1663-5p	0	0	0	0	0	1.57153	0.151073	0.5742
gga-miR-1668-3p	0	0	0	0	1.2865	1.1671	1.284	1.24587
gga-miR-1698-3p	0	0	0	0	0	0.501004	0	0.167001
gga-miR-1712-3p	0	0	0	0	0.288583	0.272142	0	0.186908
gga-miR-1720-3p	0	0	0	0	0	0.391107	0	0.130369
gga-miR-1728-3p	0	0	0	0	0	0.60312	0	0.20104
gga-miR-1734-3p	0	0	0	0	0.734933	1.1671	1.14688	1.0163
gga-miR-1734-5p	0	0	0	0	0.827851	0.872157	1.284	0.994671
gga-miR-1736-5p	0	0	0	0	0	0	0.151073	0.0503578
gga-miR-1747-3p	0	0	0	0	1.21949	1.35445	0.826003	1.13331
gga-miR-1751-5p	0	0	0	0	0.151495	0	0	0.0504984
gga-miR-1768-3p	0	0	0	0	0	0.391107	0	0.130369
gga-miR-1771-3p	0	0	0	0	0	0.501004	0	0.167001
gga-miR-1772-5p	0	0	0	0	0.288583	0	0.287816	0.192133
gga-miR-1774-3p	0	0	0	0	0	0	0.412712	0.137571
gga-miR-1788-3p	0	0	0	0	1.52719	0	1.284	0.937065
gga-miR-1807-5p	0	0	0	0	0.413767	0.60312	0.287816	0.434901
gga-miR-183-5p	0	0	0	0	0	0	3.06979	1.02326
gga-miR-1840-5p	0	0	0	0	7.08712	0.391107	0	2.49274
gga-miR-1842-3p	0	0	0	0	0.288583	0	0	0.0961943
gga-miR-1842-5p	0	0	0	0	0.827851	0	0	0.27595
gga-miR-18b-3p	0	0	0	0	0.635615	0.872157	0.412712	0.640161
gga-miR-18b-5p	0	0	0	0	6.02719	6.02795	5.6443	5.89981
gga-miR-190a-3p	0	0	0	0	4.37213	4.32159	4.58932	4.42768
gga-miR-190a-5p	0	0	0	0	5.98746	5.86536	6.23662	6.02981
gga-miR-193a-3p	0	0	0	0	0	0	0.527652	0.175884
gga-miR-193a-5p	0	0	0	0	0	0	0.527652	0.175884
gga-miR-1973-3p	0	0	0	0	0	0	0.412712	0.137571
gga-miR-1973-5p	0	0	0	0	0.288583	0	0	0.0961943
gga-miR-202-5p	0	0	0	0	1.14921	0.698483	0	0.615897
gga-miR-205a-3p	0	0	0	0	0.151495	0	0	0.0504984
gga-miR-205b-5p	0	0	0	0	0.528951	1.41186	1.86769	1.2695
gga-miR-2130-3p	0	0	0	0	0.413767	0	0.412712	0.275493
gga-miR-216b-3p	0	0	0	0	0.413767	0.60312	0.151073	0.38932
gga-miR-216c-3p	0	0	0	0	0.288583	0	0.527652	0.272078
gga-miR-216c-5p	0	0	0	0	0.413767	0	0.412712	0.275493
gga-miR-219b-3p	0	0	0	0	9.97331	10.2511	10.4941	10.2395
gga-miR-2329-3p	0	0	0	0	0	0.142478	0	0.0474928
gga-miR-2329-5p	0	0	0	0	0.635615	0.60312	0.527652	0.588796
gga-miR-2338-3p	0	0	0	0	0.288583	0	0	0.0961943
gga-miR-2346-3p	0	0	0	0	0.635615	0.698483	0.913158	0.749085
gga-miR-2396-5p	0	0	0	0	0	0.272142	0	0.0907139
gga-miR-23a-5p	0	0	0	0	0	0.391107	0	0.130369
gga-miR-2404-5p	0	0	0	0	2.11157	0	3.06979	1.72712
gga-miR-2466-3p	0	0	0	0	0	0.501004	0	0.167001
gga-miR-28-3p	0	0	0	0	0	0.272142	0	0.0907139
gga-miR-28-5p	0	0	0	0	0	0.272142	0	0.0907139
gga-miR-2902-3p	0	0	0	0	1.58157	1.76017	1.95244	1.76473
gga-miR-2986-3p	0	0	0	0	0	0.787932	0.527652	0.438528
gga-miR-301a-3p	0	0	0	0	6.93225	7.43719	6.71262	7.02735
gga-miR-301a-5p	0	0	0	0	0.528951	0.787932	0	0.438961
gga-miR-3113-3p	0	0	0	0	0	0	5.44302	1.81434
gga-miR-3124-3p	0	0	0	0	0.734933	0	0.634107	0.456347
gga-miR-3151-3p	0	0	0	0	0	3.35589	0	1.11863
gga-miR-320b-3p	0	0	0	0	0	0.501004	0	0.167001
gga-miR-324-3p	0	0	0	0	0	0.391107	0	0.130369
gga-miR-342-5p	0	0	0	0	5.38735	0	4.73996	3.37577
gga-miR-3431-3p	0	0	0	0	0	0	4.47938	1.49313
gga-miR-3431-5p	0	0	0	0	0	0	1.77766	0.592553
gga-miR-34a-5p	0	0	0	0	1.35054	2.27518	0	1.20857
gga-miR-34b-3p	0	0	0	0	1.07533	0	0.287816	0.454381
gga-miR-3523-5p	0	0	0	0	0.151495	0	0.151073	0.100856
gga-miR-3530-3p	0	0	0	0	0	1.09882	0	0.366274
gga-miR-3534-3p	0	0	0	0	0	0.60312	0.412712	0.338611
gga-miR-3534-5p	0	0	0	0	0	0.60312	0.287816	0.296979
gga-miR-3688-3p	0	0	0	0	0	0.60312	0	0.20104
gga-miR-378d-3p	0	0	0	0	0	0	0.527652	0.175884
gga-miR-3919-5p	0	0	0	0	0.827851	0	0	0.27595
gga-miR-3940-5p	0	0	0	0	0	0	1.0731	0.357701
gga-miR-425-3p	0	0	0	0	8.30276	0	0	2.76759
gga-miR-425-5p	0	0	0	0	12.9797	0	0	4.32656
gga-miR-4279-3p	0	0	0	0	0.734933	0	0	0.244978
gga-miR-4286-3p	0	0	0	0	0.288583	0.501004	0	0.263196
gga-miR-4286-5p	0	0	0	0	0	0.142478	0	0.0474928
gga-miR-4331-3p	0	0	0	0	0	0	1.95244	0.650812
gga-miR-449b-5p	0	0	0	0	0.288583	0.60312	0	0.297234
gga-miR-449c-5p	0	0	0	0	0	0.951734	0	0.317245
gga-miR-4514-3p	0	0	0	0	0	0.501004	0	0.167001
gga-miR-454-5p	0	0	0	0	0.288583	0.391107	0.527652	0.402447
gga-miR-460b-3p	0	0	0	0	3.28494	2.93417	3.32947	3.18286
gga-miR-4710-3p	0	0	0	0	0	0	0.412712	0.137571
gga-miR-4727-3p	0	0	0	0	1.47068	2.24391	0	1.2382
gga-miR-4746-3p	0	0	0	0	1.41186	0	0	0.47062
gga-miR-489-5p	0	0	0	0	0	0.391107	0.733243	0.374783
gga-miR-503-5p	0	0	0	0	0	1.92698	0	0.642327
gga-miR-5125-3p	0	0	0	0	0	2.76824	2.68018	1.81614
gga-miR-548u-3p	0	0	0	0	0	0.391107	0	0.130369
gga-miR-548u-5p	0	0	0	0	0	6.8082	0	2.2694
gga-miR-551-3p	0	0	0	0	1.35054	1.66893	1.21707	1.41218
gga-miR-5587-3p	0	0	0	0	0.413767	0.787932	0	0.400566
gga-miR-5625-3p	0	0	0	0	0.413767	0	0	0.137922
gga-miR-579-5p	0	0	0	0	0	1.09882	0	0.366274
gga-miR-6165-3p	0	0	0	0	0	0.60312	0	0.20104
gga-miR-6165-5p	0	0	0	0	0	1.09882	0	0.366274
gga-miR-646-3p	0	0	0	0	0	0	0.287816	0.0959386
gga-miR-653-3p	0	0	0	0	0	0.391107	0	0.130369
gga-miR-653-5p	0	0	0	0	0.528951	0	0	0.176317
gga-miR-654-3p	0	0	0	0	0	0.787932	0.733243	0.507058
gga-miR-654-5p	0	0	0	0	0	0.142478	0	0.0474928
gga-miR-6546-3p	0	0	0	0	0.151495	0	0	0.0504984
gga-miR-6546-5p	0	0	0	0	0.635615	0	0.527652	0.387756
gga-miR-6570-5p	0	0	0	0	1.21949	0	0.733243	0.65091
gga-miR-6592-3p	0	0	0	0	0.413767	0	0	0.137922
gga-miR-6592-5p	0	0	0	0	0	0.501004	0	0.167001
gga-miR-6648-3p	0	0	0	0	0.827851	0.951734	0.634107	0.804564
gga-miR-6650-3p	0	0	0	0	0.528951	0.787932	0	0.438961
gga-miR-6650-5p	0	0	0	0	1.14921	0.391107	0	0.513438
gga-miR-6655-5p	0	0	0	0	0.288583	0	0	0.0961943
gga-miR-6663-3p	0	0	0	0	0.734933	0	0	0.244978
gga-miR-673-3p	0	0	0	0	0	0	0.412712	0.137571
gga-miR-676-3p	0	0	0	0	0	0.698483	0	0.232828
gga-miR-6856-3p	0	0	0	0	0	1.41186	0	0.470619
gga-miR-6856-5p	0	0	0	0	0	0.272142	0	0.0907139
gga-miR-7138-3p	0	0	0	0	0.528951	0	0	0.176317
gga-miR-717-3p	0	0	0	0	0	0	4.47938	1.49313
gga-miR-717-5p	0	0	0	0	0	0.272142	1.77766	0.683267
gga-miR-7240-5p	0	0	0	0	0	1.29466	0	0.431554
gga-miR-7280-3p	0	0	0	0	0.151495	0	0	0.0504984
gga-miR-7280-5p	0	0	0	0	0.413767	0	0	0.137922
gga-miR-7326-5p	0	0	0	0	0	0	0.287816	0.0959386
gga-miR-7351-3p	0	0	0	0	0	1.96584	1.40922	1.12502
gga-miR-7371e-5p	0	0	0	0	0	0	1.0731	0.357701
gga-miR-7441-3p	0	0	0	0	0	0.272142	0	0.0907139
gga-miR-7441-5p	0	0	0	0	0	0.142478	0	0.0474928
gga-miR-7455-3p	0	0	0	0	1.14921	1.02715	1.57875	1.2517
gga-miR-7462-5p	0	0	0	0	0.734933	0.60312	0.412712	0.583588
gga-miR-8807-5p	0	0	0	0	0	0.391107	0	0.130369
gga-miR-8921-5p	0	0	0	0	0	0.391107	0	0.130369
gga-miR-8922-3p	0	0	0	0	0	0	0.412712	0.137571
gga-miR-892b-3p	0	0	0	0	0	0	1.95244	0.650812
gga-miR-8947-3p	0	0	0	0	0	0.60312	0	0.20104
gga-miR-8987-3p	0	0	0	0	0	0	0.412712	0.137571
gga-miR-9048-3p	0	0	0	0	0	0.391107	0	0.130369
gga-miR-9048-5p	0	0	0	0	0	0.142478	0	0.0474928
gga-miR-9054-3p	0	0	0	0	0	0.391107	0	0.130369
gga-miR-9086-5p	0	0	0	0	0.288583	0	0	0.0961943
gga-miR-9097-3p	0	0	0	0	0	0	1.40922	0.469739
gga-miR-9105-3p	0	0	0	0	0	0.272142	0	0.0907139
gga-miR-9105-5p	0	0	0	0	0	0.951734	0	0.317245
gga-miR-9131-3p	0	0	0	0	0.528951	0	0	0.176317
gga-miR-9139-3p	0	0	0	0	0	0.391107	0	0.130369
gga-miR-9181-5p	0	0	0	0	0	0.391107	0	0.130369
novel-gga-miR-11-3p	0	0	0	0	0	0.501004	0	0.167001
novel-gga-miR-11-3p	0	0	0	0	0	1.35445	0.733243	0.695897
novel-gga-miR-11-5p	0	0	0	0	0	1.80372	0	0.60124
novel-gga-miR-12-5p	0	0	0	0	0.915146	0	0	0.305049
novel-gga-miR-13-3p	0	0	0	0	0.827851	0	0	0.27595
novel-gga-miR-13-3p	0	0	0	0	0	1.09882	0	0.366274
novel-gga-miR-13-5p	0	0	0	0	0	0.501004	0	0.167001
novel-gga-miR-14-5p	0	0	0	0	0.635615	0	0	0.211872
novel-gga-miR-15-3p	0	0	0	0	0.635615	0	0	0.211872
novel-gga-miR-15-5p	0	0	0	0	0	0.698483	0	0.232828
novel-gga-miR-16-5p	0	0	0	0	0.528951	0	0	0.176317
novel-gga-miR-17-3p	0	0	0	0	0	0.501004	0	0.167001
novel-gga-miR-17-5p	0	0	0	0	0	0.272142	0	0.0907139
novel-gga-miR-19-3p	0	0	0	0	0.151495	0	3.23113	1.12754
novel-gga-miR-19-5p	0	0	0	0	0.413767	0	0.287816	0.233861
novel-gga-miR-20-5p	0	0	0	0	0	1.09882	0	0.366274
novel-gga-miR-23-5p	0	0	0	0	0	1.09882	0.826003	0.641608
novel-gga-miR-2-3p	0	0	0	0	4.55991	4.2604	4.47938	4.43323
novel-gga-miR-2-5p	0	0	0	0	2.28546	2.42212	1.77766	2.16175
novel-gga-miR-28-5p	0	0	0	0	0.528951	0.501004	0	0.343319
novel-gga-miR-31-3p	0	0	0	0	0	0	0.995345	0.331782
novel-gga-miR-32-3p	0	0	0	0	1.87077	1.80372	1.34797	1.67415
novel-gga-miR-32-5p	0	0	0	0	0	1.29466	0.995345	0.763336
novel-gga-miR-33-3p	0	0	0	0	0.915146	1.23229	0.913158	1.0202
novel-gga-miR-33-5p	0	0	0	0	0	1.02715	0	0.342384
novel-gga-miR-3-3p	0	0	0	0	0.827851	0	0.151073	0.326308
novel-gga-miR-35-5p	0	0	0	0	0.288583	0	0	0.0961943
novel-gga-miR-3-5p	0	0	0	0	2.46976	0	0.913158	1.12764
novel-gga-miR-38-5p	0	0	0	0	1.2865	0	0	0.428834
novel-gga-miR-40-3p	0	0	0	0	0.635615	0	0	0.211872
novel-gga-miR-41-3p	0	0	0	0	0	1.29466	0	0.431554
novel-gga-miR-42-5p	0	0	0	0	0.827851	0	0	0.27595
novel-gga-miR-43-3p	0	0	0	0	0	1.09882	0	0.366274
novel-gga-miR-43-3p	0	0	0	0	1.14921	0	0	0.383069
novel-gga-miR-44-5p	0	0	0	0	7.80729	7.11085	7.46014	7.45943
novel-gga-miR-45-3p	0	0	0	0	0.413767	0.787932	0	0.400566
novel-gga-miR-48-3p	0	0	0	0	0	1.02715	0	0.342384
novel-gga-miR-5-3p	0	0	0	0	0.827851	0	0	0.27595
novel-gga-miR-5-3p	0	0	0	0	0.151495	0	0.826003	0.325833
novel-gga-miR-5-5p	0	0	0	0	2.46976	0	0	0.823254
novel-gga-miR-5-5p	0	0	0	0	1.2865	1.02715	0.412712	0.908789
novel-gga-miR-7-3p	0	0	0	0	1.2865	1.1671	0.913158	1.12225
novel-gga-miR-7-5p	0	0	0	0	2.07412	2.60554	1.99301	2.22422
novel-gga-miR-9-3p	0	0	0	0	0	2.11156	1.0731	1.06155
novel-gga-miR-9-5p	0	0	0	0	0	0.787932	0.527652	0.438528
