# Supplementary material for: Integrated Transcriptome Analysis Reveals mRNA–miRNA Pathway Crosstalk in Roman Laying Hens’ Immune Organs Induced by AFB1
Source: Toxins (Basel). 2022 Nov 19;14(11):808. doi: 10.3390/toxins14110808 (PMC9693605; doi:10.3390/toxins14110808)
Supplement: Supplementary file 1 [file toxins-14-00808-s001.zip › Table S4 TPM of miRNA in bursa of Fabricius.xlsx]

## Sheet: Sheet3
Supplementary Table 4 The TPM of miRNAs in bursa of Fabricius
miRNA	Treated BF-1	Treated BF-2	Treated BF-3	Treated_Mean	Controled BF-1	Controled BF-2	Controled BF-3	Control_mean
gga-miR-148a-3p	18.6227	18.3847	18.6434	18.5502	18.305	18.5926	18.3392	18.4123
gga-miR-146c-5p	15.9186	16.2792	15.7448	15.9809	16.66	16.8235	16.7188	16.7341
gga-miR-203a-3p	14.8964	15.462	15.1581	15.1722	15.4235	15.1	15.4785	15.334
gga-miR-21-3p	15.6102	14.9813	14.5216	15.0377	14.7439	14.7189	14.7474	14.7367
gga-miR-26a-5p	14.2312	14.8622	14.2464	14.4466	14.6824	14.4652	14.8925	14.68
gga-miR-200b-3p	13.9746	14.6789	13.9789	14.2108	14.3882	13.9355	14.4281	14.2506
gga-let-7f-3p	14.202	14.2475	14.1199	14.1898	14.1924	14.1498	14.3007	14.2143
gga-miR-99a-5p	14.0549	14.3032	14.1361	14.1647	14.0419	14.2481	14.3341	14.208
gga-let-7a-5p	13.3976	14.1563	13.2152	13.5897	13.9098	13.6436	13.71	13.7544
gga-let-7j-5p	13.3937	14.1563	13.2172	13.5891	13.9096	13.6444	13.7081	13.754
gga-miR-10b-5p	13.2204	13.4512	13.2343	13.3019	13.4796	13.5871	13.5345	13.5337
gga-let-7g-5p	13.0779	13.4235	13.2899	13.2638	13.2481	13.0618	13.3345	13.2148
gga-miR-101-3p	12.8946	13.4783	13.2285	13.2005	13.4547	13.3186	13.7147	13.496
gga-miR-200a-3p	12.8407	13.8436	12.8217	13.1687	13.5823	13.0384	13.462	13.3609
gga-let-7i-5p	12.9861	13.2518	13.0301	13.0893	12.8176	12.8361	13.0794	12.911
gga-miR-146b-5p	14.5195	12.3259	11.6823	12.8426	11.7604	12.2131	12.596	12.1898
gga-let-7k-5p	12.405	12.4568	12.6221	12.4946	12.4339	12.5019	12.4735	12.4698
gga-miR-27b-3p	12.362	12.5934	12.4523	12.4692	12.5585	12.7495	12.8807	12.7296
gga-miR-128-3p	12.2013	12.7863	12.3196	12.4357	12.6077	12.8829	12.7901	12.7602
gga-miR-30a-3p	12.3142	12.5817	12.3257	12.4072	12.3824	12.222	12.3128	12.3058
gga-miR-30d-5p	12.2372	12.3759	12.3757	12.3296	12.3216	12.6491	12.6377	12.5361
gga-miR-30c-5p	11.9898	12.5127	12.1756	12.2261	12.4594	12.5344	12.3924	12.4621
gga-miR-205a-5p	11.8878	12.6661	11.9872	12.1804	12.7688	12.6361	12.6352	12.6801
gga-miR-100-5p	11.9095	12.2825	11.9219	12.038	12.13	12.4465	12.24	12.2722
gga-miR-126-3p	11.6384	12.3288	11.6616	11.8763	11.7961	11.8889	12.013	11.8993
gga-miR-22-3p	11.1891	12.2949	12.0295	11.8378	12.0333	12.1117	12.4065	12.1838
gga-miR-199-3p	11.6976	12.0441	11.4328	11.7248	11.3106	11.3918	11.7793	11.4939
gga-miR-10a-5p	11.6076	11.8059	11.5651	11.6595	11.5777	11.8246	11.8654	11.7559
gga-miR-92-3p	10.982	11.5404	11.1844	11.2356	11.4867	11.5852	11.7051	11.5923
gga-miR-23b-3p	11.0232	11.1102	11.0972	11.0768	10.9487	10.816	11.0556	10.9401
gga-miR-140-3p	10.8456	11.0453	10.9104	10.9338	10.8773	10.4798	11.0556	10.8043
conserve-gga-miR-92-3p	10.7296	10.953	10.6796	10.7874	10.5517	10.7171	10.6703	10.6464
gga-miR-7b-5p	10.5971	10.733	11.0056	10.7786	10.7497	10.8657	11.0002	10.8719
gga-miR-125b-5p	10.3572	11.0927	10.6825	10.7108	10.919	11.1324	11.139	11.0635
gga-miR-103-3p	10.4227	10.9671	10.6394	10.6764	10.8497	10.5594	10.8089	10.7394
gga-miR-24-3p	10.6528	10.68	10.4792	10.604	10.6005	10.6654	10.985	10.7503
gga-miR-16c-5p	9.93533	10.2143	9.98143	10.0437	10.3093	10.0485	10.6182	10.3253
gga-miR-199-5p	9.73391	10.4343	9.58233	9.91685	9.91261	9.9122	10.0719	9.96557
conserve-gga-miR-148a-3p	9.50067	10.1669	9.54597	9.73784	10.0776	9.99279	10.0935	10.0547
gga-miR-107-3p	8.92205	10.3115	9.85999	9.69783	10.0595	9.85776	10.1219	10.0131
conserve-gga-miR-145-5p	9.85968	9.94775	9.27936	9.6956	9.35321	10.2179	9.79442	9.78853
gga-miR-218-5p	9.53802	9.59861	9.69485	9.61049	9.11151	9.52442	9.37801	9.33798
gga-miR-429-3p	9.4794	9.90187	9.41098	9.59742	9.67496	9.57061	9.7946	9.68006
gga-let-7c-5p	9.49245	9.79126	9.40648	9.5634	9.651	9.50805	9.56126	9.57344
gga-miR-20a-5p	9.33764	9.87781	9.4121	9.54252	9.79826	9.55995	10.111	9.82306
gga-miR-30e-3p	9.32914	9.26973	9.46607	9.35498	9.20375	9.41446	9.40676	9.34166
gga-miR-456-3p	9.14577	9.42483	9.34275	9.30445	9.42004	9.12446	9.30817	9.28422
gga-miR-30e-5p	8.96564	9.6653	9.00659	9.21251	9.4112	9.57044	9.6302	9.53728
gga-miR-7-5p	9.08272	9.14825	9.33803	9.18967	8.82362	8.91252	9.04342	8.92652
gga-miR-181a-5p	9.09739	9.38532	9.03067	9.17113	9.07241	9.57591	9.48463	9.37765
conserve-gga-miR-98-5p	9.09363	9.28926	9.01794	9.13361	9.09573	8.77212	8.72308	8.86365
gga-miR-32-5p	8.50518	9.39202	8.53971	8.8123	8.96638	8.6411	9.3516	8.98636
gga-miR-221-3p	8.905	8.82656	8.61704	8.78286	8.94683	9.08574	8.8672	8.96659
gga-miR-146a-5p	9.88791	8.5226	7.80122	8.73724	8.03357	7.72443	8.89733	8.21844
gga-miR-365-3p	7.91749	9.20032	8.92767	8.68183	9.16325	9.08156	9.18214	9.14232
novel-gga-miR-1-5p	8.54118	9.1688	8.14251	8.6175	8.33322	0	8.9399	5.75771
gga-miR-2954-3p	8.4566	8.68818	8.65103	8.5986	8.57158	8.69141	8.84688	8.70329
gga-miR-30c-3p	8.35704	8.35983	8.44635	8.38774	8.15109	8.34582	8.5583	8.35174
gga-miR-17-5p	7.95662	8.33757	8.11428	8.13616	8.24576	8.08143	8.6095	8.31223
gga-miR-140-5p	7.72151	8.73383	7.80236	8.0859	8.37903	8.28807	8.75116	8.47275
gga-miR-193a-5p	7.6137	8.62708	7.95394	8.06491	8.69814	8.38522	8.94413	8.67583
gga-miR-499-5p	8.21131	8.00304	7.81146	8.0086	7.80723	8.07114	8.28122	8.0532
gga-miR-196-3p	7.87044	7.909	7.84288	7.87411	7.62764	7.97814	8.08226	7.89601
gga-miR-187-3p	7.72475	7.91994	7.90587	7.85019	9.20798	7.3351	9.26001	8.60103
gga-miR-1559-5p	7.63569	7.77927	7.45847	7.62448	7.69382	7.73157	7.8788	7.76806
gga-miR-222a-3p	7.82584	7.49541	7.40535	7.57553	7.70444	7.88515	7.67193	7.75384
gga-miR-126-5p	7.13401	7.95864	7.56863	7.55376	7.55594	7.99802	8.03615	7.86337
gga-miR-200a-5p	6.28707	9.87374	6.25272	7.47118	9.60714	9.52904	9.83171	9.65596
gga-miR-16-5p	7.40856	7.51214	7.46282	7.46117	7.36115	7.57827	7.75339	7.56427
gga-miR-214-3p	7.44833	7.40722	7.42179	7.42578	7.19333	7.26054	7.52098	7.32495
gga-miR-365-5p	7.35237	7.31907	7.34235	7.33793	7.1296	7.03188	6.97082	7.0441
gga-miR-454-3p	7.00838	7.5861	7.36881	7.32109	7.53943	7.37364	7.56128	7.49145
gga-miR-19a-3p	6.99232	7.8213	7.11489	7.3095	7.6358	7.44271	7.86379	7.64744
gga-miR-20b-5p	7.04342	7.32977	7.02773	7.13364	7.02614	7.24315	7.05731	7.10887
gga-miR-184-3p	9.0469	5.80652	5.94878	6.93407	5.53579	6.07784	5.86111	5.82491
gga-miR-200b-5p	6.65883	7.16578	6.72937	6.85133	7.06183	6.64751	7.35334	7.02089
gga-let-7a-3p	6.78637	7.2907	6.44926	6.84211	1.2798	1.41225	6.96188	3.21798
gga-miR-181b-5p	6.80078	7.02597	6.66804	6.8316	6.74534	7.12882	7.03921	6.97112
gga-miR-106-5p	6.64521	6.97023	6.86016	6.8252	6.84982	6.87198	7.19121	6.971
gga-miR-146c-3p	6.53131	7.27715	6.48669	6.76505	7.41647	7.43471	7.50348	7.45155
gga-miR-451-5p	6.39955	7.10764	6.73177	6.74632	6.51051	6.98285	7.21827	6.90388
gga-let-7j-3p	6.0731	7.2907	6.74609	6.70329	6.91834	7.06524	6.7182	6.90059
gga-miR-455-5p	6.26051	6.86096	6.98411	6.70186	6.70077	6.95567	6.73029	6.79557
gga-let-7k-3p	6.48617	7.00865	6.44926	6.64803	6.68655	6.76584	6.7182	6.72353
gga-miR-122-5p	6.25454	7.64398	5.99746	6.63199	6.04164	6.14356	6.65937	6.28152
conserve-gga-miR-145-3p	6.82717	6.74765	6.1488	6.57454	6.11567	6.88591	6.52535	6.50897
gga-miR-214-5p	6.375	6.46357	6.35278	6.39712	5.9278	5.95306	6.08231	5.98773
gga-miR-30b-5p	5.94921	6.52933	6.4287	6.30241	6.50566	6.4011	6.69526	6.53401
gga-miR-221-5p	6.40495	6.01472	6.15239	6.19069	6.25706	6.06282	5.89372	6.0712
conserve-gga-miR-2367-5p	6.68792	6.40249	5.2781	6.12284	5.48083	6.63614	6.13781	6.08492
gga-miR-31-3p	6.13939	6.17305	5.8373	6.04991	6.67363	5.90545	6.01228	6.19712
conserve-gga-miR-98-3p	5.93807	6.15834	5.96926	6.02189	5.80421	6.37549	6.09639	6.09203
gga-miR-222a-5p	6.26646	5.8552	5.67719	5.93295	5.8886	6.08715	5.88563	5.95379
conserve-gga-miR-129-5p	6.46306	5.76101	5.53052	5.9182	5.50047	5.35319	5.70453	5.5194
gga-miR-106-3p	5.82982	5.84605	5.77816	5.81801	5.63685	5.75705	5.78784	5.72725
gga-miR-26a-3p	5.68196	6.06879	5.58993	5.78023	5.81992	5.59162	0	3.80385
gga-miR-29b-3p	5.67304	5.91983	5.56323	5.7187	6.10715	5.2901	6.01475	5.804
gga-miR-1416-5p	5.34811	5.3977	5.63165	5.45915	4.75001	4.99804	5.24705	4.99837
gga-miR-125b-3p	6.95967	1.93933	7.22631	5.3751	7.07171	7.37516	6.99481	7.14723
gga-miR-22-5p	5.01537	5.32056	5.52499	5.28697	4.76633	4.89156	5.55288	5.07026
gga-miR-155-5p	7.38962	4.07233	4.30194	5.25463	3.91423	4.06528	5.10577	4.36176
gga-miR-6623-3p	5.60897	3.47924	6.34965	5.14596	4.92975	5.53288	5.49739	5.32
gga-miR-133a-3p	5.47162	5.3532	4.13792	4.98758	3.62321	5.72878	4.31696	4.55632
gga-miR-1306-3p	5.02241	4.81576	5.00407	4.94741	4.92975	5.53015	5.4323	5.2974
conserve-gga-miR-210-5p	5.22528	4.73878	4.63504	4.86637	4.14801	4.97014	5.01977	4.71264
gga-miR-2131-3p	5.13718	4.55454	4.86232	4.85135	4.33462	4.87875	5.06341	4.75893
gga-miR-215-5p	4.79453	4.87092	4.6755	4.78031	4.79311	4.95395	4.54617	4.76441
gga-miR-455-3p	4.46293	4.64697	4.91395	4.67462	4.81941	4.90426	4.92305	4.88224
gga-miR-15c-5p	4.58213	4.59877	4.73413	4.63835	4.6184	4.701	5.09646	4.80529
gga-miR-1729-5p	4.19017	4.99196	4.70511	4.62908	5.20575	5.21397	6.04652	5.48875
gga-miR-133c-3p	5.07078	4.98364	3.68207	4.57883	3.30368	5.28688	3.9951	4.19522
gga-miR-1552-5p	4.61978	4.67307	4.4375	4.57678	4.76091	4.26878	5.21731	4.749
gga-miR-19b-5p	6.69234	0	6.91399	4.53544	0	0.120946	8.38711	2.83602
conserve-gga-miR-92-5p	4.44207	4.49727	4.34019	4.42651	4.27506	4.68147	4.71379	4.55677
conserve-gga-miR-210-3p	4.69224	4.74372	3.83276	4.42291	4.56966	4.84403	4.68303	4.69891
gga-miR-32-3p	4.01761	4.80164	4.26265	4.36063	4.53199	4.24236	4.85294	4.54243
gga-miR-9-5p	5.9455	6.99837	0	4.31462	6.95082	0	6.27819	4.40967
gga-miR-458a-3p	4.61978	4.09567	4.20854	4.308	4.22871	4.62635	4.65161	4.50222
gga-miR-148a-5p	4.21497	4.6885	3.93627	4.27992	4.59424	4.19493	4.23452	4.34123
gga-miR-130a-3p	3.57561	4.66788	4.4375	4.227	3.83395	4.01934	4.22601	4.02643
gga-miR-34a-5p	4.28693	4.29704	4.07882	4.22093	3.96223	0	4.13803	2.70008
gga-miR-1552-3p	3.7889	4.77297	3.93627	4.16605	4.89059	4.45861	5.26378	4.87099
gga-miR-30d-3p	3.7889	4.4254	4.20854	4.14095	4.15628	4.17411	4.10128	4.14389
gga-miR-1451-5p	4.01761	3.98336	4.37746	4.12614	4.65391	4.0271	4.3329	4.33797
gga-miR-1560-3p	3.96007	4.05656	4.35272	4.12312	3.77066	3.85469	3.95447	3.85994
conserve-gga-miR-93-5p	3.66834	4.45578	4.12337	4.0825	4.00868	4.66664	4.57995	4.41842
gga-miR-203a-5p	3.61342	4.33021	4.23585	4.05983	4.51278	4.40602	4.59985	4.50622
gga-miR-29a-3p	3.55633	4.45578	4.03285	4.01499	4.50632	3.88916	4.49751	4.29766
gga-miR-2954-5p	3.7889	4.06446	4.12337	3.99224	4.0713	3.59764	4.10128	3.9234
conserve-gga-miR-425-5p	0	0	11.3855	3.79516	0	0	0	0
gga-miR-1677-3p	3.13036	4.41306	3.39768	3.64703	4.53834	4.8615	4.90184	4.76723
gga-miR-15b-5p	3.63196	3.57092	3.6418	3.61489	3.44551	3.52278	4.12893	3.69907
gga-miR-130c-3p	0	5.25642	5.2649	3.50711	4.48018	0	0	1.49339
gga-miR-1a-3p	4.4102	3.64662	2.33998	3.4656	2.55978	3.34795	3.01532	2.97435
gga-miR-15a-5p	3.15621	3.71855	3.46846	3.44774	3.2887	3.43218	3.92323	3.54803
gga-let-7d-5p	3.07723	3.66754	3.37329	3.37269	3.07831	3.42044	3.73213	3.4103
gga-miR-193a-3p	3.2552	3.76781	3.0737	3.36557	3.52436	3.65885	4.26806	3.81709
gga-miR-10a-3p	3.07723	3.57092	3.21762	3.28859	3.77066	3.29752	3.36451	3.47757
gga-miR-181a-3p	3.32523	3.24881	3.2714	3.28181	2.89263	3.07606	3.30111	3.08993
gga-miR-1744-3p	3.04992	4.21415	2.57197	3.27868	3.99951	4.08772	4.425	4.17074
gga-miR-1662-5p	2.93517	3.8433	3.04311	3.27386	2.76855	3.67869	2.38044	2.94256
gga-miR-3523-3p	2.87418	3.90626	2.87959	3.22001	3.33318	3.42044	4.04433	3.59932
gga-miR-128-5p	2.93517	3.54854	3.133	3.20557	2.85244	3.10567	3.0543	3.00414
conserve-gga-miR-6314-3p	4.66549	0	4.89695	3.18748	4.6124	4.553	0	3.05513
gga-miR-146a-3p	4.26334	3.08742	2.12312	3.15796	1.94714	2.68297	3.21773	2.61595
novel-gga-miR-31-3p	2.63779	3.20655	3.57922	3.14119	2.83192	2.08256	4.11055	3.00834
gga-miR-24-5p	2.96472	2.83346	3.46846	3.08888	3.11274	2.98338	3.18298	3.09303
gga-miR-17-3p	2.52329	3.89743	2.80861	3.07644	3.6469	3.10567	3.85863	3.53707
gga-miR-33-3p	2.56247	3.02395	3.60038	3.06227	3.12966	3.20478	3.25166	3.19537
gga-miR-1456-3p	2.77757	2.95755	3.24476	2.9933	2.83192	3.33551	3.69562	3.28768
conserve-gga-miR-182-5p	3.10404	2.92317	2.84454	2.95725	2.93173	2.88434	3.11086	2.97564
novel-gga-miR-9-3p	3.37009	2.71788	2.77177	2.95325	3.12966	3.93936	3.12923	3.39942
gga-miR-10b-3p	2.52329	3.62539	2.33998	2.82955	3.67021	3.14899	3.31723	3.37881
gga-miR-2188-5p	2.35493	3.28986	2.6142	2.753	2.67947	3.01494	3.0734	2.9226
gga-miR-33-5p	2.21438	3.40644	2.6142	2.74501	2.96979	3.16314	3.26833	3.13376
novel-gga-miR-17-3p	2.26277	2.94047	2.91381	2.70568	3.36209	3.2184	3.09225	3.22425
gga-miR-460a-5p	2.905	2.87002	2.33998	2.705	2.15967	2.44886	2.58061	2.39638
gga-miR-27b-5p	2.905	2.61395	2.57197	2.69697	3.02507	3.13469	2.84794	3.00257
gga-miR-19b-3p	0	8.05655	0	2.68552	7.84035	7.85876	0	5.23304
gga-miR-1769-3p	3.70383	3.50271	0.771124	2.65922	1.74247	1.50406	2.28535	1.84396
gga-miR-1b-5p	3.82157	2.32891	1.64145	2.59731	0.939627	2.64314	2.18355	1.9221
gga-miR-135a-5p	2.44156	2.95755	2.33998	2.5797	2.42926	2.40189	1.95548	2.26221
conserve-gga-miR-3180-5p	0	7.7248	0	2.57493	0	0	7.8305	2.61017
conserve-gga-miR-3584-5p	0	3.99995	3.66208	2.55401	2.89263	2.99925	3.61969	3.17052
gga-miR-1779-3p	2.483	2.6772	2.4836	2.54793	3.04304	3.20478	2.60707	2.95163
novel-gga-miR-12-5p	2.905	2.87002	1.8678	2.5476	2.28574	2.49435	2.14795	2.30935
gga-miR-211-5p	0	3.78706	3.77808	2.52171	3.99028	0	3.85863	2.6163
gga-miR-1729-3p	2.11244	3.47924	1.93599	2.50922	2.93173	2.79628	3.61969	3.1159
gga-miR-137-3p	2.26277	2.19123	2.84454	2.43284	1.82786	1.92537	1.9137	1.88897
gga-miR-205a-3p	2.3989	2.75745	2.0011	2.38582	2.67947	2.02172	2.38044	2.36054
gga-miR-7465-3p	2.35493	2.3024	2.33998	2.33244	1.82786	2.58124	2.14795	2.18568
gga-miR-1306-5p	2.05864	2.69769	2.18047	2.31226	2.70226	2.90133	3.09225	2.89861
gga-miR-6660-3p	2.52329	2.03901	2.33998	2.30076	2.34487	3.10567	2.70829	2.71961
conserve-gga-miR-148a-5p	2.44156	2.16204	2.23562	2.27974	2.76855	2.70248	2.63305	2.70136
conserve-gga-miR-425-3p	0	0	6.72697	2.24232	0	0	0	0
gga-miR-144-3p	1.82079	2.99113	1.8678	2.22657	2.72469	2.22429	3.03494	2.66131
gga-miR-9-3p	0.39681	0.126259	6.01333	2.1788	0.140129	5.95102	0.734878	2.27534
conserve-gga-miR-510-3p	0	6.50484	0	2.16828	0	0	0	0
gga-miR-7b-3p	2.16431	2.07077	2.18047	2.13852	0.140129	0	0	0.0467096
novel-gga-miR-4-3p	1.88403	2.19123	2.33998	2.13841	1.69781	1.54787	1.78056	1.67542
gga-miR-1781-3p	2.05864	2.3024	2.0011	2.12071	2.12635	2.42557	2.07402	2.20864
gga-miR-1784-3p	1.68534	2.35493	2.18047	2.07358	2.95089	2.14093	1.95548	2.3491
gga-miR-3529-5p	2.21438	2.19123	1.79622	2.06728	2.15967	2.83215	2.44052	2.47745
gga-miR-16-3p	2.21438	2.00654	1.79622	2.00572	1.90847	1.63169	2.21829	1.91948
gga-miR-1684a-3p	2.00275	2.85186	1.04257	1.96573	1.15318	1.09547	1.14913	1.13259
gga-miR-6590-3p	2.16431	2.07077	1.64145	1.95884	1.69781	1.9582	2.31775	1.99125
gga-miR-20b-3p	2.16431	1.67584	1.93599	1.92538	1.94714	2.35334	1.73331	2.01126
gga-miR-1786-5p	1.61252	2.16204	2.0011	1.92522	2.02152	2.51657	1.78056	2.10622
gga-miR-133b-3p	2.3989	2.13226	1.16127	1.89748	0.777388	2.32844	1.35046	1.48543
gga-miR-29b-5p	1.53583	2.21984	1.93599	1.89722	0.267844	0.608514	0.413733	0.43003
gga-miR-1329-5p	2.11244	1.45299	1.93599	1.83381	0	0.837565	1.95548	0.931014
gga-miR-2131-5p	1.88403	1.93933	1.64145	1.8216	1.7858	1.54787	1.68445	1.67271
novel-gga-miR-8-3p	1.18039	2.07077	2.12312	1.79142	0.385167	0	2.44052	0.941896
novel-gga-miR-9-3p	1.53583	2.21984	1.55736	1.77101	1.69781	1.26253	1.35046	1.43693
novel-gga-miR-8-5p	2.87418	0.792173	1.55736	1.74124	1.08545	0	0	0.361817
gga-miR-7-3p	2.483	0	2.73396	1.73899	2.67947	2.83215	2.68364	2.73175
gga-miR-34b-5p	2.00275	1.35322	1.72091	1.6923	2.40167	1.67184	2.14795	2.07382
gga-miR-1451-3p	1.36903	2.13226	1.55736	1.68622	2.15967	1.9582	1.99608	2.03799
gga-miR-183-3p	2.483	0	2.43729	1.6401	0	2.56	2.52619	1.6954
gga-miR-130a-5p	2.00275	1.5463	1.27095	1.60666	1.60411	1.41225	1.87067	1.62901
gga-miR-193b-3p	1.82079	1.71655	1.27095	1.60276	1.01438	0	1.35046	0.78828
gga-miR-99a-3p	1.18039	1.59078	2.0011	1.59075	2.19223	1.89176	2.11146	2.06515
conserve-gga-miR-2902-3p	1.68534	1.7947	1.16127	1.5471	0.860787	0	2.11146	0.990749
conserve-gga-miR-3064-3p	1.61252	1.35322	1.46806	1.47793	0	0	1.07525	0.358418
gga-miR-6544-3p	1.18039	1.30063	1.72091	1.40064	0	1.78599	1.63389	1.13996
conserve-gga-miR-3180-3p	0	4.16351	0	1.38784	0	0	4.05398	1.35133
novel-gga-miR-1-3p	1.07593	1.45299	1.55736	1.36209	0.385167	0	1.47059	0.618585
gga-miR-204-5p	4.03164	0	0	1.34388	0	3.39668	3.88049	2.42572
conserve-gga-miR-7143-5p	0	0	3.98537	1.32846	0	0	0	0
gga-miR-187-5p	1.18039	1.40397	1.27095	1.2851	2.37355	0.688973	2.11146	1.72466
novel-gga-miR-3-3p	1.53583	2.21984	0	1.25189	0	0	0	0
gga-miR-30b-3p	1.07593	1.35322	1.16127	1.19681	0.860787	0.837565	1.07525	0.924535
gga-let-7c-3p	1.27779	1.06869	1.04257	1.12968	0.939627	1.31418	0.915081	1.0563
novel-gga-miR-18-3p	0.963311	1.13026	1.27095	1.12151	1.39619	0	1.07525	0.823815
gga-let-7g-3p	1.07593	1.35322	0.913224	1.11412	1.50389	1.26253	1.47059	1.41234
gga-miR-301b-3p	1.27779	0	2.0634	1.11373	1.50389	0	0	0.501297
gga-miR-138-5p	0.963311	1.45299	0.913224	1.10984	0.493662	0.688973	1.07525	0.75263
gga-miR-92-5p	1.18039	1.35322	0.771124	1.10158	1.21788	0.837565	1.78056	1.27867
conserve-gga-miR-507-5p	1.07593	1.45299	0.771124	1.10001	1.15318	1.63169	1.73331	1.50606
gga-miR-222b-3p	2.74388	0.543299	0	1.09573	0.594566	0.336105	1.14913	0.693267
conserve-gga-miR-1343-3p	1.07593	1.13026	1.04257	1.08292	0	0.90649	1.21941	0.708633
gga-miR-1569-5p	0	1.13026	2.0634	1.06455	1.33917	1.50406	1.14913	1.33079
conserve-gga-miR-8919-3p	0	3.17768	0	1.05923	0	0	0	0
conserve-gga-miR-6753-3p	0.707689	0.349796	2.0634	1.04029	1.55487	1.03518	0.915081	1.16838
gga-miR-222b-5p	2.3989	0.71389	0	1.0376	0.594566	0.972272	1.41177	0.99287
gga-miR-29a-5p	1.07593	1.18931	0.771124	1.01212	1.55487	1.54787	1.63389	1.57888
gga-miR-3525-5p	0	3.02395	0	1.00798	2.83192	2.81433	3.16528	2.93718
gga-miR-1551-3p	1.61252	0	1.27095	0.961156	0.777388	1.09547	1.07525	0.982703
gga-let-7d-3p	0.560607	1.40397	0.913224	0.959266	1.08545	1.03518	0.151481	0.757372
conserve-gga-miR-6948-3p	1.27779	0.792173	0.771124	0.947029	1.08545	0	0	0.361817
conserve-gga-miR-2383-3p	0.707689	1.35322	0.771124	0.944012	1.55487	1.54787	1.28642	1.46305
gga-miR-6549-3p	0.963311	0.937044	0.913224	0.93786	0	1.03518	1.07525	0.70348
gga-miR-6542-3p	0	1.24604	1.55736	0.934468	0	0	0	0
gga-miR-7460-3p	0.707689	0.866426	1.16127	0.911797	0.860787	0.972272	0.827791	0.88695
gga-miR-7456-3p	0	1.35322	1.37287	0.908697	1.01438	0.90649	0.827791	0.916221
conserve-gga-miR-338-5p	2.70937	0	0	0.903125	2.48289	0.336105	0	0.939665
gga-miR-1744-5p	0.707689	0.937044	1.04257	0.895769	0.493662	0.765181	1.14913	0.802658
novel-gga-miR-7-5p	1.18039	1.5004	0	0.893594	1.15318	0	1.28642	0.813202
gga-miR-301a-3p	1.07593	1.5463	0	0.874074	1.01438	0	1.35046	0.78828
novel-gga-miR-31-5p	0.841154	0.866426	0.771124	0.826235	0.777388	0.837565	1.47059	1.02851
gga-miR-138-3p	0	2.21984	0.234685	0.818174	0	0.336105	2.18355	0.839885
gga-miR-6582-3p	1.07593	0	1.37287	0.816265	0	1.15333	0	0.384444
gga-miR-181b-3p	0.707689	0.792173	0.913224	0.804362	0.688871	0.523301	0.635566	0.615912
gga-miR-15c-3p	0.841154	0.792173	0.771124	0.801484	0.385167	0.432737	0.288558	0.36882
gga-miR-6607-3p	1.45484	0	0.913224	0.789355	0	1.50406	0	0.501355
gga-miR-301b-5p	1.53583	0	0.771124	0.768986	1.08545	0	0	0.361817
gga-miR-194-5p	0.963311	0.866426	0.436481	0.755406	0.688871	0.608514	0.528909	0.608764
gga-miR-1707-3p	0	1.18931	1.04257	0.743962	0.688871	0.336105	1.35046	0.791811
novel-gga-miR-12-3p	0.560607	0.866426	0.771124	0.732719	0.594566	0.972272	0.528909	0.698582
gga-miR-301a-5p	1.18039	1.00437	0	0.72825	0.688871	0	0.827791	0.505554
gga-miR-153-3p	0	1.24604	0.913224	0.719756	1.65172	0.90649	1.41177	1.32333
conserve-gga-miR-338-3p	2.11244	0	0	0.704148	2.05732	0	0	0.685772
gga-miR-183-5p	0	2.07077	0	0.690256	1.98481	0	0	0.661603
conserve-gga-miR-3064-3p	0	1.93933	0	0.646442	0	0	0	0
conserve-gga-miR-8908l-5p	0	1.45299	0.436481	0.629823	0	0	0	0
conserve-gga-miR-2367-3p	0.39681	0.866426	0.613484	0.625573	0.140129	1.50406	0.997389	0.880528
gga-miR-375-3p	0	0.792173	1.04257	0.611582	0	0.837565	0	0.279188
gga-miR-6582-5p	0.560607	0	1.27095	0.610518	0	1.15333	0	0.384444
conserve-gga-miR-149-3p	0	0	1.79622	0.598741	0.688871	0	0	0.229624
conserve-gga-miR-5126-3p	0	0	1.79622	0.598741	0.688871	0	0.413733	0.367535
conserve-gga-miR-6737-3p	0	0	1.79622	0.598741	0	1.15333	0	0.384444
gga-miR-1747-5p	1.18039	0	0.613484	0.597956	0	0.432737	0.915081	0.449273
gga-miR-130c-5p	0	0.866426	0.913224	0.593217	1.50389	0	0	0.501297
gga-miR-383-5p	0	1.30063	0.436481	0.579037	0.594566	0.608514	0.635566	0.612882
gga-miR-6631-5p	0	0.449789	1.27095	0.573579	0.860787	0	0.635566	0.498784
conserve-gga-miR-1784-5p	1.68534	0	0	0.561779	2.95089	2.14093	1.95548	2.3491
gga-miR-6604-3p	0.841154	0.792173	0	0.544443	0	1.03518	1.07525	0.70348
conserve-gga-miR-26b-3p	0	0.349796	1.27095	0.540248	0	0	1.68445	0.561485
gga-miR-1781-5p	0.212005	0.792173	0.613484	0.539221	0.267844	0.232533	0.413733	0.304703
gga-let-7i-3p	0.963311	0.631114	0	0.531475	1.15318	0.972272	1.28642	1.13729
conserve-gga-miR-2364-3p	0.707689	0.866426	0	0.524705	0	0	0	0
conserve-gga-miR-3160-5p	0	0	1.55736	0.51912	0	0.432737	0	0.144246
conserve-gga-miR-679-5p	0	0	1.55736	0.51912	0	0	0	0
gga-miR-1731-5p	0	0.631114	0.913224	0.514779	0	0	0	0
conserve-gga-miR-661-3p	1.53583	0	0	0.511945	0	0	0	0
gga-miR-23b-5p	0.707689	0.349796	0.436481	0.497989	0.493662	0.688973	0.734878	0.639171
novel-gga-miR-26-5p	1.45484	0	0	0.484947	0.939627	1.09547	1.5271	1.1874
gga-miR-6557-3p	0	1.45299	0	0.484329	0	0.523301	0.997389	0.506897
novel-gga-miR-4-5p	0.39681	0	1.04257	0.479794	0	0	0	0
gga-miR-6626-3p	0	0.631114	0.771124	0.467413	0.493662	0.837565	0	0.443742
gga-miR-2128-5p	0	1.35322	0	0.451074	0	0	0.734878	0.244959
conserve-gga-miR-892b-3p	0	0.71389	0.613484	0.442458	0	0	0	0
gga-miR-1559-3p	1.07593	0.242353	0	0.439427	0.493662	0.432737	0.413733	0.446711
conserve-gga-miR-9308-5p	0.963311	0.349796	0	0.437702	0	0	0	0
gga-miR-6669-3p	0	0.866426	0.436481	0.434303	0.860787	0.765181	0.528909	0.718292
gga-miR-3525-3p	0	1.30063	0	0.433543	0	0	0.915081	0.305027
conserve-gga-miR-187-5p	0.841154	0.449789	0	0.430315	0	0	0	0
gga-miR-1805-3p	0	0	1.27095	0.423649	0.860787	0.972272	0.734878	0.855979
gga-miR-146b-3p	0.963311	0.242353	0	0.401888	0.267844	0	0.151481	0.139775
novel-gga-miR-16-3p	0	1.18931	0	0.396438	0.493662	0	1.35046	0.614707
gga-miR-107-5p	0.212005	0.349796	0.613484	0.391762	0.385167	0.336105	0.528909	0.416727
conserve-gga-miR-1777b-5p	0	0	1.16127	0.387091	0	0	0	0
gga-miR-133a-5p	0.212005	0.71389	0.234685	0.38686	0.140129	0.523301	0.413733	0.359054
gga-miR-1641-5p	0	0.71389	0.436481	0.383457	0	1.36405	0	0.454682
conserve-gga-miR-190a-5p	0	1.06869	0	0.356229	1.08545	1.09547	1.21941	1.13344
conserve-gga-miR-2981-5p	0.707689	0.349796	0	0.352495	0	0	0	0
conserve-gga-miR-5000-5p	0	0	1.04257	0.347525	0	0.432737	0	0.144246
gga-miR-451-3p	0	0.792173	0.234685	0.342286	0.493662	0.336105	0.734878	0.521548
gga-miR-6699-5p	0.560607	0	0.436481	0.332363	0	0	0.413733	0.137911
gga-miR-6544-5p	0.39681	0.349796	0.234685	0.327097	0	0.608514	0.635566	0.414693
conserve-gga-miR-6165-3p	0	0.349796	0.613484	0.321093	0	0	0	0
novel-gga-miR-4-3p	0.707689	0	0.234685	0.314125	0	0	0	0
novel-gga-miR-10-3p	0	0.937044	0	0.312348	0	0	0	0
novel-gga-miR-7-5p	0	0.937044	0	0.312348	0	0	0	0
conserve-gga-miR-7677-5p	0	0	0.913224	0.304408	0	0	0.413733	0.137911
conserve-gga-miR-8849-3p	0	0	0.913224	0.304408	0	0	0	0
conserve-gga-miR-9201a-3p	0	0	0.913224	0.304408	0	0	0	0
novel-gga-miR-3-3p	0	0	0.913224	0.304408	0	0	0	0
conserve-gga-miR-9172-3p	0.560607	0.349796	0	0.303468	0	0	0	0
gga-miR-1453-3p	0.560607	0.349796	0	0.303468	0	0	0	0
gga-miR-1677-5p	0.212005	0.449789	0.234685	0.298826	0.777388	0.523301	1.07525	0.791981
conserve-gga-miR-1587-3p	0	0.449789	0.436481	0.295423	0	0	0	0
conserve-gga-miR-7156-3p	0	0.449789	0.436481	0.295423	0	0	0	0
gga-miR-101-5p	0	0.449789	0.436481	0.295423	0.939627	0	0.413733	0.45112
gga-miR-1774-3p	0	0.449789	0.436481	0.295423	0	0	0	0
gga-miR-135a-3p	0.39681	0.242353	0.234685	0.291283	0	0.336105	0	0.112035
conserve-gga-miR-378d-5p	0	0.866426	0	0.288809	0.385167	1.20897	0.827791	0.807308
novel-gga-miR-13-3p	0	0.866426	0	0.288809	0	0	0	0
novel-gga-miR-5-3p	0	0.866426	0	0.288809	0	0	1.5271	0.509033
gga-miR-34a-3p	0.39681	0.449789	0	0.2822	0	4.16711	0.288558	1.48522
conserve-gga-miR-2451-3p	0.841154	0	0	0.280385	0	0	0	0
conserve-gga-miR-4778-5p	0.841154	0	0	0.280385	0	0	0	0
conserve-gga-miR-6857-3p	0.841154	0	0	0.280385	0	0	0	0
conserve-gga-miR-2996-5p	0	0.792173	0	0.264058	0	0	0.151481	0.0504938
gga-miR-489-5p	0	0.792173	0	0.264058	0	0.765181	0	0.25506
novel-gga-miR-14-5p	0	0.792173	0	0.264058	0	0	0	0
novel-gga-miR-25-3p	0	0.792173	0	0.264058	0.860787	0	0.413733	0.42484
conserve-gga-miR-1966-3p	0	0.349796	0.436481	0.262092	0	0	0	0
conserve-gga-miR-4768-5p	0	0.349796	0.436481	0.262092	0	0	0	0
conserve-gga-miR-7138-5p	0	0.349796	0.436481	0.262092	0	0	0	0
gga-miR-1798-5p	0	0.543299	0.234685	0.259328	0.777388	0.608514	0	0.461967
gga-miR-6663-5p	0	0.543299	0.234685	0.259328	0	0	0	0
conserve-gga-miR-2362-3p	0	0	0.771124	0.257041	0	0	0	0
conserve-gga-miR-466n-5p	0	0	0.771124	0.257041	0	0	0	0
conserve-gga-miR-4671-3p	0	0	0.771124	0.257041	0	0	0	0
conserve-gga-miR-7377-5p	0	0	0.771124	0.257041	0	0	0	0
conserve-gga-miR-8900-3p	0	0	0.771124	0.257041	0	0	0	0
gga-miR-1736-3p	0	0	0.771124	0.257041	1.2798	0	0	0.426599
gga-miR-489-3p	0	0	0.771124	0.257041	0	0	0	0
gga-miR-499-3p	0.212005	0.543299	0	0.251768	0.385167	0.523301	0.915081	0.607849
gga-miR-15b-3p	0.39681	0.349796	0	0.248869	0.140129	0.608514	0.288558	0.345733
novel-gga-miR-9-5p	0	0.126259	0.613484	0.246581	0.140129	0	0	0.0467096
novel-gga-miR-9-3p	0	0.71389	0	0.237963	1.08545	0	0	0.361817
conserve-gga-miR-126-3p	0.707689	0	0	0.235896	0	0	0	0
conserve-gga-miR-1388-3p	0.707689	0	0	0.235896	0	0	0	0
conserve-gga-miR-1936-3p	0.707689	0	0	0.235896	0	0.608514	0	0.202838
conserve-gga-miR-1936-3p	0.707689	0	0	0.235896	0	0.608514	0	0.202838
conserve-gga-miR-4743-3p	0.707689	0	0	0.235896	0	0	0	0
conserve-gga-miR-4743-3p	0.707689	0	0	0.235896	0	0	0	0
conserve-gga-miR-6764-5p	0.707689	0	0	0.235896	0	0	0	0
conserve-gga-miR-7150-3p	0.707689	0	0	0.235896	0	0	0	0
conserve-gga-miR-9172-5p	0.707689	0	0	0.235896	0	0	0	0
gga-miR-1782-5p	0.707689	0	0	0.235896	0	0	0.635566	0.211855
novel-gga-miR-13-5p	0.707689	0	0	0.235896	0	0	0	0
novel-gga-miR-3-5p	0.560607	0.126259	0	0.228956	0	0	0	0
novel-gga-miR-9-5p	0.560607	0.126259	0	0.228956	0	0	0	0
gga-miR-2188-3p	0	0.242353	0.436481	0.226278	0.385167	0.523301	0.734878	0.547782
gga-miR-1769-5p	0.212005	0.449789	0	0.220598	0	0	0.151481	0.0504938
gga-miR-429-5p	0.212005	0.449789	0	0.220598	0.267844	0.837565	1.07525	0.726888
gga-miR-16c-3p	0.39681	0	0.234685	0.210498	0	0	0.151481	0.0504938
conserve-gga-miR-3977-3p	0	0.631114	0	0.210371	0	0	0.413733	0.137911
conserve-gga-miR-939-5p	0	0.631114	0	0.210371	0	0.688973	0	0.229658
gga-miR-1771-3p	0	0.631114	0	0.210371	0	0	0	0
gga-miR-3531-5p	0	0.631114	0	0.210371	0	0	0.635566	0.211855
conserve-gga-miR-2361-5p	0	0	0.613484	0.204495	0	0	0	0
conserve-gga-miR-28-5p	0	0	0.613484	0.204495	0	0	0	0
conserve-gga-miR-2902-3p	0	0	0.613484	0.204495	4.53199	0	0	1.51066
conserve-gga-miR-2985-5p	0	0	0.613484	0.204495	0	0.336105	0	0.112035
conserve-gga-miR-4279-3p	0	0	0.613484	0.204495	0	0	0	0
conserve-gga-miR-449c-5p	0	0	0.613484	0.204495	0	0	0.528909	0.176303
conserve-gga-miR-7068-5p	0	0	0.613484	0.204495	0	0	0	0
conserve-gga-miR-7280-3p	0	0	0.613484	0.204495	0	0	0	0
conserve-gga-miR-7410-3p	0	0	0.613484	0.204495	0	0	0	0
gga-miR-1458-3p	0	0	0.613484	0.204495	0	0	0	0
gga-miR-1805-5p	0	0	0.613484	0.204495	0	0	0.734878	0.244959
gga-miR-34b-3p	0	0	0.613484	0.204495	0	0	0.413733	0.137911
gga-miR-6550-3p	0	0	0.613484	0.204495	0	0	0.635566	0.211855
gga-miR-6685-3p	0	0	0.613484	0.204495	0	0.336105	0	0.112035
novel-gga-miR-25-3p	0	0	0.613484	0.204495	0.688871	0.523301	0	0.404057
novel-gga-miR-6-3p	0	0	0.613484	0.204495	0	0	0	0
gga-miR-1798-3p	0	0.126259	0.436481	0.18758	0.385167	0.336105	0	0.240424
gga-miR-144-5p	0.212005	0.349796	0	0.187267	0.493662	0.232533	0.734878	0.487024
conserve-gga-miR-1190-5p	0.560607	0	0	0.186869	0	0	0	0
conserve-gga-miR-2331-5p	0.560607	0	0	0.186869	0	0	0	0
conserve-gga-miR-30b-5p	0.560607	0	0	0.186869	0	0	0.413733	0.137911
conserve-gga-miR-3151-5p	0.560607	0	0	0.186869	0	0	0	0
conserve-gga-miR-3470a-5p	0.560607	0	0	0.186869	0	0	0	0
conserve-gga-miR-466n-3p	0.560607	0	0	0.186869	0	0	0	0
conserve-gga-miR-4782-3p	0.560607	0	0	0.186869	0	0	0	0
conserve-gga-miR-661-5p	0.560607	0	0	0.186869	0	0	0	0
conserve-gga-miR-679-5p	0.560607	0	0	0.186869	0	0	0	0
conserve-gga-miR-7151-5p	0.560607	0	0	0.186869	0	0	0	0
conserve-gga-miR-7428-3p	0.560607	0	0	0.186869	0	0	0	0
conserve-gga-miR-8882-5p	0.560607	0	0	0.186869	0	0	0	0
conserve-gga-miR-8945-3p	0.560607	0	0	0.186869	0	0	0	0
novel-gga-miR-7-5p	0.560607	0	0	0.186869	1.39619	0	0.827791	0.741327
novel-gga-miR-9-5p	0.560607	0	0	0.186869	0	0	0	0
conserve-gga-miR-330-5p	0	0.543299	0	0.1811	0	0	0	0
conserve-gga-miR-9186o-5p	0	0.543299	0	0.1811	0	0	0.413733	0.137911
gga-miR-1649-5p	0	0.543299	0	0.1811	0	0	0	0
gga-miR-20a-3p	0	0.242353	0.234685	0.159013	0.140129	0.336105	0	0.158745
conserve-gga-miR-19a-3p	0	0.449789	0	0.14993	0	0.765181	0	0.25506
conserve-gga-miR-2893-5p	0	0.449789	0	0.14993	0	0	0	0
conserve-gga-miR-466c-3p	0	0.449789	0	0.14993	0	0	0	0
conserve-gga-miR-550b-3p	0	0.449789	0	0.14993	0	0	0	0
conserve-gga-miR-6072-3p	0	0.449789	0	0.14993	0	0	0	0
conserve-gga-miR-6768-5p	0	0.449789	0	0.14993	0	0	0	0
conserve-gga-miR-7297-5p	0	0.449789	0	0.14993	0	0	0	0
conserve-gga-miR-7299-3p	0	0.449789	0	0.14993	0	0	0	0
conserve-gga-miR-9009-5p	0	0.449789	0	0.14993	0	0	0	0
gga-miR-15a-3p	0	0.449789	0	0.14993	0	0	0	0
gga-miR-1716-3p	0	0.449789	0	0.14993	0.594566	0	0	0.198189
conserve-gga-miR-1265-3p	0	0	0.436481	0.145494	0	0.765181	0	0.25506
conserve-gga-miR-28-3p	0	0	0.436481	0.145494	0	0	0	0
conserve-gga-miR-363-5p	0	0	0.436481	0.145494	0	0.432737	0	0.144246
conserve-gga-miR-3679-3p	0	0	0.436481	0.145494	0	0.688973	0.827791	0.505588
conserve-gga-miR-3940-5p	0	0	0.436481	0.145494	0	0.432737	0	0.144246
conserve-gga-miR-452-5p	0	0	0.436481	0.145494	0	0	0	0
conserve-gga-miR-4710-3p	0	0	0.436481	0.145494	0	0	0	0
conserve-gga-miR-673-3p	0	0	0.436481	0.145494	0	0	0	0
conserve-gga-miR-6756-3p	0	0	0.436481	0.145494	0.688871	0	0	0.229624
conserve-gga-miR-7038-3p	0	0	0.436481	0.145494	0	0	0	0
conserve-gga-miR-7974-5p	0	0	0.436481	0.145494	0	0	0.413733	0.137911
conserve-gga-miR-9131-5p	0	0	0.436481	0.145494	0	0	0	0
conserve-gga-miR-9201a-5p	0	0	0.436481	0.145494	0	0	0	0
conserve-gga-miR-9792-3p	0	0	0.436481	0.145494	0	0.765181	0	0.25506
gga-miR-1597-5p	0	0	0.436481	0.145494	0	0	0	0
gga-miR-1728-3p	0	0	0.436481	0.145494	0	0	0	0
gga-miR-1784-5p	0	0	0.436481	0.145494	0.267844	0.120946	0	0.129597
gga-miR-3534-5p	0	0	0.436481	0.145494	0	0	0	0
gga-miR-460b-5p	0	0	0.436481	0.145494	0	0	0	0
gga-miR-6663-3p	0	0	0.436481	0.145494	0	0	0	0
novel-gga-miR-13-3p	0	0	0.436481	0.145494	0	0.336105	0	0.112035
novel-gga-miR-3-5p	0	0	0.436481	0.145494	0	0	0	0
conserve-gga-miR-6857-5p	0.39681	0	0	0.13227	0	0	0	0
gga-miR-193b-5p	0.39681	0	0	0.13227	0	0	0	0
gga-miR-3523-5p	0	0.126259	0.234685	0.120315	0	0.232533	0.151481	0.128005
conserve-gga-miR-1193-5p	0	0.349796	0	0.116599	0	0	0	0
conserve-gga-miR-1224-3p	0	0.349796	0	0.116599	0	0	0	0
conserve-gga-miR-143-5p	0	0.349796	0	0.116599	0	0	0	0
conserve-gga-miR-2113-3p	0	0.349796	0	0.116599	0	0	0	0
conserve-gga-miR-2438-5p	0	0.349796	0	0.116599	0	0	0	0
conserve-gga-miR-3431-3p	0	0.349796	0	0.116599	0	0	0	0
conserve-gga-miR-4269-5p	0	0.349796	0	0.116599	0	0	0	0
conserve-gga-miR-4286-5p	0	0.349796	0	0.116599	0	0	0	0
conserve-gga-miR-4520-5p	0	0.349796	0	0.116599	0	0	0	0
conserve-gga-miR-4652-5p	0	0.349796	0	0.116599	0	0	0	0
conserve-gga-miR-4727-5p	0	0.349796	0	0.116599	0	0	0	0
conserve-gga-miR-4746-3p	0	0.349796	0	0.116599	0	0	0	0
conserve-gga-miR-508b-5p	0	0.349796	0	0.116599	0	0	0	0
conserve-gga-miR-5126-5p	0	0.349796	0	0.116599	0	0	0	0
conserve-gga-miR-550b-5p	0	0.349796	0	0.116599	0	0	0	0
conserve-gga-miR-6081-5p	0	0.349796	0	0.116599	0	0	0	0
conserve-gga-miR-6762-3p	0	0.349796	0	0.116599	0	0	0	0
conserve-gga-miR-6843-5p	0	0.349796	0	0.116599	0	0	0	0
conserve-gga-miR-6872-3p	0	0.349796	0	0.116599	0	0	0	0
conserve-gga-miR-6872-5p	0	0.349796	0	0.116599	0	0	0	0
conserve-gga-miR-7280-5p	0	0.349796	0	0.116599	0	0	0	0
conserve-gga-miR-7317-5p	0	0.349796	0	0.116599	0	0	0	0
conserve-gga-miR-744-3p	0	0.349796	0	0.116599	0	0	0	0
conserve-gga-miR-758-3p	0	0.349796	0	0.116599	0	0	0	0
conserve-gga-miR-7850-5p	0	0.349796	0	0.116599	0	0	0	0
conserve-gga-miR-8899-5p	0	0.349796	0	0.116599	0	0	0	0
conserve-gga-miR-8922-5p	0	0.349796	0	0.116599	0	0	0	0
conserve-gga-miR-9186g-3p	0	0.349796	0	0.116599	0	0	0	0
gga-miR-1416-3p	0	0.349796	0	0.116599	0	0.523301	0	0.174434
gga-miR-153-5p	0	0.349796	0	0.116599	0.493662	0.232533	0	0.242065
gga-miR-1712-3p	0	0.349796	0	0.116599	0.594566	0	0	0.198189
gga-miR-365b-3p	0	0.349796	0	0.116599	0	0	0	0
gga-miR-6557-5p	0	0.349796	0	0.116599	0	0	0.151481	0.0504938
gga-miR-6665-3p	0	0.349796	0	0.116599	0	0	0	0
gga-miR-7438-5p	0	0.349796	0	0.116599	0	0	0.528909	0.176303
novel-gga-miR-2-3p	0	0.349796	0	0.116599	0	0	0	0
gga-miR-460a-3p	0.212005	0.126259	0	0.112755	0	0	0.151481	0.0504938
conserve-gga-miR-26b-5p	0	0	0.234685	0.0782283	0	0	0.413733	0.137911
novel-gga-miR-17-5p	0	0	0.234685	0.0782283	0	0.336105	0	0.112035
novel-gga-miR-6-5p	0	0	0.234685	0.0782283	0	0	0	0
gga-miR-204-3p	0.212005	0	0	0.0706682	0	0	0.151481	0.0504938
conserve-gga-miR-3064-5p	0	0.126259	0	0.0420865	0	0.336105	0	0.112035
gga-miR-100-3p	0	0.126259	0	0.0420865	0.140129	0	0.151481	0.0972034
gga-miR-103-5p	0	0.126259	0	0.0420865	0.140129	0	0	0.0467096
gga-miR-122-3p	0	0.126259	0	0.0420865	0	0	0	0
gga-miR-218-3p	0	0.126259	0	0.0420865	0	0	0	0
conserve-gga-miR-105-3p	0	0	0	0	0	0.336105	0	0.112035
conserve-gga-miR-1270-3p	0	0	0	0	0.385167	0	0	0.128389
conserve-gga-miR-1271-3p	0	0	0	0	0.385167	0	0	0.128389
conserve-gga-miR-1285-3p	0	0	0	0	0.385167	0	0	0.128389
conserve-gga-miR-137-3p	0	0	0	0	0.493662	0	0	0.164554
conserve-gga-miR-139-3p	0	0	0	0	0	0.336105	0	0.112035
conserve-gga-miR-143-5p	0	0	0	0	8.63291	0	9.51267	6.04853
conserve-gga-miR-153-3p	0	0	0	0	0	0.336105	0	0.112035
conserve-gga-miR-1587-5p	0	0	0	0	0	0.336105	0	0.112035
conserve-gga-miR-1777b-3p	0	0	0	0	0.777388	1.15333	0	0.643574
conserve-gga-miR-1836-3p	0	0	0	0	0	0.523301	0	0.174434
conserve-gga-miR-1842-3p	0	0	0	0	0	0	0.413733	0.137911
conserve-gga-miR-185-5p	0	0	0	0	0	0	0.413733	0.137911
conserve-gga-miR-193a-3p	0	0	0	0	0	0.336105	0	0.112035
conserve-gga-miR-1966-5p	0	0	0	0	0	0.523301	0	0.174434
conserve-gga-miR-1969-5p	0	0	0	0	0	0	0.413733	0.137911
conserve-gga-miR-1973-3p	0	0	0	0	0	1.15333	0	0.384444
conserve-gga-miR-202-5p	0	0	0	0	0	0	0.413733	0.137911
conserve-gga-miR-20b-3p	0	0	0	0	0	2.51657	0	0.838856
conserve-gga-miR-2285q-3p	0	0	0	0	0	0.336105	0	0.112035
conserve-gga-miR-2293-5p	0	0	0	0	0	0	0.635566	0.211855
conserve-gga-miR-2294-5p	0	0	0	0	0	0	0.413733	0.137911
conserve-gga-miR-2372-5p	0	0	0	0	0	0.432737	0	0.144246
conserve-gga-miR-2385-3p	0	0	0	0	0.385167	0	0	0.128389
conserve-gga-miR-2385-5p	0	0	0	0	0	0	0.528909	0.176303
conserve-gga-miR-23a-5p	0	0	0	0	0	0.432737	0	0.144246
conserve-gga-miR-2400-3p	0	0	0	0	0.385167	0	0	0.128389
conserve-gga-miR-2407-5p	0	0	0	0	1.01438	0	0	0.338127
conserve-gga-miR-2420-3p	0	0	0	0	0	0.336105	0	0.112035
conserve-gga-miR-24-5p	0	0	0	0	0	0.432737	0	0.144246
conserve-gga-miR-2461-3p	0	0	0	0	0.385167	0	0	0.128389
conserve-gga-miR-2469-3p	0	0	0	0	0	0	1.07525	0.358418
conserve-gga-miR-28-5p	0	0	0	0	0.385167	0	0	0.128389
conserve-gga-miR-2988-3p	0	0	0	0	0	0.432737	0	0.144246
conserve-gga-miR-2996-3p	0	0	0	0	0	0	1.95548	0.651826
conserve-gga-miR-3064-5p	0	0	0	0	0.385167	0	0	0.128389
conserve-gga-miR-3156-5p	0	0	0	0	0.385167	0	0	0.128389
conserve-gga-miR-3177-3p	0	0	0	0	0	1.09547	0	0.365156
conserve-gga-miR-3177-5p	0	0	0	0	0	0.120946	0.413733	0.178226
conserve-gga-miR-3544-5p	0	0	0	0	0	0.336105	0	0.112035
conserve-gga-miR-3688-5p	0	0	0	0	0	0	0.413733	0.137911
conserve-gga-miR-3692-3p	0	0	0	0	0.385167	0	0	0.128389
conserve-gga-miR-378d-3p	0	0	0	0	0	0.432737	0.151481	0.194739
conserve-gga-miR-3966-5p	0	0	0	0	0	0.432737	0	0.144246
conserve-gga-miR-3969-3p	0	0	0	0	0	0	0.528909	0.176303
conserve-gga-miR-4273-3p	0	0	0	0	0	0.432737	0	0.144246
conserve-gga-miR-4331-3p	0	0	0	0	0	0.336105	0	0.112035
conserve-gga-miR-4331-3p	0	0	0	0	0	0.432737	0	0.144246
conserve-gga-miR-450-3p	0	0	0	0	0	0	0.413733	0.137911
conserve-gga-miR-4511-3p	0	0	0	0	0	0.837565	0.915081	0.584215
conserve-gga-miR-4525-3p	0	0	0	0	0.493662	0.336105	0	0.276589
conserve-gga-miR-4530-3p	0	0	0	0	0.385167	0	0	0.128389
conserve-gga-miR-467e-5p	0	0	0	0	0	0.336105	0	0.112035
conserve-gga-miR-4711-3p	0	0	0	0	0	0	0.413733	0.137911
conserve-gga-miR-4711-5p	0	0	0	0	0	1.09547	0	0.365156
conserve-gga-miR-4724-5p	0	0	0	0	0	0	0.413733	0.137911
conserve-gga-miR-4727-3p	0	0	0	0	0.385167	0	0	0.128389
conserve-gga-miR-4746-5p	0	0	0	0	0	0	0.528909	0.176303
conserve-gga-miR-4764-3p	0	0	0	0	0	0.432737	0	0.144246
conserve-gga-miR-4768-3p	0	0	0	0	0.688871	0	0	0.229624
conserve-gga-miR-4793-5p	0	0	0	0	0.493662	0.688973	0	0.394212
conserve-gga-miR-5011-3p	0	0	0	0	0	0.432737	0	0.144246
conserve-gga-miR-503-5p	0	0	0	0	0	0.765181	0.528909	0.431363
conserve-gga-miR-5116-3p	0	0	0	0	2.96979	0	0	0.989931
conserve-gga-miR-5125-5p	0	0	0	0	0	0	0.635566	0.211855
conserve-gga-miR-5128-5p	0	0	0	0	0	0.336105	0	0.112035
conserve-gga-miR-543-5p	0	0	0	0	0	0	0.413733	0.137911
conserve-gga-miR-548an-5p	0	0	0	0	0.385167	0	0	0.128389
conserve-gga-miR-576-5p	0	0	0	0	0.385167	0	0	0.128389
conserve-gga-miR-579-3p	0	0	0	0	0	0	0.997389	0.332463
conserve-gga-miR-6372-3p	0	0	0	0	0	0	0.528909	0.176303
conserve-gga-miR-6509-5p	0	0	0	0	0	0.336105	0	0.112035
conserve-gga-miR-654-3p	0	0	0	0	0	0.765181	0	0.25506
conserve-gga-miR-654-5p	0	0	0	0	0.385167	0.336105	0	0.240424
conserve-gga-miR-664-5p	0	0	0	0	0.493662	0	0	0.164554
conserve-gga-miR-6756-5p	0	0	0	0	0	0.432737	0	0.144246
conserve-gga-miR-6762-5p	0	0	0	0	0	0.523301	0	0.174434
conserve-gga-miR-676-5p	0	0	0	0	0.385167	0	0	0.128389
conserve-gga-miR-6768-3p	0	0	0	0	1.74247	0	0	0.580824
conserve-gga-miR-6818-5p	0	0	0	0	0	0.523301	0	0.174434
conserve-gga-miR-6828-3p	0	0	0	0	0	0.336105	0	0.112035
conserve-gga-miR-6856-5p	0	0	0	0	0	0	0.635566	0.211855
conserve-gga-miR-6948-5p	0	0	0	0	0	0	0.413733	0.137911
conserve-gga-miR-696-3p	0	0	0	0	0	1.15333	0	0.384444
conserve-gga-miR-6995-5p	0	0	0	0	0	0.336105	0	0.112035
conserve-gga-miR-702-3p	0	0	0	0	0	0	0.413733	0.137911
conserve-gga-miR-7063-5p	0	0	0	0	0.385167	0	0	0.128389
conserve-gga-miR-7084-3p	0	0	0	0	0.385167	0	0	0.128389
conserve-gga-miR-7084-5p	0	0	0	0	0	0	1.21941	0.40647
conserve-gga-miR-7151-3p	0	0	0	0	0	0.336105	0	0.112035
conserve-gga-miR-7326-3p	0	0	0	0	0	0.336105	0	0.112035
conserve-gga-miR-7326-5p	0	0	0	0	0	0.432737	0	0.144246
conserve-gga-miR-7326-5p	0	0	0	0	0.493662	0	0	0.164554
conserve-gga-miR-7335-3p	0	0	0	0	0	0.336105	0	0.112035
conserve-gga-miR-7354-5p	0	0	0	0	1.74247	0	0	0.580824
conserve-gga-miR-7373a-5p	0	0	0	0	0	0.336105	0	0.112035
conserve-gga-miR-7386l-5p	0	0	0	0	0	0.336105	0	0.112035
conserve-gga-miR-7398l-5p	0	0	0	0	0	0	0.413733	0.137911
conserve-gga-miR-744-5p	0	0	0	0	0	0	0.528909	0.176303
conserve-gga-miR-7649-3p	0	0	0	0	0	0.336105	3.12923	1.15511
conserve-gga-miR-7974-3p	0	0	0	0	0	0.90649	0	0.302163
conserve-gga-miR-8807-3p	0	0	0	0	0.385167	0	0	0.128389
conserve-gga-miR-8821-5p	0	0	0	0	0	0.432737	0	0.144246
conserve-gga-miR-8921-3p	0	0	0	0	0.385167	0.336105	0	0.240424
conserve-gga-miR-8938-3p	0	0	0	0	0.385167	0	0	0.128389
conserve-gga-miR-8947-3p	0	0	0	0	0.688871	0.336105	0.413733	0.47957
conserve-gga-miR-8971-3p	0	0	0	0	0.385167	0	0	0.128389
conserve-gga-miR-8996-5p	0	0	0	0	0	0	0.413733	0.137911
conserve-gga-miR-9029-3p	0	0	0	0	0	0.336105	0	0.112035
conserve-gga-miR-9054-5p	0	0	0	0	0	0	0.413733	0.137911
conserve-gga-miR-9131-3p	0	0	0	0	0.594566	0	0	0.198189
conserve-gga-miR-9139-3p	0	0	0	0	0	0	0.635566	0.211855
conserve-gga-miR-9171-5p	0	0	0	0	0	0.336105	0	0.112035
conserve-gga-miR-9181-3p	0	0	0	0	0.594566	0.336105	0.413733	0.448134
conserve-gga-miR-9186g-5p	0	0	0	0	0	0.523301	0	0.174434
conserve-gga-miR-9190-3p	0	0	0	0	0	0	0.635566	0.211855
conserve-gga-miR-9190-5p	0	0	0	0	0	0.432737	0.151481	0.194739
conserve-gga-miR-9196-3p	0	0	0	0	0	0.336105	0	0.112035
conserve-gga-miR-9223h-3p	0	0	0	0	0	0.688973	0	0.229658
conserve-gga-miR-9234a-3p	0	0	0	0	0.688871	0	0	0.229624
conserve-gga-miR-9240-5p	0	0	0	0	0	0	0.635566	0.211855
conserve-gga-miR-9270-5p	0	0	0	0	0	0.432737	0	0.144246
conserve-gga-miR-9336-5p	0	0	0	0	0	0	0.635566	0.211855
conserve-gga-miR-9339-3p	0	0	0	0	0	0	1.07525	0.358418
conserve-gga-miR-942-3p	0	0	0	0	0	0.523301	0	0.174434
conserve-gga-miR-9771n-3p	0	0	0	0	0	0.608514	0	0.202838
gga-miR-1587-3p	0	0	0	0	1.01438	0	0	0.338127
gga-miR-1590-3p	0	0	0	0	0	0.432737	0.635566	0.356101
gga-miR-1590-5p	0	0	0	0	0	0.120946	0	0.0403154
gga-miR-1620-3p	0	0	0	0	0	0	0.413733	0.137911
gga-miR-1653-3p	0	0	0	0	0	0	0.635566	0.211855
gga-miR-1662-3p	0	0	0	0	0	0.120946	0	0.0403154
gga-miR-1685-3p	0	0	0	0	0.385167	0	0	0.128389
gga-miR-1685-5p	0	0	0	0	0.385167	0	0.413733	0.2663
gga-miR-1734-5p	0	0	0	0	0.385167	0	0	0.128389
gga-miR-1736-5p	0	0	0	0	0.385167	0	0	0.128389
gga-miR-1764-3p	0	0	0	0	0	0	0.528909	0.176303
gga-miR-202-5p	0	0	0	0	0	0	0.413733	0.137911
gga-miR-2130-3p	0	0	0	0	0.493662	0	0	0.164554
gga-miR-3531-3p	0	0	0	0	0	0	0.151481	0.0504938
gga-miR-4732-3p	0	0	0	0	0.594566	0	0	0.198189
gga-miR-6553-3p	0	0	0	0	0.385167	0.523301	0	0.302822
gga-miR-6574-3p	0	0	0	0	0.385167	0	0	0.128389
gga-miR-6606-5p	0	0	0	0	4.87563	5.47165	0	3.44909
gga-miR-6615-5p	0	0	0	0	0.777388	0	0	0.259129
gga-miR-6645-3p	0	0	0	0	0	0.336105	0	0.112035
gga-miR-6648-3p	0	0	0	0	0	0.608514	0	0.202838
gga-miR-6701-3p	0	0	0	0	0	0.432737	0.413733	0.282157
gga-miR-7463-5p	0	0	0	0	0	0	0.413733	0.137911
gga-miR-7465-5p	0	0	0	0	0.140129	0	0	0.0467096
novel-gga-miR-16-3p	0	0	0	0	1.15318	0.90649	1.35046	1.13671
novel-gga-miR-17-5p	0	0	0	0	0	0	0.413733	0.137911
novel-gga-miR-18-5p	0	0	0	0	0	1.03518	0	0.345061
novel-gga-miR-20-3p	0	0	0	0	0	0	0.997389	0.332463
novel-gga-miR-24-3p	0	0	0	0	0	0	1.14913	0.383044
novel-gga-miR-25-5p	0	0	0	0	3.70448	0	0	1.23483
novel-gga-miR-26-3p	0	0	0	0	0.594566	0.336105	0.151481	0.360717
novel-gga-miR-26-5p	0	0	0	0	0.385167	0	0	0.128389
novel-gga-miR-32-3p	0	0	0	0	0	0.837565	0	0.279188
novel-gga-miR-33-5p	0	0	0	0	0.385167	0	0	0.128389
novel-gga-miR-35-3p	0	0	0	0	0	1.15333	0	0.384444
novel-gga-miR-45-5p	0	0	0	0	0.385167	0.336105	0	0.240424
novel-gga-miR-5-3p	0	0	0	0	1.7858	1.20897	0	0.998254
novel-gga-miR-6-3p	0	0	0	0	0	0	0.734878	0.244959
novel-gga-miR-6-5p	0	0	0	0	0	0	0.413733	0.137911
novel-gga-miR-7-3p	0	0	0	0	0.385167	0	0.151481	0.178883
novel-gga-miR-7-5p	0	0	0	0	0.688871	1.09547	0	0.59478
novel-gga-miR-8-3p	0	0	0	0	0.493662	0	1.35046	0.614707
novel-gga-miR-8-3p	0	0	0	0	0	0.765181	0	0.25506
novel-gga-miR-9-3p	0	0	0	0	0	0.432737	0	0.144246
