# Supplementary material for: Integrated Transcriptome Analysis Reveals mRNA–miRNA Pathway Crosstalk in Roman Laying Hens’ Immune Organs Induced by AFB1
Source: Toxins (Basel). 2022 Nov 19;14(11):808. doi: 10.3390/toxins14110808 (PMC9693605; doi:10.3390/toxins14110808)
Supplement: Supplementary file 1 [file toxins-14-00808-s001.zip › Table S5 Target genes of differentially expressed miRNAs.xlsx]

## Sheet: Sheet1
Supplementary Table 5 The targeting association between DEMs and DEGs in the spleen and bursa of Fabricius
miRNA	LogFC of DEMs	mRNA	LogFC of DEGs	Tissue
gga-let-7a-3p	-2.24	CPNE2	-1.06	Bursa of Fabricius
gga-miR-107-3p	1.63	CAB39	-1.19	Spleen
gga-miR-107-3p	1.63	CPEB3	-1.25	Spleen
gga-miR-107-3p	1.63	CUL4A	-1.09	Spleen
gga-miR-107-3p	1.63	NF1	-2.03	Spleen
gga-miR-107-3p	1.63	PDE3B	-1.06	Spleen
gga-miR-107-3p	1.63	PIK3R1	-3.44	Spleen
gga-miR-107-3p	1.63	PRKG1	-1.06	Spleen
gga-miR-107-3p	1.63	TFDP2	-1.12	Spleen
gga-miR-107-5p	-3.6	MAN2A1	-1.24	Spleen
gga-miR-107-5p	-3.6	MEF2C	-2.18	Spleen
gga-miR-107-5p	-3.6	NRXN1	-1.7	Spleen
gga-miR-107-5p	-3.6	PDE10A	-2.18	Spleen
gga-miR-107-5p	-3.6	STAG2	-1.11	Spleen
gga-miR-130a-3p	-4.53	BTG1	4.13	Spleen
gga-miR-130a-3p	-4.53	CFL2	1.74	Spleen
gga-miR-130a-3p	-4.53	CPEB1	1.84	Spleen
gga-miR-130a-3p	-4.53	BIRC6	-2	Spleen
gga-miR-130a-3p	-4.53	BMPR2	-1.96	Spleen
gga-miR-130a-3p	-4.53	CLOCK	-1.75	Spleen
gga-miR-130a-3p	-4.53	CPEB3	-1.25	Spleen
gga-miR-130a-3p	-4.53	DCP2	-1.2	Spleen
gga-miR-130a-3p	-4.53	ITPR1	-1.11	Spleen
gga-miR-130a-3p	-4.53	NFATC2	-1.38	Spleen
gga-miR-130a-3p	-4.53	RASGRF2	-1.01	Spleen
gga-miR-130a-3p	-4.53	SLK	-1.73	Spleen
gga-miR-130a-3p	-4.53	TAF4	-1.3	Spleen
gga-miR-130a-3p	-4.53	TAF4B	-1.2	Spleen
gga-miR-140-5p	-3.45	ABCG1	-1.09	Spleen
gga-miR-140-5p	-3.45	PDGFRA	-1	Spleen
gga-miR-140-5p	-3.45	TAB2	-1.52	Spleen
gga-miR-142-3p	6.57	RICTOR	-1.48	Spleen
gga-miR-142-3p	6.57	TAB2	-1.52	Spleen
gga-miR-142-3p	6.57	CFL2	1.74	Spleen
gga-miR-142-5p	7.03	ARHGAP5	-1.98	Spleen
gga-miR-142-5p	7.03	CLOCK	-1.75	Spleen
gga-miR-142-5p	7.03	TFDP1	-1.34	Spleen
gga-miR-142-5p	7.03	GNB1	1.56	Spleen
gga-miR-1454	5.76	EIF1	1.2	Spleen
gga-miR-1454	5.76	SRSF3	2.65	Spleen
gga-miR-1454	5.76	SUMO2	1.54	Spleen
gga-miR-16-5p	-6.3	PDIA6	1.51	Spleen
gga-miR-16-5p	-6.3	ARHGAP5	-1.98	Spleen
gga-miR-16-5p	-6.3	BTRC	-1.15	Spleen
gga-miR-16-5p	-6.3	CAB39	-1.19	Spleen
gga-miR-16-5p	-6.3	CPEB3	-1.25	Spleen
gga-miR-16-5p	-6.3	NF1	-2.03	Spleen
gga-miR-16-5p	-6.3	NFATC2	-1.38	Spleen
gga-miR-16-5p	-6.3	NKD1	-1.96	Spleen
gga-miR-16-5p	-6.3	PIK3R1	-3.44	Spleen
gga-miR-16-5p	-6.3	PTPRR	-1.82	Spleen
gga-miR-16-5p	-6.3	RICTOR	-1.48	Spleen
gga-miR-16-5p	-6.3	TFDP2	-1.12	Spleen
gga-miR-18b-5p	5.54	DUSP16	-1.69	Spleen
gga-miR-18b-5p	5.54	PDE4D	-1.39	Spleen
gga-miR-190a-3p	5.14	DUSP8	-1.64	Spleen
gga-miR-190a-3p	5.14	LMO7	-1.54	Spleen
gga-miR-190a-3p	5.14	MTM1	-1.25	Spleen
gga-miR-190a-3p	5.14	NKD1	-1.96	Spleen
gga-miR-193a-3p	3.16	ARHGEF12	-1.24	Spleen
gga-miR-19b-5p	-4.07	SPDYA	3.11	Bursa of Fabricius
gga-miR-19b-5p	-4.07	PLCB4	-1.41	Spleen
gga-miR-19b-5p	-4.65	OTUD1	-1.13	Spleen
gga-miR-20a-3p	3.87	NCAM2	-2.51	Spleen
gga-miR-301a-3p	5.79	BIRC6	-2	Spleen
gga-miR-301a-3p	5.79	BMPR2	-1.96	Spleen
gga-miR-301a-3p	5.79	CLOCK	-1.75	Spleen
gga-miR-301a-3p	5.79	CPEB3	-1.25	Spleen
gga-miR-301a-3p	5.79	DCP2	-1.2	Spleen
gga-miR-301a-3p	5.79	ITPR1	-1.11	Spleen
gga-miR-301a-3p	5.79	NFATC2	-1.38	Spleen
gga-miR-301a-3p	5.79	RASGRF2	-1.01	Spleen
gga-miR-301a-3p	5.79	SLK	-1.73	Spleen
gga-miR-301a-3p	5.79	TAF4	-1.3	Spleen
gga-miR-301a-3p	5.79	TAF4B	-1.2	Spleen
gga-miR-301a-3p	5.79	BTG1	4.13	Spleen
gga-miR-301a-3p	5.79	CFL2	1.74	Spleen
gga-miR-301a-3p	5.79	CPEB1	1.84	Spleen
gga-miR-301b-3p	2.51	BIRC6	-2	Spleen
gga-miR-301b-3p	2.51	BMPR2	-1.96	Spleen
gga-miR-301b-3p	2.51	CLOCK	-1.75	Spleen
gga-miR-301b-3p	2.51	CPEB3	-1.25	Spleen
gga-miR-301b-3p	2.51	DCP2	-1.2	Spleen
gga-miR-301b-3p	2.51	ITPR1	-1.11	Spleen
gga-miR-301b-3p	2.51	NFATC2	-1.38	Spleen
gga-miR-301b-3p	2.51	RASGRF2	-1.01	Spleen
gga-miR-301b-3p	2.51	SLK	-1.73	Spleen
gga-miR-301b-3p	2.51	TAF4	-1.3	Spleen
gga-miR-301b-3p	2.51	TAF4B	-1.2	Spleen
gga-miR-301b-3p	2.51	BTG1	4.13	Spleen
gga-miR-301b-3p	2.51	CFL2	1.74	Spleen
gga-miR-301b-3p	2.51	CPEB1	1.84	Spleen
gga-miR-301b-3p	2.51	EDN1	2.3	Spleen
gga-miR-32-5p	-6.21	CPEB3	-1.25	Spleen
gga-miR-32-5p	-6.21	ITPR1	-1.11	Spleen
gga-miR-32-5p	-6.21	MAN2A1	-1.24	Spleen
gga-miR-32-5p	-6.21	NF1	-2.03	Spleen
gga-miR-32-5p	-6.21	PDE10A	-2.18	Spleen
gga-miR-32-5p	-6.21	PRKCE	-1.92	Spleen
gga-miR-365-3p	-4.85	UGCG	1.13	Spleen
gga-miR-365-3p	-4.85	PDGFRA	-1	Spleen
gga-miR-365-3p	-4.85	PLCB4	-1.41	Spleen
gga-miR-365-3p	-4.85	RICTOR	-1.48	Spleen
gga-miR-460b-3p	4.68	NCAM1	-1.06	Spleen
gga-miR-7b	-6.57	PDE4D	-1.39	Spleen
