# Supplementary material for: Integrated Transcriptome Analysis Reveals mRNA–miRNA Pathway Crosstalk in Roman Laying Hens’ Immune Organs Induced by AFB1
Source: Toxins (Basel). 2022 Nov 19;14(11):808. doi: 10.3390/toxins14110808 (PMC9693605; doi:10.3390/toxins14110808)
Supplement: Supplementary file 1 [file toxins-14-00808-s001.zip › Table S6 Primer sequences.xlsx]

## Sheet: Sheet1
Supplementary Table 6 The primer sequences used for qRT-PCR
Gene	Forward	Reverse
β-actin	GTCCACCGCAAATGCTTCTA	AGCCATGCCAACTCCGTCTT
AKT2	AAGTGCTGGAGGACAACGAC	GCTTGGGGTCCTTTTTGAGC
PIK3CA	TTAAAATGCCACCCCGACCA	GCAGGTCACAAAGTCTCCGT
PTEN	GGACTATCTCATCGGGCAGC	GTCAGCCGAGATGTTCCACA
BIM	TGGCTAGCGTGTTGCTGTTA	CCAGATGGTGCCAATCCCTT
BCL6	CAGAGCCCACAAAACAGTGC	CCATTGCAGAGGGACCCATT
MTOR	TGCAAGGCATCAACGAGAGT	CACATCAGGCCAGTGACCAT
IKKA	ATGTTGCAGGAGGCAAGAGAA	AAATACACACACGCACCCGT
ATG1	CATCAACACGGTGAAGGGGA	AGCCCATTGCCAAGTAGGAC
ATG8	TTCTGACCTCACAGTTGGGC	GCTCCACTACACTGGCTTGT
